# Supplementary material for: Enhanced Cytotoxicity on Cancer Cells by Combinational Treatment of PARP Inhibitor and 5-Azadeoxycytidine Accompanying Distinct Transcriptional Profiles
Source: Cancers (Basel). 2022 Aug 28;14(17):4171. doi: 10.3390/cancers14174171 (PMC9454563; doi:10.3390/cancers14174171)
Supplement: Supplementary file 1 [file cancers-14-04171-s001.zip]

Archive with 2 entries (2 files):
- Table S1 R1.pdf
- Table S2 microarray data .xlsx
