# Supplementary material for: Enhanced Cytotoxicity on Cancer Cells by Combinational Treatment of PARP Inhibitor and 5-Azadeoxycytidine Accompanying Distinct Transcriptional Profiles
Source: Cancers (Basel). 2022 Aug 28;14(17):4171. doi: 10.3390/cancers14174171 (PMC9454563; doi:10.3390/cancers14174171)
Supplement: Supplementary file 1 [file cancers-14-04171-s001.zip › Table S2 microarray data .xlsx]

## Sheet: masutani01-masutani16 GeneChip(
	masutani-01_Signal	masutani-01_Detection	masutani-02_Signal	masutani-02_Detection	masutani-03_Signal	masutani-03_Detection	masutani-04_Signal	masutani-04_Detection	masutani-05_Signal	masutani-05_Detection	masutani-06_Signal	masutani-06_Detection	masutani-07_Signal	masutani-07_Detection	masutani-08_Signal	masutani-08_Detection	masutani-09_Signal	masutani-09_Detection	masutani-10_Signal	masutani-10_Detection	masutani-11_Signal	masutani-11_Detection	masutani-12_Signal	masutani-12_Detection	masutani-13_Signal	masutani-13_Detection	masutani-14_Signal	masutani-14_Detection	masutani-15_Signal	masutani-15_Detection	masutani-16_Signal	masutani-16_Detection	Descriptions
AFFX-BioB-5_at	1271.3	P	1363.9	P	1399.1	P	1508	P	1457.4	P	1444.9	P	1469.2	P	1531.9	P	1849.4	P	1946.2	P	1815.5	P	1614.9	P	2350.3	P	1465.8	P	1565.4	P	1855.9	P	E. coli /GEN=bioB /DB_XREF=gb:J04423.1 /NOTE=SIF corresponding to nucleotides 2032-2305 of gb:J04423.1 /DEF=E.coli 7,8-diamino-pelargonic acid (bioA), biotin synthetase (bioB), 7-keto-8-amino-pelargonic acid synthetase (bioF), bioC protein, and dethiobiotin synthetase (bioD), complete cds.
AFFX-BioB-M_at	1700.7	P	2035.1	P	1959.4	P	1881.8	P	2265.7	P	1793.4	P	2196.8	P	1463.3	P	2260.2	P	2351.2	P	2521.1	P	2002.2	P	3061.5	P	1933.2	P	2453.9	P	1891.5	P	E. coli /GEN=bioB /DB_XREF=gb:J04423.1 /NOTE=SIF corresponding to nucleotides 2482-2739 of gb:J04423.1 /DEF=E.coli 7,8-diamino-pelargonic acid (bioA), biotin synthetase (bioB), 7-keto-8-amino-pelargonic acid synthetase (bioF), bioC protein, and dethiobiotin synthetase (bioD), complete cds.
AFFX-BioB-3_at	1353.9	P	1416.9	P	1334.7	P	1274.7	P	1595.3	P	1289.2	P	1563.2	P	1032	P	1719.9	P	1816.1	P	1622	P	1281.9	P	2084.8	P	1574.8	P	1730.6	P	1402.1	P	E. coli /GEN=bioB /DB_XREF=gb:J04423.1 /NOTE=SIF corresponding to nucleotides 2755-3052 of gb:J04423.1 /DEF=E.coli 7,8-diamino-pelargonic acid (bioA), biotin synthetase (bioB), 7-keto-8-amino-pelargonic acid synthetase (bioF), bioC protein, and dethiobiotin synthetase (bioD), complete cds.
AFFX-BioC-5_at	3870.4	P	3905.7	P	4042.3	P	4038.1	P	4455	P	3973.2	P	4008.3	P	3585.6	P	4577.5	P	4758	P	4477.9	P	4459.4	P	5683.3	P	4154.7	P	4560.7	P	4283.1	P	E. coli /GEN=bioC /DB_XREF=gb:J04423.1 /NOTE=SIF corresponding to nucleotides 4218-4566 of gb:J04423.1 /DEF=E.coli 7,8-diamino-pelargonic acid (bioA), biotin synthetase (bioB), 7-keto-8-amino-pelargonic acid synthetase (bioF), bioC protein, and dethiobiotin synthetase (bioD), complete cds.
AFFX-BioC-3_at	4059.6	P	4451.9	P	4557.1	P	4771.8	P	5360.3	P	4688.9	P	5033	P	4017.2	P	5292.1	P	5704.6	P	5038.3	P	5359.1	P	6152.3	P	4759	P	5664.8	P	5009.5	P	E. coli /GEN=bioC /DB_XREF=gb:J04423.1 /NOTE=SIF corresponding to nucleotides 4626-4878 of gb:J04423.1 /DEF=E.coli 7,8-diamino-pelargonic acid (bioA), biotin synthetase (bioB), 7-keto-8-amino-pelargonic acid synthetase (bioF), bioC protein, and dethiobiotin synthetase (bioD), complete cds.
AFFX-BioDn-5_at	9460.3	P	9828.2	P	9224.2	P	9568	P	10714.2	P	9314.3	P	10420.8	P	7352.8	P	11653.5	P	12700.7	P	11366.5	P	10350.4	P	14296.7	P	10894.8	P	12363.9	P	10441.4	P	E. coli /GEN=bioD /DB_XREF=gb:J04423.1 /NOTE=SIF corresponding to nucleotides 4980-5256 of gb:J04423.1, not 100% identical /DEF=E.coli 7,8-diamino-pelargonic acid (bioA), biotin synthetase (bioB), 7-keto-8-amino-pelargonic acid synthetase (bioF), bioC protein, and dethiobiotin synthetase (bioD), complete cds.
AFFX-BioDn-3_at	17601.5	P	18569.1	P	19658.9	P	19491.6	P	21020	P	19011.5	P	21430.7	P	18341.5	P	21852.4	P	23184.4	P	23918.6	P	23855.3	P	29139.6	P	20691.2	P	21990.4	P	23339.7	P	E. coli /GEN=bioD /DB_XREF=gb:J04423.1 /NOTE=SIF corresponding to nucleotides 5286-5570 of gb:J04423.1, not 100% identical /DEF=E.coli 7,8-diamino-pelargonic acid (bioA), biotin synthetase (bioB), 7-keto-8-amino-pelargonic acid synthetase (bioF), bioC protein, and dethiobiotin synthetase (bioD), complete cds.
AFFX-CreX-5_at	52562.9	P	57692.3	P	57179.9	P	53738.7	P	59824	P	58609	P	63471.3	P	45636.4	P	66907.2	P	76539	P	68971	P	63566.3	P	88260.6	P	66649	P	72238	P	64663	P	Bacteriophage P1 /GEN=cre /DB_XREF=gb:X03453.1 /NOTE=SIF corresponding to nucleotides 513-1047 of gb:X03453.1 /DEF=Bacteriophage P1 cre gene for recombinase protein.
AFFX-CreX-3_at	56779.4	P	63924.7	P	63004.9	P	63861.6	P	69275.8	P	64457	P	69086.1	P	56805.6	P	71772.1	P	80691	P	78534.1	P	71167.7	P	96672.6	P	71616.9	P	77749.8	P	71072.4	P	Bacteriophage P1 /GEN=cre /DB_XREF=gb:X03453.1 /NOTE=SIF corresponding to nucleotides 1089-1495 of gb:X03453.1 /DEF=Bacteriophage P1 cre gene for recombinase protein.
AFFX-DapX-5_at	1392.8	P	1276.7	P	1081.8	P	1376.4	P	1469.9	P	1253.5	P	1532.9	P	1311.2	P	1913.8	P	1468.7	P	1666.4	P	1829.8	P	3280.6	P	1651.3	P	1892	P	1956.2	P	B. subtilis /GEN=dapB /DB_XREF=gb:L38424.1 /NOTE=SIF corresponding to nucleotides 1428-1926 of gb:L38424.1 /DEF=Bacillus subtilis dihydropicolinate reductase (jojE) gene, complete cds; poly(A) polymerase (jojI) gene, complete cds; biotin acetyl-CoA-carboxylase ligase (birA) gene, complete cds; jojC, jojD, jojF, jojG, jojH genes, complete cds s.
AFFX-DapX-M_at	2611.3	P	2731.8	P	2349.2	P	2842	P	2607.3	P	2653.7	P	2913.9	P	2779.3	P	3810.6	P	3210	P	3063	P	3517.6	P	5662	P	3146.7	P	3670.7	P	3870.5	P	B. subtilis /GEN=dapB, jojF /DB_XREF=gb:L38424.1 /NOTE=SIF corresponding to nucleotides 2020-2580 of gb:L38424.1, not 100% identical /DEF=Bacillus subtilis dihydropicolinate reductase (jojE) gene, complete cds; poly(A) polymerase (jojI) gene, complete cds; biotin acetyl-CoA-carboxylase ligase (birA) gene, complete cds; jojC, jojD, jojF, jojG, jojH genes, complete cds s.
AFFX-DapX-3_at	2670.1	P	2542.8	P	2625.1	P	3128.7	P	2538.4	P	2614.2	P	2829.5	P	2926.9	P	3150	P	3231.6	P	3003.8	P	3603.6	P	5554.4	P	3005.7	P	3684.3	P	3680	P	B. subtilis /GEN=jojG /DB_XREF=gb:L38424.1 /NOTE=SIF corresponding to nucleotides 2684-3130 of gb:L38424.1 /DEF=Bacillus subtilis dihydropicolinate reductase (jojE) gene, complete cds; poly(A) polymerase (jojI) gene, complete cds; biotin acetyl-CoA-carboxylase ligase (birA) gene, complete cds; jojC, jojD, jojF, jojG, jojH genes, complete cds s.
AFFX-LysX-5_at	161.6	P	93.4	P	158.3	P	237	P	128.7	P	112.8	P	212.6	P	202.7	P	254.4	P	152.5	P	228.8	P	309.2	P	493.5	P	200	P	346.9	P	255	P	B. subtilis /GEN=lys /DB_XREF=gb:X17013.1 /NOTE=SIF corresponding to nucleotides 387-658 of gb:X17013.1, not 100% identical /DEF=B subtilis lys gene for diaminopimelate decarboxylase (EC 4.1.1.20).
AFFX-LysX-M_at	239.7	M	248.5	P	275.9	P	332.8	P	248.7	P	267.4	P	365.1	P	274	A	372.3	P	331.5	A	258.3	M	374.9	P	508.9	P	340.5	P	417.2	P	391.5	P	B. subtilis /GEN=lys /DB_XREF=gb:X17013.1 /NOTE=SIF corresponding to nucleotides 720-990 of gb:X17013.1, not 100% identical /DEF=B subtilis lys gene for diaminopimelate decarboxylase (EC 4.1.1.20).
AFFX-LysX-3_at	465	P	406.3	P	680.1	P	716.4	P	407.3	P	460.7	P	430.4	P	608.6	P	668.6	P	624.9	P	734.8	P	738.9	P	1076	P	593.4	P	952	P	893.2	P	B. subtilis /GEN=lys /DB_XREF=gb:X17013.1 /NOTE=SIF corresponding to nucleotides 1061-1343 of gb:X17013.1, not 100% identical /DEF=B subtilis lys gene for diaminopimelate decarboxylase (EC 4.1.1.20).
AFFX-PheX-5_at	313.4	P	192.5	P	183.5	P	366.1	P	386.1	P	237.5	P	319.1	P	352.8	P	379.2	P	305.2	P	359.7	P	434.7	P	614	P	408.4	P	417.8	P	563.9	P	B. subtilis /GEN=pheA /DB_XREF=gb:M24537.1 /NOTE=SIF corresponding to nucleotides 2028-2375 of gb:M24537.1, not 100% identical /DEF=Bacillus subtillis sporulation protein (spoOB), GTP-binding protein (obg), phenylalanine biosynthesis associated protein (pheB), and monofunctional prephenate dehydratase (pheA) genes, complete cds.
AFFX-PheX-M_at	478.1	P	354.9	P	267.3	P	362.6	P	240.2	P	274.8	P	389.3	P	450.5	P	517.5	P	440.1	P	318.5	P	486.5	P	808.8	P	564	P	606.5	P	732.5	P	B. subtilis /GEN=pheA /DB_XREF=gb:M24537.1 /NOTE=SIF corresponding to nucleotides 2437-2828 of gb:M24537.1 /DEF=Bacillus subtillis sporulation protein (spoOB), GTP-binding protein (obg), phenylalanine biosynthesis associated protein (pheB), and monofunctional prephenate dehydratase (pheA) genes, complete cds.
AFFX-PheX-3_at	360.2	P	349.8	P	349.8	P	386.4	P	376.1	P	343.2	P	490.8	P	380.1	P	535.3	P	440.1	P	513.1	P	490.8	P	738.5	P	493.4	P	456.3	P	550.2	P	B. subtilis /GEN=pheB /DB_XREF=gb:M24537.1 /NOTE=SIF corresponding to nucleotides 2885-3326 of gb:M24537.1, not 100% identical /DEF=Bacillus subtillis sporulation protein (spoOB), GTP-binding protein (obg), phenylalanine biosynthesis associated protein (pheB), and monofunctional prephenate dehydratase (pheA) genes, complete cds.
AFFX-ThrX-5_at	496.7	P	182.1	P	320.4	P	397.3	P	304.4	P	425.9	P	350.3	P	226	M	480.7	P	452.7	P	522.6	P	493.7	P	647.6	P	415.9	P	508.5	P	472.4	P	B. subtilis /GEN=thrC /DB_XREF=gb:X04603.1 /NOTE=SIF corresponding to nucleotides 288-932 of gb:X04603.1 /DEF=B. subtilis thrB and thrC genes for homoserine kinase and threonine synthase (EC 2.7.1.39 and EC 4.2.99.2, respectively).
AFFX-ThrX-M_at	285.3	P	425.1	P	445.2	P	489.1	P	404.9	P	379.8	P	522	P	485.1	P	708	P	368.4	P	515.4	P	587.3	P	895.6	P	645.2	P	545.8	P	703.3	P	B. subtilis /GEN=thrC, thrB /DB_XREF=gb:X04603.1 /NOTE=SIF corresponding to nucleotides 995-1562 of gb:X04603.1, not 100% identical /DEF=B. subtilis thrB and thrC genes for homoserine kinase and threonine synthase (EC 2.7.1.39 and EC 4.2.99.2, respectively).
AFFX-ThrX-3_at	719	P	707.8	P	719.3	P	696.8	P	578.7	P	655.9	P	760.2	P	821.6	P	917.8	P	894.6	P	797.6	P	943.2	P	1632.1	P	762.7	P	1220.7	P	956.3	P	B. subtilis /GEN=thrB /DB_XREF=gb:X04603.1 /NOTE=SIF corresponding to nucleotides 1689-2151 of gb:X04603.1 /DEF=B. subtilis thrB and thrC genes for homoserine kinase and threonine synthase (EC 2.7.1.39 and EC 4.2.99.2, respectively).
AFFX-TrpnX-5_at	100.3	A	118.8	P	69.5	A	80.5	A	19.7	A	35.7	A	52.1	A	73.2	A	125.7	A	106.5	A	142	A	115.2	A	87.4	A	14.8	A	115.9	P	131.1	P	B. subtilis /GEN=trpE, trpD /DB_XREF=gb:K01391.1 /NOTE=SIF corresponding to nucleotides 1953-2483 of gb:K01391.1, not 100% identical /DEF=B.subtilis tryptophan (trp) operon, complete cds.
AFFX-TrpnX-M_at	5	A	75.7	A	10.4	A	7	A	5.5	A	9.3	A	7.1	A	10.1	A	9	A	27.5	A	15.2	A	10.3	A	24.9	A	35.6	A	18.6	A	9.7	A	B. subtilis /GEN=trpD, trpC /DB_XREF=gb:K01391.1 /NOTE=SIF corresponding to nucleotides 2880-3359 of gb:K01391.1, not 100% identical /DEF=B.subtilis tryptophan (trp) operon, complete cds.
AFFX-TrpnX-3_at	54.9	A	32.5	A	58.4	A	47	A	7.6	A	9.8	A	9.4	A	15.8	A	38.8	A	60.4	A	17.1	A	33.2	A	55.6	A	21.9	A	58.8	A	9.4	A	B. subtilis /GEN=trpC, trpF /DB_XREF=gb:K01391.1 /NOTE=SIF corresponding to nucleotides 3790-4368 of gb:K01391.1, not 100% identical /DEF=B.subtilis tryptophan (trp) operon, complete cds.
AFFX-r2-Ec-bioB-5_at	2273.6	P	2415.1	P	2407.6	P	2415.9	P	2295.2	P	2395.2	P	2450.9	P	2090.9	P	3048.2	P	3032.7	P	2891.4	P	2657.5	P	3413.8	P	2700.2	P	3075.3	P	2493.1	P	E. coli /GEN=bioB /DB_XREF=gb:J04423.1 /NOTE=SIF corresponding to nucleotides 2071-2304 of gb:J04423.1 /DEF=E.coli 7,8-diamino-pelargonic acid (bioA), biotin synthetase (bioB), 7-keto-8-amino-pelargonic acid synthetase (bioF), bioC protein, and dethiobiotin synthetase (bioD), complete cds.
AFFX-r2-Ec-bioB-M_at	2017.4	P	2098	P	2217.2	P	1777.7	P	2309.5	P	2191.9	P	2370.9	P	2399.9	P	2927.2	P	2260.5	P	2917.4	P	2407.3	P	3353.5	P	2383.6	P	2183.8	P	2420.9	P	E. coli /GEN=bioB /DB_XREF=gb:J04423.1 /NOTE=SIF corresponding to nucleotides 2393-2682 of gb:J04423.1 /DEF=E.coli 7,8-diamino-pelargonic acid (bioA), biotin synthetase (bioB), 7-keto-8-amino-pelargonic acid synthetase (bioF), bioC protein, and dethiobiotin synthetase (bioD), complete cds.
AFFX-r2-Ec-bioB-3_at	1892.6	P	1967.3	P	1751.8	P	1817.2	P	2015.7	P	1467.9	P	1888.6	P	1641.5	P	2127.9	P	2252.3	P	2336	P	2099.9	P	2518.7	P	1624	P	2329.3	P	1996.7	P	E. coli /GEN=bioB /DB_XREF=gb:J04423.1 /NOTE=SIF corresponding to nucleotides 2772-3004 of gb:J04423.1 /DEF=E.coli 7,8-diamino-pelargonic acid (bioA), biotin synthetase (bioB), 7-keto-8-amino-pelargonic acid synthetase (bioF), bioC protein, and dethiobiotin synthetase (bioD), complete cds.
AFFX-r2-Ec-bioC-5_at	5231.4	P	4990.4	P	4974.1	P	4959.2	P	5030.5	P	5130.8	P	5723	P	4840.6	P	6019.5	P	6340.1	P	6280	P	5844	P	7641.9	P	5653.7	P	6438.1	P	5445.9	P	E. coli /GEN=bioC /DB_XREF=gb:J04423.1 /NOTE=SIF corresponding to nucleotides 4257-4573 of gb:J04423.1 /DEF=E.coli 7,8-diamino-pelargonic acid (bioA), biotin synthetase (bioB), 7-keto-8-amino-pelargonic acid synthetase (bioF), bioC protein, and dethiobiotin synthetase (bioD), complete cds.
AFFX-r2-Ec-bioC-3_at	5525.3	P	5634.1	P	5532.9	P	6194	P	5746.7	P	5881.9	P	5970.2	P	5548.5	P	6878.5	P	7425.5	P	6981.9	P	6473.2	P	8568.2	P	6420.1	P	6835.1	P	5903.8	P	E. coli /GEN=bioC /DB_XREF=gb:J04423.1 /NOTE=SIF corresponding to nucleotides 4608-4883 of gb:J04423.1 /DEF=E.coli 7,8-diamino-pelargonic acid (bioA), biotin synthetase (bioB), 7-keto-8-amino-pelargonic acid synthetase (bioF), bioC protein, and dethiobiotin synthetase (bioD), complete cds.
AFFX-r2-Ec-bioD-5_at	21783.4	P	21958.4	P	22815	P	24181.2	P	23431.9	P	22873	P	24122.7	P	22204.7	P	25949.8	P	27730.3	P	27482.6	P	26821	P	31578	P	25158	P	27534.6	P	24740.5	P	E. coli /GEN=bioD /DB_XREF=gb:J04423.1 /NOTE=SIF corresponding to nucleotides 5024-5244 of gb:J04423.1 /DEF=E.coli 7,8-diamino-pelargonic acid (bioA), biotin synthetase (bioB), 7-keto-8-amino-pelargonic acid synthetase (bioF), bioC protein, and dethiobiotin synthetase (bioD), complete cds.
AFFX-r2-Ec-bioD-3_at	24883.3	P	25757.8	P	25949.3	P	27569	P	27769	P	26868.2	P	29562.5	P	26390.1	P	30350.2	P	34472.2	P	32588.7	P	30940.8	P	40099.6	P	28489.3	P	31644.3	P	31295.3	P	E. coli /GEN=bioD /DB_XREF=gb:J04423.1 /NOTE=SIF corresponding to nucleotides 5312-5559 of gb:J04423.1, not 100% identical /DEF=E.coli 7,8-diamino-pelargonic acid (bioA), biotin synthetase (bioB), 7-keto-8-amino-pelargonic acid synthetase (bioF), bioC protein, and dethiobiotin synthetase (bioD), complete cds.
AFFX-r2-P1-cre-5_at	64547	P	70063.5	P	66222.3	P	72189.2	P	70659	P	71069.6	P	78433.3	P	76693.5	P	77765.6	P	95273.8	P	88103.2	P	83196.9	P	107082	P	75360.9	P	87466.9	P	79733.3	P	Bacteriophage P1 /GEN=cre /DB_XREF=gb:X03453.1 /NOTE=SIF corresponding to nucleotides 581-1001 of gb:X03453.1 /DEF=Bacteriophage P1 cre gene for recombinase protein.
AFFX-r2-P1-cre-3_at	86455.1	P	89112.9	P	85197.5	P	89632	P	87259	P	87487.6	P	99916.9	P	91930.6	P	105574	P	117253	P	119958	P	99269.7	P	132749	P	99628.4	P	109586	P	108845	P	Bacteriophage P1 /GEN=cre /DB_XREF=gb:X03453.1 /NOTE=SIF corresponding to nucleotides 1032-1270 of gb:X03453.1 /DEF=Bacteriophage P1 cre gene for recombinase protein.
AFFX-r2-Bs-dap-5_at	2064.5	P	1785.8	P	1536.3	P	2124.8	P	1711.6	P	2183.2	P	1999.3	P	1684.3	P	2285.9	P	1777.3	P	1902.1	P	2351.3	P	3247	P	2048.2	P	2774.9	P	2430.7	P	B. subtilis /GEN=dapB /DB_XREF=gb:L38424.1 /NOTE=SIF corresponding to nucleotides 1439-1846 of gb:L38424.1 /DEF=Bacillus subtilis dihydropicolinate reductase (jojE) gene, complete cds; poly(A) polymerase (jojI) gene, complete cds; biotin acetyl-CoA-carboxylase ligase (birA) gene, complete cds; jojC, jojD, jojF, jojG, jojH genes, complete cds s.
AFFX-r2-Bs-dap-M_at	2313.4	P	2473.5	P	2218.5	P	2636.8	P	2572.2	P	2271.4	P	2710.5	P	2295.7	P	3807.8	P	2421	P	2706.7	P	3145.6	P	4675	P	2937.6	P	3767.2	P	3949.3	P	B. subtilis /GEN=dapB, jojF /DB_XREF=gb:L38424.1 /NOTE=SIF corresponding to nucleotides 2055-2578 of gb:L38424.1, not 100% identical /DEF=Bacillus subtilis dihydropicolinate reductase (jojE) gene, complete cds; poly(A) polymerase (jojI) gene, complete cds; biotin acetyl-CoA-carboxylase ligase (birA) gene, complete cds; jojC, jojD, jojF, jojG, jojH genes, complete cds s.
AFFX-r2-Bs-dap-3_at	2282.9	P	2558	P	2394.1	P	2815.8	P	2526.5	P	2563.4	P	3195.5	P	2841.8	P	3777.9	P	3598.6	P	3623.5	P	3694.3	P	5970.2	P	3564.5	P	4341.1	P	4789.9	P	B. subtilis /GEN=jojG /DB_XREF=gb:L38424.1 /NOTE=SIF corresponding to nucleotides 2634-3089 of gb:L38424.1 /DEF=Bacillus subtilis dihydropicolinate reductase (jojE) gene, complete cds; poly(A) polymerase (jojI) gene, complete cds; biotin acetyl-CoA-carboxylase ligase (birA) gene, complete cds; jojC, jojD, jojF, jojG, jojH genes, complete cds s.
AFFX-r2-Bs-lys-5_at	239	P	260.5	P	211.9	P	327	P	203.9	P	308.7	P	294.4	P	434.8	P	317.8	P	220.5	P	268.1	P	351.5	P	518.5	P	369.6	P	337.3	P	362.4	P	B. subtilis /GEN=lys /DB_XREF=gb:X17013.1 /NOTE=SIF corresponding to nucleotides 411-659 of gb:X17013.1, not 100% identical /DEF=B subtilis lys gene for diaminopimelate decarboxylase (EC 4.1.1.20).
AFFX-r2-Bs-lys-M_at	258.8	P	187.8	P	184.6	P	316.2	P	275.8	P	156.2	P	252.8	P	364.3	P	164.3	P	145.1	P	167.4	P	223.4	P	449.9	P	352.2	P	246.5	P	313.9	P	B. subtilis /GEN=lys /DB_XREF=gb:X17013.1 /NOTE=SIF corresponding to nucleotides 673-1002 of gb:X17013.1, not 100% identical /DEF=B subtilis lys gene for diaminopimelate decarboxylase (EC 4.1.1.20).
AFFX-r2-Bs-lys-3_at	205.3	P	259.4	P	249.3	P	141.3	P	221.7	P	206.5	P	252.6	P	507.3	P	415.7	P	294.6	P	208.5	P	264.1	M	616.9	P	318.5	P	369	P	482.7	P	B. subtilis /GEN=lys /DB_XREF=gb:X17013.1 /NOTE=SIF corresponding to nucleotides 1008-1263 of gb:X17013.1, not 100% identical /DEF=B subtilis lys gene for diaminopimelate decarboxylase (EC 4.1.1.20).
AFFX-r2-Bs-phe-5_at	420.6	P	487.3	P	239.5	P	598.7	P	362.9	P	442.1	P	572.5	P	272	P	556.7	P	308.3	P	564.6	P	646.5	P	933.5	P	516.6	P	620.9	P	491.7	P	B. subtilis /GEN=pheA /DB_XREF=gb:M24537.1 /NOTE=SIF corresponding to nucleotides 2116-2382 of gb:M24537.1 /DEF=Bacillus subtillis sporulation protein (spoOB), GTP-binding protein (obg), phenylalanine biosynthesis associated protein (pheB), and monofunctional prephenate dehydratase (pheA) genes, complete cds.
AFFX-r2-Bs-phe-M_at	331.6	P	300.4	P	424.2	P	432.3	P	329.4	P	452.1	P	614	P	422.6	P	505.8	P	593.9	P	518.3	P	421.6	P	830.8	P	529	P	669.2	P	600.8	P	B. subtilis /GEN=pheA /DB_XREF=gb:M24537.1 /NOTE=SIF corresponding to nucleotides 2484-2875 of gb:M24537.1 /DEF=Bacillus subtillis sporulation protein (spoOB), GTP-binding protein (obg), phenylalanine biosynthesis associated protein (pheB), and monofunctional prephenate dehydratase (pheA) genes, complete cds.
AFFX-r2-Bs-phe-3_at	746.9	P	713.5	P	679.3	P	795.3	P	547.6	P	507.7	P	500.1	P	702.9	P	953.6	P	840.2	P	780	P	886.1	P	1423.2	P	813.5	P	1038.3	P	794.2	P	B. subtilis /GEN=pheB /DB_XREF=gb:M24537.1 /NOTE=SIF corresponding to nucleotides 2897-3200 of gb:M24537.1, not 100% identical /DEF=Bacillus subtillis sporulation protein (spoOB), GTP-binding protein (obg), phenylalanine biosynthesis associated protein (pheB), and monofunctional prephenate dehydratase (pheA) genes, complete cds.
AFFX-r2-Bs-thr-3_s_at	1002	P	935.6	P	727.9	P	1071.8	P	708.6	P	843.4	P	1197.3	P	1126.8	P	1183	P	1378.6	P	1306.3	P	1582.2	P	1771.1	P	1177.5	P	1547.8	P	1548.4	P	B. subtilis /GEN=thrB /DB_XREF=gb:X04603.1 /NOTE=SIF corresponding to nucleotides 1735-2143 of gb:X04603.1 /DEF=B. subtilis thrB and thrC genes for homoserine kinase and threonine synthase.
AFFX-r2-Bs-thr-M_s_at	981	P	855.4	P	887.9	P	880.1	P	837.8	P	985.7	P	1210.9	P	1012.6	P	1198.4	P	933.1	P	1093.1	P	1106.4	P	1716.6	P	881.3	P	1334.1	P	1154	P	B. subtilis /GEN=thrC, thrB /DB_XREF=gb:X04603.1 /NOTE=SIF corresponding to nucleotides 1045-1556 of gb:X04603.1 /DEF=B. subtilis thrB and thrC genes for homoserine kinase and threonine synthase.
AFFX-r2-Bs-thr-5_s_at	642.5	P	507.2	P	523.3	P	727.6	P	337.7	P	418.3	P	539.6	P	656.9	P	765.2	P	757.7	P	590.4	P	607.4	P	1056.3	P	535.3	P	700.6	P	643.3	P	B. subtilis /GEN=thrC /DB_XREF=gb:X04603.1 /NOTE=SIF corresponding to nucleotides 290-888 of gb:X04603.1 /DEF=B. subtilis thrB and thrC genes for homoserine kinase and threonine synthase.
AFFX-HUMISGF3A/M97935_5_at	430.1	P	569.2	P	645.6	P	440.6	P	513.5	P	402.2	P	396.9	P	452.2	P	746.7	P	733.8	P	1111	P	668.3	P	1294.2	P	868.8	P	1174.1	P	1028.8	P	H. sapiens /GEN=ISGF-3 /DB_XREF=gb:M97935.1 /NOTE=SIF corresponding to nucleotides 241-796 of gb:M97935.1 /DEF=Homo sapiens transcription factor ISGF-3 mRNA, complete cds.
AFFX-HUMISGF3A/M97935_MA_at	1221.5	P	1256.3	P	1045.1	P	1001.6	P	984.3	P	1143.8	P	1346.9	P	1541.1	P	1871.1	P	1651.4	P	2351.8	P	1863.1	P	2150.2	P	1888.4	P	2072.1	P	1889.5	P	H. sapiens /GEN=ISGF-3 /DB_XREF=gb:M97935.1 /NOTE=SIF corresponding to nucleotides 1397-1820 of gb:M97935.1 /DEF=Homo sapiens transcription factor ISGF-3 mRNA, complete cds.
AFFX-HUMISGF3A/M97935_MB_at	650.7	P	989.9	P	842.6	P	636.4	P	706.1	P	790	P	801.5	P	713.6	P	1105.6	P	1138.2	P	1569.6	P	1198.6	P	1347.8	P	1220.9	P	1283.8	P	1231.7	P	H. sapiens /GEN=ISGF-3 /DB_XREF=gb:M97935.1 /NOTE=SIF corresponding to nucleotides 2292-2880 of gb:M97935.1 /DEF=Homo sapiens transcription factor ISGF-3 mRNA, complete cds.
AFFX-HUMISGF3A/M97935_3_at	3017.1	P	4018.8	P	4010	P	2798.6	P	2792.6	P	3479.2	P	3774.3	P	3696	P	5022.3	P	6169.2	P	6256	P	5629	P	5228.8	P	5055.6	P	4313	P	6006.2	P	H. sapiens /GEN=ISGF-3 /DB_XREF=gb:M97935.1 /NOTE=SIF corresponding to nucleotides 3413-3914 of gb:M97935.1 /DEF=Homo sapiens transcription factor ISGF-3 mRNA, complete cds.
AFFX-HUMRGE/M10098_5_at	1658.5	P	2175.6	P	2060	P	2236.4	P	1868.3	P	1844	P	2601.2	P	1875.2	P	1296.1	P	1566.4	P	1170.3	P	2306.1	P	2855	P	1372.7	P	2071.6	P	1203.2	P	H. sapiens /GEN=18S rRNA /DB_XREF=gb:M10098.1 /NOTE=SIF corresponding to nucleotides 115-595 of gb:M10098.1 /DEF=Human 18S rRNA gene, complete.
AFFX-HUMRGE/M10098_M_at	1340.7	P	1412.9	P	1732.5	P	1777.4	P	1586.4	P	1525.5	P	1979.9	P	1203.8	P	733.4	P	904.7	P	793.3	P	1468.6	P	1500.7	P	940.4	P	1340.5	P	967.3	P	H. sapiens /GEN=18S rRNA /DB_XREF=gb:M10098.1 /NOTE=SIF corresponding to nucleotides 688-1219 of gb:M10098.1 /DEF=Human 18S rRNA gene, complete.
AFFX-HUMRGE/M10098_3_at	1682.3	P	1791.2	P	1944.5	P	1965.5	P	1777.9	P	1529.9	P	2250.1	P	1800.1	P	1116.2	P	1194.5	P	1372.2	P	1634.7	P	1556.6	P	1274.5	P	1344.4	P	1199.4	P	H. sapiens /GEN=18S rRNA /DB_XREF=gb:M10098.1 /NOTE=SIF corresponding to nucleotides 1322-1910 of gb:M10098.1 /DEF=Human 18S rRNA gene, complete.
AFFX-HUMGAPDH/M33197_5_at	100968	P	96433.2	P	100050	P	98362.8	P	95350.1	P	104542	P	112222	P	105642	P	109899	P	123366	P	114338	P	121546	P	135805	P	111319	P	118637	P	119865	P	H. sapiens /GEN=GAPD /DB_XREF=gb:M33197.1 /NOTE=SIF corresponding to nucleotides 87-387 of gb:M33197.1 /DEF=Human glyceraldehyde-3-phosphate dehydrogenase (GAPDH) mRNA, complete cds.
AFFX-HUMGAPDH/M33197_M_at	89983	P	89280.6	P	89759.6	P	86901.4	P	85151.2	P	93035.2	P	103063	P	104038	P	102947	P	125068	P	113874	P	111356	P	127865	P	100871	P	105941	P	114406	P	H. sapiens /GEN=GAPD /DB_XREF=gb:M33197.1 /NOTE=SIF corresponding to nucleotides 493-832 of gb:M33197.1 /DEF=Human glyceraldehyde-3-phosphate dehydrogenase (GAPDH) mRNA, complete cds.
AFFX-HUMGAPDH/M33197_3_at	89929.3	P	93474.6	P	92287.1	P	91705.9	P	97271.6	P	98370.5	P	107945	P	100668	P	91625.5	P	109490	P	100852	P	104469	P	121144	P	96722.5	P	104634	P	108153	P	H. sapiens /GEN=GAPD /DB_XREF=gb:M33197.1 /NOTE=SIF corresponding to nucleotides 908-1256 of gb:M33197.1 /DEF=Human glyceraldehyde-3-phosphate dehydrogenase (GAPDH) mRNA, complete cds.
AFFX-HSAC07/X00351_5_at	42577.6	P	38873	P	43874	P	43518.5	P	41386.8	P	44131.8	P	39768.3	P	38477.4	P	32303.8	P	34495.3	P	40564.6	P	47722.1	P	45129.5	P	43612.3	P	45277.5	P	53085.6	P	H. sapiens /GEN=beta-actin /DB_XREF=gb:X00351.1 /NOTE=SIF corresponding to nucleotides 50-584 of gb:X00351.1 /DEF=Human mRNA for beta-actin.
AFFX-HSAC07/X00351_M_at	53479.3	P	50837.4	P	54532.9	P	52265.2	P	53546.5	P	54694.4	P	51226.4	P	50104.3	P	46198.8	P	49044.8	P	56220.3	P	64945.6	P	65970.2	P	59526.4	P	62231.6	P	69889.2	P	H. sapiens /GEN=beta-actin /DB_XREF=gb:X00351.1 /NOTE=SIF corresponding to nucleotides 645-1173 of gb:X00351.1 /DEF=Human mRNA for beta-actin.
AFFX-HSAC07/X00351_3_at	61531.4	P	59142.1	P	60977	P	63667.3	P	62653.5	P	65389.4	P	62367.7	P	58112.5	P	50758.1	P	53136.8	P	61170	P	69689.1	P	72845.5	P	67597	P	71350.5	P	75377.6	P	H. sapiens /GEN=beta-actin /DB_XREF=gb:X00351.1 /NOTE=SIF corresponding to nucleotides 1201-1738 of gb:X00351.1, not 100% identical /DEF=Human mRNA for beta-actin.
AFFX-M27830_5_at	1951.6	P	1827.5	P	2253.9	P	2518.6	P	2423.7	P	1790.8	P	1918.9	P	2150.1	P	1825.5	P	1907.2	P	1973.2	P	2692.2	P	2237.4	P	2078.1	P	3354.9	P	1765.2	P	H. sapiens /GEN=28S rRNA /DB_XREF=gb:M27830.1 /NOTE=SIF corresponding to nucleotides 75-171 of gb:M27830.1 /DEF=Human 28S ribosomal RNA gene, complete cds.
AFFX-M27830_M_at	13973.9	P	12488.2	P	18045.5	P	20292.8	P	18327.5	P	17424	P	21812.7	P	18161.4	P	11775.7	P	13213.4	P	10871.9	P	15334.8	P	12900.6	P	16048.4	P	13424.1	P	13767.4	P	H. sapiens /GEN=28S rRNA /DB_XREF=gb:M27830.1 /NOTE=SIF corresponding to nucleotides 529-1289 of gb:M27830.1 /DEF=Human 28S ribosomal RNA gene, complete cds.
AFFX-M27830_3_at	40.1	A	25.1	A	61.5	A	53.1	A	145.3	A	62.6	A	149.5	A	72.4	A	49.5	A	66.3	A	71.6	A	60.6	A	251.4	A	38.8	A	48.8	A	49.1	A	H. sapiens /GEN=28S rRNA /DB_XREF=gb:M27830.1 /NOTE=SIF corresponding to nucleotides 1800-1891 of gb:M27830.1 /DEF=Human 28S ribosomal RNA gene, complete cds.
AFFX-hum_alu_at	117240	P	122174	P	120514	P	113355	P	113100	P	119581	P	136661	P	137996	P	135805	P	163271	P	155203	P	134158	P	154600	P	125706	P	135534	P	139474	P	H. sapiens /GEN=Alu-Sq /DB_XREF=gb:U14573.1 /NOTE=SIF corresponding to nucleotides 11-278 of gb:U14573.1, not 100% identical /DEF=Human Alu-Sq subfamily consensus sequence.
1007_s_at	1760.7	P	2299.9	P	2298.7	P	1823.3	P	1776.5	P	2227.1	P	2635.9	P	3128.6	P	6215.8	P	6338.9	P	6495.1	P	6146.2	P	6090.1	P	5811.1	P	6317.5	P	7083.5	P	U48705 /FEATURE=mRNA /DEFINITION=HSU48705 Human receptor tyrosine kinase DDR gene, complete cds
1053_at	3769.8	P	2540.6	P	2970.1	P	3409.2	P	3634.4	P	3920.4	P	3000.8	P	2498.8	P	2807.6	P	2621.5	P	2778	P	4396.9	P	4352.4	P	3289.4	P	3545.8	P	4576.5	P	M87338 /FEATURE= /DEFINITION=HUMA1SBU Human replication factor C, 40-kDa subunit (A1) mRNA, complete cds
117_at	164.6	A	126	A	138.5	A	179.9	A	35.8	A	53.6	A	68.4	A	261	P	26.4	A	118.1	A	50.1	A	174.2	A	15.4	A	61.9	A	138.9	A	38.2	A	X51757 /FEATURE=cds /DEFINITION=HSP70B Human heat-shock protein HSP70B gene
121_at	894.3	P	971.7	P	1088.1	P	1188.4	P	1199.6	P	1151	P	1108.1	P	1559.7	P	1290.6	P	1468.6	P	1177.5	P	1677.2	P	1460	P	1425.8	P	1367.4	P	1667	P	X69699 /FEATURE= /DEFINITION=HSPAX8A H.sapiens Pax8 mRNA
1255_g_at	14.9	A	131.8	A	32.1	A	59.1	A	36.7	A	13.1	A	19.7	A	16.7	A	22.1	A	75.6	A	219	A	24.4	A	216.4	A	27.4	A	87.2	P	25.9	A	L36861 /FEATURE=expanded_cds /DEFINITION=HUMGCAPB Homo sapiens guanylate cyclase activating protein (GCAP) gene exons 1-4, complete cds
1294_at	64	A	188.6	A	128.1	A	187.5	P	180.7	A	177.5	A	52.9	A	98.7	A	196	A	93	A	228.7	A	149.6	A	199.2	A	240.7	A	126.7	M	226	A	L13852 /FEATURE= /DEFINITION=HUME1URP Homo sapiens ubiquitin-activating enzyme E1 related protein mRNA, complete cds
1316_at	215.4	P	191.7	P	178.1	P	255.6	P	208.5	P	184.9	P	225.9	P	257.3	P	264	P	250.2	P	132.7	A	279.5	P	231.5	P	207.1	M	252.7	P	240.5	P	X55005 /FEATURE=mRNA /DEFINITION=HSCERBAR Homo sapiens mRNA for thyroid hormone receptor alpha 1 THRA1, (c-erbA-1 gene)
1320_at	27.1	A	152.1	A	43.3	A	132.2	A	29.3	A	22.8	A	74.9	A	202.9	A	221.4	A	34.7	A	191.2	A	32	A	178.8	A	23.3	A	22.5	A	24.9	A	X79510 /FEATURE=cds /DEFINITION=HSPTPD1 H.sapiens mRNA for protein-tyrosine-phosphatase D1
1405_i_at	37.8	A	46.2	A	16.4	A	89.9	A	21.3	A	19.7	A	62.4	A	125.7	A	15.1	A	88.7	A	40.2	A	86.4	A	18.2	A	84.6	A	52.5	A	191.2	A	M21121 /FEATURE= /DEFINITION=HUMTCSM Human T cell-specific protein (RANTES) mRNA, complete cds
1431_at	108.3	P	89.3	A	103.6	P	103.5	P	149	P	125.3	A	82.2	A	102.5	A	97.9	M	79	A	57.4	A	63	A	98.6	P	70.4	A	63	A	93.2	P	J02843 /FEATURE=cds /DEFINITION=HUMCYPIIE Human cytochrome P450IIE1 (ethanol-inducible) gene, complete cds
1438_at	35.1	A	125.3	A	107.8	A	7.7	A	32.3	A	27.8	A	83.8	A	125.3	A	183.3	A	114.8	A	100.3	A	256.5	A	165.7	A	32.9	A	117.5	A	236.2	A	X75208 /FEATURE=cds /DEFINITION=HSPTKR H.sapiens HEK2 mRNA for protein tyrosine kinase receptor
1487_at	1684.9	P	2201.8	P	2082	P	1941.3	P	1869	P	1544.7	P	1878.9	P	2056.4	P	1637.3	P	1245.4	P	1272.6	M	1771.9	P	1640.9	P	1649.2	P	1392.7	P	1680.8	P	L38487 /FEATURE=mRNA /DEFINITION=HUMHERRA1 Human estrogen receptor-related protein (hERRa1) mRNA, 3 end, partial cds
1494_f_at	201.6	P	181.1	P	182.8	A	255.3	P	186.3	A	293.3	P	299.4	P	305.9	P	225	M	316.5	A	260.3	P	244.7	A	240.3	A	239	P	232.6	M	189.7	A	M33318 /FEATURE=mRNA /DEFINITION=HUMCPIIA3A Human cytochrome P450IIA3 (CYP2A3) mRNA, complete cds
1598_g_at	1179.9	P	992.7	P	1408.2	P	859.5	P	1311.5	P	1390.8	P	1148.8	P	1176.9	P	2344.3	P	2989.7	P	2484.3	P	2184.5	P	2772.5	P	1999.8	P	1594.7	P	2229.7	P	L13720 /FEATURE= /DEFINITION=HUMGAS Homo sapiens growth-arrest-specific protein (gas) mRNA, complete cds
160020_at	503.5	P	650.3	P	664.9	P	592.5	P	559.3	P	468.3	P	542	P	658.2	P	378.7	P	358.1	P	605.9	A	491.5	M	317.7	A	579.6	P	395.1	P	281.2	A	Z48481 /FEATURE=cds /DEFINITION=HSMMPM1 H.sapiens mRNA for membrane-type matrix metalloproteinase 1 /NOTE=replacement of probe set 1301_s_at
1729_at	543.1	P	762.4	P	716.8	P	422.8	P	684.8	P	597.2	P	882.7	P	425.8	P	900.2	P	841.3	P	1292.5	P	1405.9	P	1479.1	P	1542.6	P	1450.8	P	1470.4	P	L41690 /FEATURE= /DEFINITION=HUMTRADD Homo sapiens TNF receptor-1 associated protein (TRADD) mRNA, 3 end of cds
1773_at	678.7	P	474	P	624.7	P	717.2	P	639.6	P	711.2	P	660.1	A	551.4	A	1195.8	P	1173.5	P	982.4	P	1596.5	P	1260.8	P	975.9	P	997.7	P	1291.2	P	L00635 /FEATURE= /DEFINITION=HUMFPTB Human farnesyl-protein transferase beta-subunit mRNA, complete cds
177_at	58.6	A	99.8	A	28.1	A	90.3	A	93.8	A	112.6	A	31.7	A	149.4	M	172.6	P	86.9	A	447.4	P	163.3	A	409.7	P	86.1	A	239.6	P	233.4	P	U38545 /FEATURE= /DEFINITION=HSU38545 Human ARF-activated phosphatidylcholine-specific phospholipase D1a (hPLD1) mRNA, complete cds
179_at	764.9	A	255.7	A	1195.8	A	698.7	A	461.2	A	147.7	A	827.7	A	977	A	570.9	A	204.6	A	1309.4	P	964.2	A	735.8	P	609.2	A	692.7	A	1137.8	M	U38980 /FEATURE= /DEFINITION=U38980 Human PMS2 related (hPMSR6) mRNA, complete cds
1861_at	1093.3	P	1023.8	P	1080	P	757.8	P	898.5	P	1036.9	P	863	P	962.6	P	696.3	P	728.9	P	891.6	P	1073.8	P	1345.7	P	1026.7	P	972.8	P	1178.5	P	U66879 /FEATURE= /DEFINITION=HSU66879 Human Bcl-2 binding component 6 (bbc6) mRNA, complete cds
200000_s_at	9954.4	P	9575.5	P	9847.1	P	9951.9	P	10019.2	P	10351.4	P	9250.7	P	8200.8	P	8894.7	P	9687.2	P	9548.6	P	11839.1	P	12407.9	P	10184.7	P	9421.2	P	11399.8	P	gb:NM_006445.1 /DB_XREF=gi:5453983 /GEN=PRP8 /FEA=FLmRNA /CNT=445 /TID=Hs.181368.0 /TIER=FL+Stack /STK=23 /UG=Hs.181368 /LL=10594 /DEF=Homo sapiens U5 snRNP-specific protein (220 kD), ortholog of S. cerevisiae Prp8p (PRP8), mRNA. /PROD=U5 snRNP-specific protein (220 kD), ortholog ofS. cerevisiae Prp8p /FL=gb:AF092565.1 gb:AB007510.1 gb:NM_006445.1
200001_at	8514	P	8909.3	P	8702.1	P	8574.2	P	8074.4	P	9760.9	P	9917.3	P	9764.9	P	13962.8	P	16072.7	P	16776	P	18290.3	P	22437.1	P	16046.9	P	17489.5	P	21404.8	P	gb:NM_001749.1 /DB_XREF=gi:4502564 /GEN=CAPN4 /FEA=FLmRNA /CNT=478 /TID=Hs.74451.0 /TIER=FL+Stack /STK=195 /UG=Hs.74451 /LL=826 /DEF=Homo sapiens calpain 4, small subunit (30K) (CAPN4), mRNA. /PROD=calpain 4 small subunit /FL=gb:BC000592.1 gb:NM_001749.1
200002_at	79147.6	P	82162.3	P	82181.1	P	80326	P	79210.2	P	87069	P	96816.2	P	88475	P	75325.3	P	86987	P	80254.8	P	84061.7	P	94036.8	P	76675.2	P	81419.2	P	84553.8	P	gb:NM_007209.1 /DB_XREF=gi:6005859 /GEN=RPL35 /FEA=FLmRNA /CNT=479 /TID=Hs.182825.0 /TIER=FL+Stack /STK=183 /UG=Hs.182825 /LL=11224 /DEF=Homo sapiens ribosomal protein L35 (RPL35), mRNA. /PROD=ribosomal protein L35 /FL=gb:BC000348.1 gb:U12465.1 gb:NM_007209.1
200003_s_at	103960	P	110378	P	111072	P	110561	P	104024	P	120973	P	129094	P	131607	P	119203	P	139107	P	131892	P	137804	P	153226	P	113751	P	120288	P	123499	P	gb:NM_000991.1 /DB_XREF=gi:4506626 /GEN=RPL28 /FEA=FLmRNA /CNT=416 /TID=Hs.4437.0 /TIER=FL+Stack /STK=144 /UG=Hs.4437 /LL=6158 /DEF=Homo sapiens ribosomal protein L28 (RPL28), mRNA. /PROD=ribosomal protein L28 /FL=gb:U14969.1 gb:BC000072.1 gb:NM_000991.1
200004_at	31138.8	P	32185.6	P	32381	P	38035.9	P	34301	P	36183.2	P	35953.2	P	28303.4	P	38344.3	P	39370.5	P	39980.7	P	49338.5	P	41981.2	P	49831.9	P	50482.1	P	52431.4	P	gb:NM_001418.1 /DB_XREF=gi:4503538 /GEN=EIF4G2 /FEA=FLmRNA /CNT=473 /TID=Hs.183684.0 /TIER=FL+Stack /STK=247 /UG=Hs.183684 /LL=1982 /DEF=Homo sapiens eukaryotic translation initiation factor 4 gamma, 2 (EIF4G2), mRNA. /PROD=eukaryotic translation initiation factor 4gamma, 2 /FL=gb:U73824.1 gb:U76111.1 gb:NM_001418.1
200005_at	24942.2	P	27435.2	P	26470.5	P	24750.5	P	24762.1	P	26223.5	P	27401.3	P	25343.6	P	38251.6	P	43211.9	P	34625.9	P	43703.8	P	46920.4	P	37684.9	P	36296	P	42122.4	P	gb:NM_003753.1 /DB_XREF=gi:4503522 /GEN=EIF3S7 /FEA=FLmRNA /CNT=482 /TID=Hs.55682.0 /TIER=FL+Stack /STK=194 /UG=Hs.55682 /LL=8664 /DEF=Homo sapiens eukaryotic translation initiation factor 3, subunit 7 (zeta, 6667kD) (EIF3S7), mRNA. /PROD=eukaryotic translation initiation factor 3,subunit 7 (zeta, 6667kD) /FL=gb:BC000469.1 gb:BC000328.1 gb:NM_003753.1 gb:U54558.1
200006_at	56105.3	P	52749.5	P	53831.7	P	60475.3	P	53211	P	61406.4	P	58228.7	P	61884.9	P	50401.1	P	54851.6	P	54563.3	P	71321.4	P	68883.6	P	63739.1	P	62680.9	P	70358.4	P	gb:NM_007262.1 /DB_XREF=gi:6005748 /GEN=DJ-1 /FEA=FLmRNA /CNT=394 /TID=Hs.10958.0 /TIER=FL+Stack /STK=103 /UG=Hs.10958 /LL=11315 /DEF=Homo sapiens RNA-binding protein regulatory subunit (DJ-1), mRNA. /PROD=RNA-binding protein regulatory subunit /FL=gb:AF021819.1 gb:D61380.1 gb:NM_007262.1
200007_at	35993.3	P	34569.1	P	33578	P	35429.1	P	32913.3	P	40404.5	P	38563.7	P	45252.9	P	26766.2	P	28762.8	P	27293.2	P	35142.1	P	31819.6	P	35487.2	P	31139.7	P	30952	P	gb:NM_003134.1 /DB_XREF=gi:4507210 /GEN=SRP14 /FEA=FLmRNA /CNT=458 /TID=Hs.180394.0 /TIER=FL+Stack /STK=126 /UG=Hs.180394 /LL=6727 /DEF=Homo sapiens signal recognition particle 14kD (homologous Alu RNA-binding protein) (SRP14), mRNA. /PROD=signal recognition particle 14kD (homologous AluRNA-binding protein) /FL=gb:NM_003134.1 gb:U07857.1
200008_s_at	21129.3	P	20353	P	19455.7	P	22615.2	P	20485.8	P	22950.2	P	22154.1	P	23653.4	P	11011.4	P	11463.5	P	11951.2	P	14354.6	P	13620.9	P	12542.2	P	12982.5	P	14622.2	P	gb:D13988.1 /DB_XREF=gi:285974 /FEA=FLmRNA /CNT=485 /TID=Hs.56845.0 /TIER=FL /STK=1 /UG=Hs.56845 /LL=2665 /UG_GENE=GDI2 /DEF=Human rab GDI mRNA, complete cds. /PROD=human rab GDI /FL=gb:D13988.1 gb:NM_001494.2 gb:BC005145.1
200009_at	40059.2	P	41116.9	P	38716.1	P	42564.8	P	38859.8	P	44944.5	P	44834.9	P	46683.3	P	21092.6	P	23434.5	P	20426.2	P	27640.2	P	26467.2	P	25445.5	P	26752	P	27946.6	P	gb:NM_001494.2 /DB_XREF=gi:6598322 /GEN=GDI2 /FEA=FLmRNA /CNT=485 /TID=Hs.56845.0 /TIER=FL+Stack /STK=159 /UG=Hs.56845 /LL=2665 /DEF=Homo sapiens GDP dissociation inhibitor 2 (GDI2), mRNA. /PROD=GDP dissociation inhibitor 2 /FL=gb:D13988.1 gb:NM_001494.2 gb:BC005145.1
200010_at	69265.3	P	70899.8	P	71081.9	P	70071.3	P	69632	P	73167.1	P	80221.2	P	73227.7	P	85259.7	P	96860.5	P	86242.9	P	78425.5	P	86541.1	P	79724.4	P	83063.4	P	83259.9	P	gb:NM_000975.1 /DB_XREF=gi:4506594 /GEN=RPL11 /FEA=FLmRNA /CNT=479 /TID=Hs.179943.0 /TIER=FL+Stack /STK=298 /UG=Hs.179943 /LL=6135 /DEF=Homo sapiens ribosomal protein L11 (RPL11), mRNA. /PROD=ribosomal protein L11 /FL=gb:L05092.1 gb:NM_000975.1
200011_s_at	8039.1	P	7078.2	P	7606.9	P	8480.9	P	8376.1	P	8222.5	P	7741.6	P	8336.9	P	7935.3	P	8073.6	P	8574.8	P	10640.9	P	10927.3	P	9670.1	P	8625.6	P	11328.6	P	gb:NM_001659.1 /DB_XREF=gi:4502202 /GEN=ARF3 /FEA=FLmRNA /CNT=401 /TID=Hs.119177.0 /TIER=FL+Stack /STK=99 /UG=Hs.119177 /LL=377 /DEF=Homo sapiens ADP-ribosylation factor 3 (ARF3), mRNA. /PROD=ADP-ribosylation factor 3 /FL=gb:M74491.1 gb:NM_001659.1
200012_x_at	73064.1	P	74491.1	P	75725.9	P	67019.4	P	71559.4	P	75238.8	P	87556.9	P	90166.6	P	83540.1	P	99685.2	P	87933.2	P	92453.9	P	100981	P	82710.5	P	85688.7	P	89518.3	P	gb:NM_000982.1 /DB_XREF=gi:4506610 /GEN=RPL21 /FEA=FLmRNA /CNT=487 /TID=Hs.184108.0 /TIER=FL+Stack /STK=179 /UG=Hs.184108 /LL=6144 /DEF=Homo sapiens ribosomal protein L21 (gene or pseudogene) (RPL21), mRNA. /PROD=ribosomal protein L21 (gene or pseudogene) /FL=gb:U25789.1 gb:U14967.1 gb:BC001603.1 gb:NM_000982.1
200013_at	99666.9	P	97521.9	P	92901.9	P	94838	P	86878.9	P	102076	P	112761	P	102140	P	104578	P	116834	P	106381	P	112965	P	121950	P	106974	P	111542	P	112026	P	gb:NM_000986.1 /DB_XREF=gi:4506618 /GEN=RPL24 /FEA=FLmRNA /CNT=475 /TID=Hs.184582.0 /TIER=FL+Stack /STK=296 /UG=Hs.184582 /LL=6152 /DEF=Homo sapiens ribosomal protein L24 (RPL24), mRNA. /PROD=ribosomal protein L24 /FL=gb:BC000690.1 gb:M94314.1 gb:NM_000986.1
200014_s_at	22905.9	P	20076.4	P	19465.7	P	25794.7	P	21281.2	P	24702.2	P	21573.3	P	22988.5	P	24003.3	P	24421.1	P	22906.5	P	29019.4	P	27555.7	P	27946.8	P	29891.5	P	32757	P	gb:NM_004500.1 /DB_XREF=gi:4758543 /GEN=HNRPC /FEA=FLmRNA /CNT=391 /TID=Hs.182447.0 /TIER=FL+Stack /STK=94 /UG=Hs.182447 /LL=3183 /DEF=Homo sapiens heterogeneous nuclear ribonucleoprotein C (C1C2) (HNRPC), mRNA. /PROD=heterogeneous nuclear ribonucleoprotein C(C1C2) /FL=gb:M16342.1 gb:NM_004500.1 gb:BC003394.1
200015_s_at	24518.3	P	23690.7	P	21707.6	P	24608	P	23082.3	P	23945.8	P	23855.2	P	20276.9	P	32336.2	P	31723	P	29681.2	P	29598.8	P	29359.3	P	30879.2	P	29638.3	P	31304.2	P	gb:NM_004404.1 /DB_XREF=gi:4758157 /GEN=NEDD5 /FEA=FLmRNA /CNT=484 /TID=Hs.155595.0 /TIER=FL+Stack /STK=248 /UG=Hs.155595 /LL=4735 /DEF=Homo sapiens neural precursor cell expressed, developmentally down-regulated 5 (NEDD5), mRNA. /PROD=neural precursor cell expressed, developmentallydown-regulated 5 /FL=gb:NM_004404.1 gb:D63878.1 gb:D28540.1
200016_x_at	82365.5	P	83491.3	P	83342.4	P	85919.8	P	79776.2	P	87157.4	P	89096.9	P	77486.4	P	91805.8	P	98288.7	P	88658.2	P	90681.6	P	92716.2	P	91793.8	P	91699.1	P	100789	P	gb:NM_002136.1 /DB_XREF=gi:4504444 /GEN=HNRPA1 /FEA=FLmRNA /CNT=483 /TID=Hs.249495.0 /TIER=FL /STK=2 /UG=Hs.249495 /LL=3178 /DEF=Homo sapiens heterogeneous nuclear ribonucleoprotein A1 (HNRPA1), mRNA. /PROD=heterogeneous nuclear ribonucleoprotein A1 /FL=gb:NM_002136.1
200017_at	80168.2	P	86746.2	P	82444.6	P	84485	P	83824.4	P	84857.9	P	91226.3	P	83045.9	P	103216	P	103014	P	100403	P	94229.8	P	97156.7	P	93286.2	P	99081.9	P	97938	P	gb:NM_002954.1 /DB_XREF=gi:4506712 /GEN=RPS27A /FEA=FLmRNA /CNT=493 /TID=Hs.3297.0 /TIER=FL+Stack /STK=273 /UG=Hs.3297 /LL=6233 /DEF=Homo sapiens ribosomal protein S27a (RPS27A), mRNA. /PROD=ribosomal protein S27a /FL=gb:BC001392.1 gb:BC005328.1 gb:NM_002954.1
200018_at	83820.9	P	86552.4	P	86758.1	P	89149.8	P	85718.2	P	93381	P	100912	P	107149	P	100661	P	111075	P	104944	P	114888	P	119506	P	98824.3	P	102439	P	105760	P	gb:NM_001017.1 /DB_XREF=gi:4506684 /GEN=RPS13 /FEA=FLmRNA /CNT=482 /TID=Hs.165590.0 /TIER=FL+Stack /STK=239 /UG=Hs.165590 /LL=6207 /DEF=Homo sapiens ribosomal protein S13 (RPS13), mRNA. /PROD=ribosomal protein S13 /FL=gb:L01124.1 gb:BC000475.1 gb:NM_001017.1
200019_s_at	65182.6	P	66468.7	P	62359.6	P	65426.8	P	63036.3	P	75402.9	P	80112.3	P	70620.1	P	63722.5	P	72665.9	P	67813.5	P	87774.1	P	89088.7	P	80032	P	83609.4	P	87040.5	P	gb:NM_001997.1 /DB_XREF=gi:4503658 /GEN=FAU /FEA=FLmRNA /CNT=479 /TID=Hs.177415.0 /TIER=FL+Stack /STK=241 /UG=Hs.177415 /LL=2197 /DEF=Homo sapiens Finkel-Biskis-Reilly murine sarcoma virus (FBR-MuSV) ubiquitously expressed (fox derived); ribosomal protein S30 (FAU), mRNA. /PROD=Finkel-Biskis-Reilly murine sarcoma virus(FBR-MuSV) ubiquitously expressed (fox derived); ribosomalprotein S30 /FL=gb:NM…
200020_at	12782.5	P	10798.2	P	10679.9	P	13104.4	P	11072.5	P	12819.3	P	10995.3	P	11278.9	P	7060.7	P	8249.7	P	8935.6	P	12953	P	10467.2	P	12583.6	P	13330	P	12193.7	P	gb:NM_007375.1 /DB_XREF=gi:6678270 /GEN=TARDBP /FEA=FLmRNA /CNT=373 /TID=Hs.193989.0 /TIER=FL+Stack /STK=155 /UG=Hs.193989 /LL=23435 /DEF=Homo sapiens TAR DNA binding protein (TARDBP), mRNA. /PROD=TAR DNA binding protein /FL=gb:AL050265.1 gb:NM_007375.1 gb:U23731.1
200021_at	60082.1	P	59392.8	P	57871.8	P	62241.2	P	61451.5	P	63040.5	P	69293.8	P	72387.8	P	62427.4	P	77150.6	P	72589.3	P	75340.5	P	88413.8	P	71062.7	P	72390.3	P	74911.4	P	gb:NM_005507.1 /DB_XREF=gi:5031634 /GEN=CFL1 /FEA=FLmRNA /CNT=481 /TID=Hs.180370.0 /TIER=FL+Stack /STK=308 /UG=Hs.180370 /LL=1072 /DEF=Homo sapiens cofilin 1 (non-muscle) (CFL1), mRNA. /PROD=cofilin 1 (non-muscle) /FL=gb:NM_005507.1
200022_at	89904	P	87519.4	P	88906.4	P	93683.7	P	85043.8	P	96805.6	P	109888	P	95687.1	P	103882	P	121821	P	109942	P	113948	P	129282	P	101490	P	107506	P	111051	P	gb:NM_000979.1 /DB_XREF=gi:4506606 /GEN=RPL18 /FEA=FLmRNA /CNT=479 /TID=Hs.75458.0 /TIER=FL+Stack /STK=312 /UG=Hs.75458 /LL=6141 /DEF=Homo sapiens ribosomal protein L18 (RPL18), mRNA. /PROD=ribosomal protein L18 /FL=gb:BC000374.1 gb:L11566.1 gb:NM_000979.1
200023_s_at	32975.5	P	31891.7	P	31517.7	P	33747.3	P	30682	P	36653.5	P	38183.8	P	33462.8	P	37249	P	38227.7	P	34425	P	47208	P	50248.2	P	42914.2	P	41235.7	P	48568.5	P	gb:NM_003754.1 /DB_XREF=gi:4503518 /GEN=EIF3S5 /FEA=FLmRNA /CNT=347 /TID=Hs.7811.0 /TIER=FL+Stack /STK=107 /UG=Hs.7811 /LL=8665 /DEF=Homo sapiens eukaryotic translation initiation factor 3, subunit 5 (epsilon, 47kD) (EIF3S5), mRNA. /PROD=eukaryotic translation initiation factor 3,subunit 5 (epsilon, 47kD) /FL=gb:U94855.1 gb:BC000490.1 gb:NM_003754.1
200024_at	77871.4	P	79971.8	P	78615.9	P	78417.8	P	77985.5	P	84601.5	P	92096.4	P	84574.6	P	91005.7	P	108186	P	102234	P	98158.4	P	117893	P	92213.7	P	95164.7	P	100910	P	gb:NM_001009.1 /DB_XREF=gi:4506728 /GEN=RPS5 /FEA=FLmRNA /CNT=484 /TID=Hs.76194.0 /TIER=FL+Stack /STK=332 /UG=Hs.76194 /LL=6193 /DEF=Homo sapiens ribosomal protein S5 (RPS5), mRNA. /PROD=ribosomal protein S5 /FL=gb:U14970.1 gb:NM_001009.1
200025_s_at	72132	P	79798.3	P	78871.9	P	82311.7	P	80671.8	P	84040.4	P	94391	P	87251	P	77551.4	P	90074.9	P	85142.7	P	89736.7	P	98234.3	P	82917.4	P	89135.3	P	89854.4	P	gb:NM_000988.1 /DB_XREF=gi:4506622 /GEN=RPL27 /FEA=FLmRNA /CNT=412 /TID=Hs.111611.0 /TIER=FL+Stack /STK=226 /UG=Hs.111611 /LL=6155 /DEF=Homo sapiens ribosomal protein L27 (RPL27), mRNA. /PROD=ribosomal protein L27 /FL=gb:BC002588.1 gb:L05094.1 gb:L19527.1 gb:NM_000988.1
200026_at	78929.3	P	82307.2	P	81464	P	75860.7	P	75487.2	P	80768.1	P	90916.3	P	86906.2	P	98173.1	P	111982	P	106213	P	98852.4	P	102951	P	92710.4	P	95840.7	P	93923.6	P	gb:NM_000995.1 /DB_XREF=gi:4506636 /GEN=RPL34 /FEA=FLmRNA /CNT=479 /TID=Hs.250895.0 /TIER=FL+Stack /STK=219 /UG=Hs.250895 /LL=6164 /DEF=Homo sapiens ribosomal protein L34 (RPL34), mRNA. /PROD=ribosomal protein L34 /FL=gb:L38941.1 gb:BC001773.1 gb:NM_000995.1
200027_at	26832.8	P	25863.4	P	24056.2	P	26841.7	P	27473.9	P	26865.2	P	27898.1	P	23415.8	P	38711.3	P	39769.5	P	31471	P	31361.5	P	27840.6	P	32374.5	P	32216.6	P	32543.1	P	gb:NM_004539.2 /DB_XREF=gi:7262387 /GEN=NARS /FEA=FLmRNA /CNT=359 /TID=Hs.181311.0 /TIER=FL+Stack /STK=125 /UG=Hs.181311 /LL=4677 /DEF=Homo sapiens asparaginyl-tRNA synthetase (NARS), mRNA. /PROD=asparaginyl-tRNA synthetase /FL=gb:NM_004539.2 gb:BC001687.1 gb:D84273.1
200028_s_at	13779.8	P	12601.9	P	14189.1	P	15633	P	12679.9	P	15622	P	14171	P	14660.6	P	12172	P	12594.8	P	11579.7	P	18385.3	P	13570.4	P	16358.1	P	14507.2	P	16636.9	P	gb:NM_020151.1 /DB_XREF=gi:9910251 /GEN=GTT1 /FEA=FLmRNA /CNT=378 /TID=Hs.283722.0 /TIER=FL+Stack /STK=118 /UG=Hs.283722 /LL=56910 /DEF=Homo sapiens GTT1 protein (GTT1), mRNA. /PROD=GTT1 protein /FL=gb:NM_020151.1 gb:AF270647.1
200029_at	71216.6	P	73699.2	P	75704.2	P	75917.6	P	69647.7	P	78954.1	P	86555.2	P	90745.3	P	77314.1	P	85075.7	P	85803.5	P	91812.5	P	95980	P	80247.8	P	82315.3	P	86160.9	P	gb:NM_000981.1 /DB_XREF=gi:4506608 /GEN=RPL19 /FEA=FLmRNA /CNT=469 /TID=Hs.252723.0 /TIER=FL+Stack /STK=268 /UG=Hs.252723 /LL=6143 /DEF=Homo sapiens ribosomal protein L19 (RPL19), mRNA. /PROD=ribosomal protein L19 /FL=gb:BC000530.1 gb:NM_000981.1
200030_s_at	50705.7	P	47408.8	P	47797.4	P	50510.4	P	48774.9	P	54762.4	P	58069.5	P	55791.5	P	63287.9	P	73362.4	P	66247	P	74323.7	P	83073.9	P	68875.6	P	72718	P	76846.9	P	gb:NM_002635.1 /DB_XREF=gi:4505774 /GEN=SLC25A3 /FEA=FLmRNA /CNT=471 /TID=Hs.78713.0 /TIER=FL+Stack /STK=221 /UG=Hs.78713 /LL=5250 /DEF=Homo sapiens solute carrier family 25 (mitochondrial carrier; phosphate carrier), member 3 (SLC25A3), nuclear gene encoding mitochondrial protein, transcript variant 1b, mRNA. /PROD=phosphate carrier precursor isoform 1b /FL=gb:BC001328.1 gb:BC000998.1 gb:BC00350…
200031_s_at	93006.7	P	96876.6	P	99082.1	P	100802	P	99222.2	P	107092	P	116607	P	111550	P	121946	P	136548	P	131669	P	123629	P	147735	P	111353	P	117560	P	124752	P	gb:NM_001015.1 /DB_XREF=gi:4506680 /GEN=RPS11 /FEA=FLmRNA /CNT=423 /TID=Hs.182740.0 /TIER=FL+Stack /STK=345 /UG=Hs.182740 /LL=6205 /DEF=Homo sapiens ribosomal protein S11 (RPS11), mRNA. /PROD=ribosomal protein S11 /FL=gb:NM_001015.1
200032_s_at	95565.7	P	95556.1	P	102998	P	101278	P	101519	P	102128	P	110905	P	119298	P	104313	P	124769	P	127279	P	121890	P	130189	P	107440	P	111420	P	105900	P	gb:NM_000661.1 /DB_XREF=gi:4506664 /GEN=RPL9 /FEA=FLmRNA /CNT=493 /TID=Hs.157850.0 /TIER=FL+Stack /STK=239 /UG=Hs.157850 /LL=6133 /DEF=Homo sapiens ribosomal protein L9 (RPL9), mRNA. /PROD=ribosomal protein L9 /FL=gb:U09953.1 gb:NM_000661.1
200033_at	33614.2	P	37514.7	P	36708.9	P	39488.5	P	37637.9	P	37380.5	P	39189.8	P	31299.3	P	42088	P	44099.3	P	51779.5	P	41601.3	P	41284.5	P	47169.4	P	52781	P	46487.7	P	gb:NM_004396.2 /DB_XREF=gi:13514826 /GEN=DDX5 /FEA=FLmRNA /CNT=409 /TID=Hs.76053.0 /TIER=FL+Stack /STK=290 /UG=Hs.76053 /LL=1655 /DEF=Homo sapiens DEADH (Asp-Glu-Ala-AspHis) box polypeptide 5 (RNA helicase, 68kD) (DDX5), mRNA. /PROD=DEADH (Asp-Glu-Ala-AspHis) box polypeptide 5 /FL=gb:NM_004396.2
200034_s_at	75409	P	81815.8	P	82129.9	P	78977.7	P	72345.8	P	81505.6	P	82932.6	P	80412.1	P	81681.9	P	96617.3	P	85627.1	P	82889.4	P	86930.6	P	82170.9	P	82271.7	P	88697.7	P	gb:NM_000970.1 /DB_XREF=gi:4506656 /GEN=RPL6 /FEA=FLmRNA /CNT=487 /TID=Hs.174131.0 /TIER=FL+Stack /STK=406 /UG=Hs.174131 /LL=6128 /DEF=Homo sapiens ribosomal protein L6 (RPL6), mRNA. /PROD=ribosomal protein L6 /FL=gb:AF261087.1 gb:BC004138.1 gb:D17554.1 gb:NM_000970.1
200035_at	2278.5	P	1486.1	P	1631.3	P	1923.2	P	2083.7	P	1918.6	P	2304.3	P	2600.1	P	2067.7	P	2131	P	1670.7	P	2420.2	P	1991.5	P	2290.7	P	1964.9	P	2201.8	P	gb:NM_015343.1 /DB_XREF=gi:7661721 /GEN=HSA011916 /FEA=FLmRNA /CNT=283 /TID=Hs.84359.0 /TIER=FL+Stack /STK=108 /UG=Hs.84359 /LL=23399 /DEF=Homo sapiens hypothetical protein (HSA011916), mRNA. /PROD=hypothetical protein /FL=gb:NM_015343.1
200036_s_at	69151.2	P	69803.1	P	70504	P	70182.1	P	65756	P	77359.1	P	82163.2	P	81323	P	76923.1	P	93167.3	P	81077.5	P	90428.4	P	92977.2	P	79425.2	P	78893.8	P	84930.2	P	gb:NM_007104.2 /DB_XREF=gi:6325471 /GEN=RPL10A /FEA=FLmRNA /CNT=491 /TID=Hs.252574.0 /TIER=FL+Stack /STK=318 /UG=Hs.252574 /LL=4736 /DEF=Homo sapiens ribosomal protein L10a (RPL10A), mRNA. /PROD=ribosomal protein L10a /FL=gb:NM_007104.2 gb:U12404.1
200037_s_at	26620	P	22998.1	P	22214	P	24655.1	P	22677.4	P	24923.1	P	22956.6	P	22151.8	P	22736.5	P	25280.3	P	22396.8	P	19616.6	P	17825.5	P	24860.8	P	25127.1	P	17430.1	P	gb:NM_016587.1 /DB_XREF=gi:7705406 /GEN=HECH /FEA=FLmRNA /CNT=409 /TID=Hs.278554.0 /TIER=FL+Stack /STK=109 /UG=Hs.278554 /LL=51563 /DEF=Homo sapiens heterochromatin-like protein 1 (HECH), mRNA. /PROD=heterochromatin-like protein 1 /FL=gb:NM_016587.1 gb:AF136630.1
200038_s_at	85967.5	P	94514.3	P	95065.9	P	94583.8	P	90846.2	P	90687.7	P	103499	P	101403	P	105001	P	113662	P	111587	P	104384	P	112223	P	99303.4	P	104346	P	101736	P	gb:NM_000985.1 /DB_XREF=gi:4506616 /GEN=RPL17 /FEA=FLmRNA /CNT=437 /TID=Hs.82202.0 /TIER=FL+Stack /STK=130 /UG=Hs.82202 /LL=6139 /DEF=Homo sapiens ribosomal protein L17 (RPL17), mRNA. /PROD=ribosomal protein L17 /FL=gb:BC000502.1 gb:NM_000985.1
200039_s_at	30351.4	P	26736.6	P	27400.7	P	29356.3	P	29337.9	P	30028.3	P	27862.7	P	27691	P	23272.5	P	25749	P	26694.7	P	37912.2	P	37066.2	P	34937.7	P	32694.1	P	37134.7	P	gb:NM_002794.1 /DB_XREF=gi:4506194 /GEN=PSMB2 /FEA=FLmRNA /CNT=225 /TID=Hs.1390.0 /TIER=FL+Stack /STK=95 /UG=Hs.1390 /LL=5690 /DEF=Homo sapiens proteasome (prosome, macropain) subunit, beta type, 2 (PSMB2), mRNA. /PROD=proteasome (prosome, macropain) subunit, betatype, 2 /FL=gb:D26599.1 gb:BC000268.1 gb:NM_002794.1
200040_at	19138	P	14648.5	P	18515.9	P	21840.8	P	21849	P	22921.3	P	20817.7	P	19335.9	P	23505.7	P	26426.9	P	23374.6	P	26178.7	P	26154.7	P	26132.8	P	26697.4	P	27166	P	gb:NM_006559.1 /DB_XREF=gi:5730026 /GEN=SAM68 /FEA=FLmRNA /CNT=272 /TID=Hs.119537.0 /TIER=FL+Stack /STK=88 /UG=Hs.119537 /LL=10657 /DEF=Homo sapiens GAP-associated tyrosine phosphoprotein p62 (Sam68) (SAM68), mRNA. /PROD=GAP-associated tyrosine phosphoprotein p62(Sam68) /FL=gb:BC000717.1 gb:NM_006559.1 gb:M88108.1
200041_s_at	30216.3	P	27835	P	28625.1	P	30096.9	P	29967.1	P	31373	P	26696.2	P	29030.6	P	29957.6	P	30968.3	P	27772.7	P	34641.8	P	31920.2	P	31274	P	29088.2	P	32792.1	P	gb:NM_004640.1 /DB_XREF=gi:4758111 /GEN=D6S81E /FEA=FLmRNA /CNT=238 /TID=Hs.55296.0 /TIER=FL+Stack /STK=52 /UG=Hs.55296 /LL=7919 /DEF=Homo sapiens HLA-B associated transcript-1 (D6S81E), mRNA. /PROD=HLA-B associated transcript-1 /FL=gb:NM_004640.1 gb:BC004350.1
200042_at	11046.7	P	9873.2	P	8854.2	P	11019.8	P	9328.5	P	10762.2	P	10524.6	P	10463.4	P	5222.8	P	5287.7	P	5442.1	P	9311	P	8368.2	P	7846.7	P	7930.4	P	8758	P	gb:NM_014306.1 /DB_XREF=gi:7657014 /GEN=HSPC117 /FEA=FLmRNA /CNT=311 /TID=Hs.10729.0 /TIER=FL+Stack /STK=105 /UG=Hs.10729 /LL=51493 /DEF=Homo sapiens hypothetical protein (HSPC117), mRNA. /PROD=similar to C. elegens hypothetical 55.2 kDprotein F16A11.2 /FL=gb:BC002970.1 gb:BC000151.1 gb:AF161466.1 gb:NM_014306.1 gb:AF155658.1
200043_at	37823.6	P	38912.3	P	38380.3	P	41879.1	P	41562.5	P	40212.4	P	44953.4	P	37560.2	P	37144.3	P	39370	P	36116.5	P	43565.3	P	40800.1	P	46085.1	P	43679.7	P	43972.7	P	gb:NM_004450.1 /DB_XREF=gi:4758301 /GEN=ERH /FEA=FLmRNA /CNT=223 /TID=Hs.118757.0 /TIER=FL+Stack /STK=91 /UG=Hs.118757 /LL=2079 /DEF=Homo sapiens enhancer of rudimentary (Drosophila) homolog (ERH), mRNA. /PROD=enhancer of rudimentary (Drosophila) homolog /FL=gb:D85758.1 gb:NM_004450.1 gb:U66871.1
200044_at	21400.5	P	18907.2	P	18667.8	P	21253.3	P	19374	P	21268.3	P	18246.6	P	17773.5	P	14721	P	13688.2	P	13602.7	P	18968.2	P	19143.2	P	17713.8	P	16410	P	18411.5	P	gb:NM_003769.1 /DB_XREF=gi:4506902 /GEN=SFRS9 /FEA=FLmRNA /CNT=200 /TID=Hs.77608.0 /TIER=FL /STK=6 /UG=Hs.77608 /LL=8683 /DEF=Homo sapiens splicing factor, arginineserine-rich 9 (SFRS9), mRNA. /PROD=splicing factor, arginineserine-rich 9 /FL=gb:U30825.1 gb:NM_003769.1
200045_at	2643.1	P	2986.2	P	2740.8	P	2931.1	P	2671.8	P	3122.9	P	2672.2	P	2842.2	P	2981.4	P	3446.4	P	3237.2	P	4459.2	P	3640.2	P	4054.2	P	3586.9	P	3912.6	P	gb:NM_001090.1 /DB_XREF=gi:10947134 /GEN=ABCF1 /FEA=FLmRNA /CNT=209 /TID=Hs.9573.0 /TIER=FL /STK=2 /UG=Hs.9573 /LL=23 /DEF=Homo sapiens ATP-binding cassette, sub-family F (GCN20), member 1 (ABCF1), mRNA. /PROD=ATP-binding cassette, sub-family F, member 1 /FL=gb:AF027302.1 gb:NM_001090.1
200046_at	14935.5	P	15089.5	P	15035.2	P	16916.5	P	16544.8	P	16875.9	P	18386	P	21800.1	P	16651.1	P	16505.2	P	18874.1	P	22060.1	P	24839.9	P	20560.2	P	23600.7	P	25391.2	P	gb:NM_001344.1 /DB_XREF=gi:4503252 /GEN=DAD1 /FEA=FLmRNA /CNT=195 /TID=Hs.82890.0 /TIER=FL+Stack /STK=44 /UG=Hs.82890 /LL=1603 /DEF=Homo sapiens defender against cell death 1 (DAD1), mRNA. /PROD=defender against cell death 1 /FL=gb:NM_001344.1 gb:D15057.1
200047_s_at	21361.8	P	21855.7	P	19332.8	P	23477.8	P	19154	P	22461	P	24487.9	P	17142.2	P	21532.7	P	25743.1	P	26990.4	P	24834	P	24909.4	P	24822.3	P	23046.5	P	22340.6	P	gb:NM_003403.2 /DB_XREF=gi:6042207 /GEN=YY1 /FEA=FLmRNA /CNT=369 /TID=Hs.97496.0 /TIER=FL+Stack /STK=9 /UG=Hs.97496 /LL=7528 /DEF=Homo sapiens YY1 transcription factor (YY1), mRNA. /PROD=YY1 transcription factor /FL=gb:NM_003403.2 gb:M77698.1 gb:M76541.1
200048_s_at	33315.3	P	29468.5	P	31577.6	P	37892.4	P	32797	P	37136.6	P	32754.7	P	33770.2	P	18481.6	P	20181.4	P	17278	P	28471.2	P	21961.1	P	24076.6	P	21837.5	P	25363.5	P	gb:NM_006694.1 /DB_XREF=gi:5729888 /GEN=JTB /FEA=FLmRNA /CNT=200 /TID=Hs.6396.0 /TIER=FL+Stack /STK=144 /UG=Hs.6396 /LL=10899 /DEF=Homo sapiens jumping translocation breakpoint (JTB), mRNA. /PROD=jumping translocation breakpoint /FL=gb:BC000996.2 gb:AB016488.1 gb:BC001363.1 gb:BC000499.1 gb:AF115850.2 gb:BC001667.1 gb:AF131797.1 gb:NM_006694.1
200049_at	1965	P	1504.3	P	1565.5	P	1863.9	P	1518.6	P	1457.1	P	1649.5	P	1404.5	P	2473.8	P	2034.1	P	1958	P	2510.9	P	2544.9	P	2073.4	P	2528.1	P	2861.5	P	gb:NM_007067.1 /DB_XREF=gi:5901961 /GEN=HBOA /FEA=FLmRNA /CNT=156 /TID=Hs.21907.0 /TIER=FL+Stack /STK=32 /UG=Hs.21907 /LL=11143 /DEF=Homo sapiens histone acetyltransferase (HBOA), mRNA. /PROD=histone acetyltransferase /FL=gb:NM_007067.1 gb:AF074606.1 gb:AF140360.1
200050_at	13270.9	P	12032.6	P	11263.2	P	13410.1	P	11197.7	P	11275.7	P	11903.6	P	9445.3	P	16254.2	P	12774.1	P	11280.7	P	9459.7	P	7715.4	P	11942.9	P	12067.9	P	6681.5	P	gb:NM_007145.1 /DB_XREF=gi:6005965 /GEN=ZNF146 /FEA=FLmRNA /CNT=138 /TID=Hs.301819.0 /TIER=FL+Stack /STK=43 /UG=Hs.301819 /LL=7705 /DEF=Homo sapiens zinc finger protein 146 (ZNF146), mRNA. /PROD=zinc finger protein 146 /FL=gb:BC005154.1 gb:NM_007145.1
200051_at	1299.9	P	1218.2	P	1371.7	P	1432.1	P	1205.9	P	1198.7	P	1270.5	P	1519	P	1932.6	P	1709.6	P	1798.1	P	2033.7	P	2476.7	P	1674.2	P	1687.8	P	2478.3	P	gb:NM_005146.1 /DB_XREF=gi:10863888 /GEN=SART1 /FEA=FLmRNA /CNT=143 /TID=Hs.288319.0 /TIER=FL+Stack /STK=36 /UG=Hs.288319 /LL=9092 /DEF=Homo sapiens squamous cell carcinoma antigen recognised by T cells (SART1), mRNA. /PROD=squamous cell carcinoma antigen recognised by Tcells /FL=gb:BC001058.1 gb:AB006198.1 gb:NM_005146.1
200052_s_at	20831.5	P	16961.3	P	17189.3	P	21679.1	P	19533.3	P	22014.8	P	18189.1	P	19529.1	P	19160.6	P	18728	P	19148.7	P	28727	P	25169.9	P	27472.6	P	24266.7	P	27297.9	P	gb:NM_004515.1 /DB_XREF=gi:4758601 /GEN=ILF2 /FEA=FLmRNA /CNT=146 /TID=Hs.75117.0 /TIER=FL+Stack /STK=116 /UG=Hs.75117 /LL=3608 /DEF=Homo sapiens interleukin enhancer binding factor 2, 45kD (ILF2), mRNA. /PROD=interleukin enhancer binding factor 2, 45kD /FL=gb:BC000382.1 gb:U10323.1 gb:NM_004515.1
200053_at	3454.4	P	3340.3	P	4313	P	4699.9	P	3484.2	P	5207.8	P	4392.6	P	4613.2	P	5109.7	P	5364.3	P	5262.7	P	5772.2	P	5050.4	P	4281.2	P	4316.1	P	4523.7	P	gb:NM_004890.1 /DB_XREF=gi:4757715 /GEN=SPAG7 /FEA=FLmRNA /CNT=129 /TID=Hs.90436.0 /TIER=FL /STK=0 /UG=Hs.90436 /LL=9552 /DEF=Homo sapiens sperm associated antigen 7 (SPAG7), mRNA. /PROD=sperm associated antigen 7 /FL=gb:NM_004890.1 gb:AF047437.1
200054_at	3362.1	P	4236.4	P	3977.6	P	3949.8	P	3285.9	P	3849.8	P	3792.3	P	4031.6	P	2676.9	P	2174.5	P	2823.9	P	3814.7	P	4020.3	P	3036.2	P	3133.1	P	3855.1	P	gb:NM_003904.1 /DB_XREF=gi:4508020 /GEN=ZNF259 /FEA=FLmRNA /CNT=129 /TID=Hs.7165.0 /TIER=FL /STK=1 /UG=Hs.7165 /LL=8882 /DEF=Homo sapiens zinc finger protein 259 (ZNF259), mRNA. /PROD=zinc finger protein 259 /FL=gb:AF019767.1 gb:NM_003904.1 gb:BC004256.1
200055_at	6030.5	P	6528	P	6388.4	P	5714.9	P	5859	P	6396.1	P	7239.1	P	6721.3	P	7862.7	P	8306.4	P	8297.4	P	9927.8	P	9825.5	P	9483.5	P	8671.5	P	10341.6	P	gb:NM_006284.1 /DB_XREF=gi:5454105 /GEN=TAF2H /FEA=FLmRNA /CNT=78 /TID=Hs.89657.0 /TIER=FL+Stack /STK=41 /UG=Hs.89657 /LL=6881 /DEF=Homo sapiens TATA box binding protein (TBP)-associated factor, RNA polymerase II, H, 30kD (TAF2H), mRNA. /PROD=TATA box binding protein (TBP)-associatedfactor, RNA polymerase II, H, 30kD /FL=gb:NM_006284.1 gb:U13991.1
200056_s_at	6185.7	P	5990.7	P	5890.5	P	6102.1	P	5700.1	P	5186	P	5868.9	P	4870.8	P	4812.7	P	4430	P	4861.6	P	3706	P	3603.8	P	4966.2	P	5114.5	P	3731.9	P	gb:NM_006333.1 /DB_XREF=gi:5453582 /GEN=C1D /FEA=FLmRNA /CNT=11 /TID=Hs.15164.0 /TIER=FL /STK=0 /UG=Hs.15164 /LL=10438 /DEF=Homo sapiens nuclear DNA-binding protein (C1D), mRNA. /PROD=nuclear DNA-binding protein /FL=gb:NM_006333.1
200057_s_at	30057.5	P	29895.3	P	30855.9	P	32888.6	P	30526.5	P	33250	P	31502.3	P	32337.3	P	35970.7	P	40955.6	P	36602.4	P	44105.7	P	40725	P	39515	P	41121.8	P	42260.7	P	gb:NM_007363.2 /DB_XREF=gi:7657382 /GEN=NONO /FEA=FLmRNA /CNT=2 /TID=Hs.172207.0 /TIER=FL /STK=0 /UG=Hs.172207 /LL=4841 /DEF=Homo sapiens non-POU-domain-containing, octamer-binding (NONO), mRNA. /PROD=non-Pou domain-containing octamer (ATGCAAAT)binding protein /FL=gb:NM_007363.2
200058_s_at	10489.5	P	11418	P	11223.6	P	11167.4	P	10047.3	P	10655.3	P	9789.2	P	10173.7	P	10305.4	P	10298.4	P	10324.8	P	11304.1	P	12799.9	P	10888	P	10145.9	P	11248.8	P	gb:BC001417.1 /DB_XREF=gi:12655128 /FEA=FLmRNA /CNT=460 /TID=Hs.246112.0 /TIER=FL+Stack /STK=136 /UG=Hs.246112 /LL=23020 /UG_GENE=KIAA0788 /DEF=Homo sapiens, Similar to U5 snRNP-specific protein, 200 kDa (DEXH RNA helicase family), clone MGC:2580, mRNA, complete cds. /PROD=Similar to U5 snRNP-specific protein, 200 kDa(DEXH RNA helicase family) /FL=gb:BC001417.1 gb:AF119874.1
200059_s_at	41923	P	43397.8	P	44225.2	P	43824.7	P	40615.8	P	47497.5	P	46721.1	P	37520.2	P	53947.2	P	57816.1	P	59552.1	P	66001.2	P	67963.6	P	52994.9	P	57602.3	P	67892.7	P	gb:BC001360.1 /DB_XREF=gi:12655024 /FEA=FLmRNA /CNT=485 /TID=Hs.77273.0 /TIER=FL+Stack /STK=60 /UG=Hs.77273 /LL=387 /UG_GENE=ARHA /DEF=Homo sapiens, ras homolog gene family, member A, clone MGC:2330, mRNA, complete cds. /PROD=ras homolog gene family, member A /FL=gb:L25080.1 gb:BC001360.1 gb:NM_001664.1
200060_s_at	17244.1	P	16437.7	P	16680	P	17225.4	P	15914.8	P	17337.3	P	16167.9	P	15796.1	P	13685.6	P	14380.1	P	14538.8	P	16394	P	15150.3	P	16119	P	15403.7	P	16590.1	P	gb:BC001659.1 /DB_XREF=gi:12804496 /FEA=FLmRNA /CNT=453 /TID=Hs.75104.2 /TIER=FL+Stack /STK=159 /UG=Hs.75104 /LL=10921 /UG_GENE=RNPS1 /DEF=Homo sapiens, RNA-binding protein S1, serine-rich domain, clone MGC:1125, mRNA, complete cds. /PROD=RNA-binding protein S1, serine-rich domain /FL=gb:BC001838.1 gb:BC001659.1
200061_s_at	78664.3	P	81586.2	P	80492.1	P	74376.4	P	77503	P	82563.9	P	90273.6	P	80051.2	P	92632.6	P	115725	P	102568	P	91435.7	P	103055	P	91318.3	P	94060.2	P	88661.8	P	gb:BC000523.1 /DB_XREF=gi:12653502 /FEA=FLmRNA /CNT=451 /TID=Hs.180450.1 /TIER=FL+Stack /STK=89 /UG=Hs.180450 /LL=6229 /UG_GENE=RPS24 /DEF=Homo sapiens, Similar to ribosomal protein S24, clone MGC:8595, mRNA, complete cds. /PROD=Similar to ribosomal protein S24 /FL=gb:BC000523.1 gb:BC003149.1
200062_s_at	101700	P	103728	P	102524	P	102677	P	101791	P	108520	P	125678	P	123193	P	107291	P	132934	P	115300	P	117128	P	130323	P	107345	P	109085	P	111770	P	gb:L05095.1 /DB_XREF=gi:388034 /FEA=FLmRNA /CNT=452 /TID=Hs.111222.0 /TIER=FL+Stack /STK=204 /UG=Hs.111222 /LL=6156 /UG_GENE=RPL30 /DEF=Homo sapiens ribosomal protein L30 mRNA, complete cds. /PROD=ribosomal protein L30 /FL=gb:L05095.1 gb:NM_000989.1
200063_s_at	84374.9	P	78333.9	P	72544.5	P	78700.6	P	79850.1	P	88265.6	P	91796.1	P	79521.4	P	86061.8	P	102082	P	98692.3	P	98911.4	P	95615.7	P	88984.6	P	94677.1	P	92957.1	P	gb:BC002398.1 /DB_XREF=gi:12803184 /FEA=FLmRNA /CNT=476 /TID=Hs.9614.0 /TIER=FL+Stack /STK=183 /UG=Hs.9614 /LL=4869 /UG_GENE=NPM1 /DEF=Homo sapiens, nucleophosmin (nucleolar phosphoprotein B23, numatrin), clone MGC:8463, mRNA, complete cds. /PROD=nucleophosmin (nucleolar phosphoprotein B23,numatrin) /FL=gb:M28699.1 gb:BC003670.1 gb:BC002398.1 gb:NM_002520.1 gb:M26697.1 gb:M23613.1
200064_at	61313.9	P	61698.2	P	61961.7	P	67681.3	P	61909.9	P	71260.1	P	71511.8	P	73712.1	P	63628.1	P	72220.4	P	72215.7	P	91370.2	P	81867.3	P	81116.9	P	81555.7	P	89668	P	gb:AF275719.1 /DB_XREF=gi:9082288 /GEN=HSP90BETA /FEA=FLmRNA /CNT=474 /TID=Hs.74335.0 /TIER=FL /STK=0 /UG=Hs.74335 /LL=3326 /DEF=Homo sapiens isolate Liv chaperone protein HSP90 beta (HSP90BETA) mRNA, complete cds. /PROD=chaperone protein HSP90 beta /FL=gb:BC004928.1 gb:NM_007355.1 gb:M16660.1 gb:AF275719.1
200065_s_at	30012.7	P	28592.9	P	28150.7	P	27284.5	P	25272.1	P	33608.8	P	31180.2	P	34495.2	P	32629.1	P	34454.5	P	39655.9	P	39744.6	P	42354.6	P	30447.5	P	36282.5	P	40429.3	P	gb:AF052179.1 /DB_XREF=gi:3360490 /FEA=FLmRNA /CNT=487 /TID=Hs.74571.0 /TIER=FL+Stack /STK=90 /UG=Hs.74571 /LL=375 /UG_GENE=ARF1 /DEF=Homo sapiens clone 24537 ADP-ribosylation factor 1 mRNA, complete cds. /PROD=ADP-ribosylation factor 1 /FL=gb:M36340.1 gb:M84326.1 gb:AF055002.1 gb:AF052179.1 gb:NM_001658.2
200066_at	3503	P	4095.9	P	3632.1	P	3530.2	P	3267.8	P	3877.1	P	3593.7	P	3568.7	P	7638.6	P	8373.6	P	7708.2	P	9924	P	9268.8	P	11460.7	P	10318	P	10743.8	P	gb:AF182645.1 /DB_XREF=gi:5901877 /GEN=CSA2 /FEA=FLmRNA /CNT=294 /TID=Hs.8024.0 /TIER=FL+Stack /STK=58 /UG=Hs.8024 /LL=3550 /DEF=Homo sapiens chondrosarcoma-associated protein 2 (CSA2) mRNA, complete cds. /PROD=chondrosarcoma-associated protein 2 /FL=gb:AF182645.1 gb:NM_006083.2
200067_x_at	17018.2	P	16480.5	P	17257.9	P	18944.6	P	15520.3	P	18655.8	P	18146.3	P	17405.4	P	15563.4	P	15985.1	P	15035.4	P	17448.9	P	15709	P	15551.9	P	15805.4	P	14830.1	P	gb:AL078596 /DB_XREF=gi:6010168 /FEA=FLmRNA /CNT=355 /TID=Hs.12102.0 /TIER=Stack /STK=10 /UG=Hs.12102 /LL=8724 /UG_GENE=SNX3 /UG_TITLE=sorting nexin 3 /DEF=Human DNA sequence from clone RP3-429G5 on chromosome 6q21-22.1. Contains the NR2E1 gene for nuclear receptor 2E1 (tailless, TLL, TLX, XTLL), the 3 end of the SNX3 gene for sorting nexin 3, ESTs, STSs, GSSs and four predicted CpG islands /FL=g…
200068_s_at	30907.5	P	30442.4	P	30800.1	P	38943.9	P	38573.1	P	37294.5	P	34684	P	36741.6	P	29188.4	P	33324.9	P	30159.8	P	32760.5	P	33411.6	P	31735.1	P	33581.6	P	35718.9	P	gb:M94859.1 /DB_XREF=gi:179831 /FEA=FLmRNA /CNT=288 /TID=Hs.155560.0 /TIER=FL+Stack /STK=21 /UG=Hs.155560 /LL=821 /UG_GENE=CANX /DEF=Human calnexin mRNA, complete cds. /PROD=calnexin /FL=gb:L18887.1 gb:L10284.1 gb:M94859.1 gb:NM_001746.1 gb:BC003552.1 gb:M98452.1
200069_at	4486.2	P	3602.5	P	4167.4	P	4669.3	P	4033.6	P	4159.6	P	3839.6	P	3551.4	P	4302.8	P	3768	P	2658.1	P	4651.6	P	3982	P	4220	P	3146.4	P	3681.4	P	gb:AI656011 /DB_XREF=gi:4739990 /DB_XREF=tt42e08.x1 /CLONE=IMAGE:2243462 /FEA=FLmRNA /CNT=170 /TID=Hs.116875.0 /TIER=Stack /STK=15 /UG=Hs.116875 /LL=9733 /UG_GENE=KIAA0156 /UG_TITLE=KIAA0156 gene product /FL=gb:D63879.1 gb:NM_014706.1 gb:AB020880.1
200070_at	1339.4	P	1342	P	1588.1	P	1260.9	P	1395.2	P	1491.8	P	1354.6	P	1960.1	P	1447.1	P	1336.9	P	1527.7	P	1777.3	P	1383.1	P	1671.6	P	1432.3	P	1377.1	P	gb:BC001393.1 /DB_XREF=gi:12655084 /FEA=FLmRNA /CNT=168 /TID=Hs.4973.1 /TIER=FL+Stack /STK=71 /UG=Hs.4973 /LL=27013 /UG_GENE=CGI-57 /DEF=Homo sapiens, hypothetical protein, clone MGC:782, mRNA, complete cds. /PROD=hypothetical protein /FL=gb:BC001393.1
200071_at	21206	P	22211.6	P	20654.7	P	26646.2	P	22769.8	P	28141.6	P	23234.4	P	23912.2	P	11515.4	P	12450	P	13386.5	P	14493.7	P	13672.5	P	16394.9	P	15382.1	P	14145.4	P	gb:BF224259 /DB_XREF=gi:11131523 /DB_XREF=7q85c09.x1 /CLONE=IMAGE:3705208 /FEA=FLmRNA /CNT=122 /TID=Hs.79968.0 /TIER=Stack /STK=38 /UG=Hs.79968 /LL=10285 /UG_GENE=SPF30 /UG_TITLE=splicing factor 30, survival of motor neuron-related /FL=gb:AF083385.1 gb:NM_005871.1 gb:AF107463.1
200072_s_at	20899.1	P	18749.1	P	18650	P	20059.2	P	18653.8	P	20892.3	P	16996.4	P	16891.8	P	13660	P	14065.3	P	13838.8	P	22078	P	14812.7	P	21352.5	P	20815.5	P	22186.3	P	gb:AF061832.1 /DB_XREF=gi:3126877 /FEA=FLmRNA /CNT=17 /TID=Hs.79024.1 /TIER=FL /STK=0 /UG=Hs.79024 /LL=4670 /UG_GENE=HNRPM /DEF=Homo sapiens M4 protein deletion mutant mRNA, complete cds. /PROD=M4 protein deletion mutant /FL=gb:AF061832.1
200073_s_at	19321.5	P	15743.1	P	16490.5	P	23766.1	P	17979.4	P	18986.7	P	17342.6	P	15605.9	P	16533.6	P	14706.8	P	17330.3	P	23133.2	P	21269.2	P	20988	P	23794	P	22757.1	P	gb:M94630.1 /DB_XREF=gi:181913 /FEA=FLmRNA /CNT=2 /TID=Hs.303627.3 /TIER=FL /STK=0 /UG=Hs.303627 /LL=3184 /UG_GENE=HNRPD /DEF=Homo sapiens hnRNP-C like protein mRNA, complete cds. /PROD=DNA-binding protein /FL=gb:M94630.1
200074_s_at	62031.5	P	61443.6	P	60530.2	P	63632.2	P	55080.7	P	64555.8	P	67341.1	P	68982.2	P	61338.3	P	64509.9	P	60940.1	P	71249.3	P	71599.1	P	65835.4	P	64233.5	P	68035.9	P	gb:U16738.1 /DB_XREF=gi:608516 /FEA=FLmRNA /CNT=2 /TID=Hs.738.2 /TIER=FL /STK=0 /UG=Hs.738 /LL=9045 /UG_GENE=RPL14 /DEF=Homo sapiens CAG-isl 7 mRNA, complete cds. /PROD=CAG-isl 7 /FL=gb:U16738.1
200075_s_at	6245.8	P	6675.8	P	6609.6	P	6050.7	P	6096.8	P	7860	P	7173	P	7763.5	P	3995.1	P	4090.7	P	4641.3	P	6666	P	6037.3	P	6235.1	P	6147.4	P	7210.4	P	gb:BC006249.1 /DB_XREF=gi:13623296 /FEA=FLmRNA /CNT=1 /TID=HsAffx.900947.376 /TIER=FL /STK=0 /DEF=Homo sapiens, guanylate kinase 1, clone MGC:10618, mRNA, complete cds. /PROD=guanylate kinase 1 /FL=gb:BC006249.1
200076_s_at	4346.1	P	4334.5	P	3975.2	P	3912.2	P	4025.6	P	4626.2	P	4203.1	P	4877	P	5374.2	P	5020.9	P	4632	P	7590.9	P	6155.9	P	6047	P	6098.2	P	6437.7	P	gb:BC006479.1 /DB_XREF=gi:13623702 /FEA=FLmRNA /CNT=1 /TID=HsAffx.901110.1064 /TIER=FL /STK=0 /DEF=Homo sapiens, hypothetical protein MGC2749, clone MGC:4376, mRNA, complete cds. /PROD=hypothetical protein MGC2749 /FL=gb:BC006479.1
200077_s_at	59472.3	P	59321.2	P	59919.1	P	64274.4	P	57128.1	P	65565.4	P	68191.6	P	57834.8	P	57762.7	P	60585.2	P	70777.2	P	68579.3	P	77156.5	P	61813.7	P	65607	P	67436.1	P	gb:D87914.1 /DB_XREF=gi:1590807 /GEN=hAZ-brain /FEA=FLmRNA /CNT=1 /TID=HsAffx.901119.837 /TIER=FL /STK=0 /DEF=Human mRNA for ornithine decarboxylase antizyme, complete cds. /PROD=ornithine decarboxylase antizyme /FL=gb:D87914.1
200078_s_at	14368.2	P	15766.9	P	14867.5	P	16109	P	15352.9	P	18171.6	P	18680.2	P	20956.9	P	7184.2	P	7437.1	P	7458.8	P	12469.8	P	10372.8	P	11802.9	P	11837.4	P	14376.5	P	gb:BC005876.1 /DB_XREF=gi:13543437 /FEA=FLmRNA /CNT=1 /TID=HsAffx.900734.931 /TIER=FL /STK=0 /DEF=Homo sapiens, ATPase, H+ transporting, lysosomal (vacuolar proton pump) 21kD, clone MGC:4498, mRNA, complete cds. /PROD=ATPase, H+ transporting, lysosomal (vacuolarproton pump) 21kD /FL=gb:BC005876.1
200079_s_at	21926.1	P	21310.2	P	22342.3	P	22906.6	P	18593.1	P	23600.3	P	19416.3	P	23263.1	P	20753.3	P	20362.2	P	20533.4	P	36230.6	P	30802.6	P	29401.4	P	26412	P	34290	P	gb:AF285758.1 /DB_XREF=gi:11095908 /FEA=FLmRNA /CNT=21 /TID=Hs.3100.1 /TIER=FL /STK=0 /UG=Hs.3100 /LL=3735 /UG_GENE=KARS /DEF=Homo sapiens lysyl-tRNA synthetase mRNA, complete cds; nuclear gene for mitochondrial product; alternatively spliced. /PROD=lysyl-tRNA synthetase /FL=gb:AF285758.1
200080_s_at	43906.9	P	43207.4	P	48162.7	P	47991.5	P	41290.6	P	47295.9	P	41475.5	P	43532.5	P	47549.2	P	50515.3	P	47275.2	P	53198.9	P	66489.4	P	53617.5	P	53591.9	P	52206.3	P	gb:AI955655 /DB_XREF=gi:5747965 /DB_XREF=wt36f03.x1 /CLONE=IMAGE:2509565 /FEA=DNA /CNT=451 /TID=Hs.181307.5 /TIER=Stack /STK=13 /UG=Hs.181307 /LL=3020 /UG_GENE=H3F3A /UG_TITLE=H3 histone, family 3A
200081_s_at	99075	P	99458	P	94959.6	P	96685.9	P	90167.8	P	102964	P	110816	P	114194	P	113774	P	136346	P	120104	P	118646	P	131042	P	106222	P	115550	P	113841	P	gb:BE741754 /DB_XREF=gi:10155746 /DB_XREF=601595220F1 /CLONE=IMAGE:3949109 /FEA=EST /CNT=483 /TID=Hs.241507.3 /TIER=Stack /STK=16 /UG=Hs.241507 /LL=6194 /UG_GENE=RPS6 /UG_TITLE=ribosomal protein S6
200082_s_at	73795.5	P	78726.9	P	79465.2	P	78631.5	P	78218.2	P	82756.4	P	85189.9	P	89388.4	P	80248.5	P	90033.9	P	85864.4	P	87220.6	P	91015.7	P	81776.4	P	81982.5	P	84727	P	gb:AI805587 /DB_XREF=gi:5392153 /DB_XREF=tx97a02.x1 /CLONE=IMAGE:2277482 /FEA=EST /CNT=291 /TID=Hs.301547.2 /TIER=Stack /STK=29 /UG=Hs.301547 /LL=6201 /UG_GENE=RPS7 /UG_TITLE=ribosomal protein S7
200083_at	6562.8	P	6354.5	P	6483.1	P	6981.3	P	6359.7	P	7030	P	7331.3	P	5759.6	P	7866.9	P	7421.7	P	7532.3	P	7254.6	P	9282.2	P	7956.3	P	8343.3	P	9035.7	P	gb:AA621731 /DB_XREF=gi:2525670 /DB_XREF=af54h05.s1 /CLONE=IMAGE:1035513 /FEA=mRNA /CNT=242 /TID=Hs.12064.0 /TIER=Stack /STK=79 /UG=Hs.12064 /LL=23326 /UG_GENE=USP22 /UG_TITLE=ubiquitin specific protease 22
200084_at	16045	P	15176.2	P	15003.2	P	16159.5	P	14832.2	P	15954.1	P	15739	P	15003.9	P	15698.9	P	15942.7	P	16330.5	P	15867.4	P	13541.5	P	18123.7	P	18374.1	P	17519.2	P	gb:BE748698 /DB_XREF=gi:10162690 /DB_XREF=601571740T1 /CLONE=IMAGE:3838712 /FEA=EST /CNT=166 /TID=Hs.78050.1 /TIER=Stack /STK=10 /UG=Hs.78050 /LL=10944 /UG_GENE=IMAGE145052 /UG_TITLE=small acidic protein
200085_s_at	37005.1	P	35759	P	35612.7	P	39248.9	P	34913.7	P	42959.9	P	41773.5	P	41356.8	P	24830.9	P	28893	P	33776.4	P	36402.1	P	47167.2	P	32754	P	33874.4	P	39052.2	P	gb:NM_007108.1 /DB_XREF=gi:6005889 /GEN=TCEB2 /FEA=FLmRNA /CNT=162 /TID=Hs.172772.2 /TIER=FL+Stack /STK=43 /UG=Hs.172772 /LL=6923 /DEF=Homo sapiens transcription elongation factor B (SIII), polypeptide 2 (18kD, elongin B) (TCEB2), mRNA. /PROD=elongin B /FL=gb:L42856.1 gb:NM_007108.1
200086_s_at	26523.8	P	27000.6	P	29345.6	P	29070.1	P	26713.2	P	30345.8	P	29606.2	P	29447.1	P	34835.7	P	36712.1	P	37198.3	P	44182.4	P	46997.1	P	40842.9	P	41091.1	P	45310.9	P	gb:AA854966 /DB_XREF=gi:2942504 /DB_XREF=aj70d12.s1 /CLONE=IMAGE:1401815 /FEA=EST /CNT=107 /TID=Hs.113205.2 /TIER=Stack /STK=97 /UG=Hs.113205 /LL=1327 /UG_GENE=COX4 /UG_TITLE=cytochrome c oxidase subunit IV
200087_s_at	27195.5	P	27983.8	P	26541.2	P	31804.8	P	30511.2	P	30099.6	P	29338.9	P	32872.9	P	24939.1	P	24721	P	26529.8	P	31886.2	P	33919.8	P	27044.5	P	30065.2	P	32087	P	gb:AK024976.1 /DB_XREF=gi:10437405 /FEA=mRNA /CNT=91 /TID=Hs.75914.0 /TIER=Stack /STK=49 /UG=Hs.75914 /UG_TITLE=Homo sapiens cDNA: FLJ21323 fis, clone COL02374 /DEF=Homo sapiens cDNA: FLJ21323 fis, clone COL02374.
200088_x_at	106591	P	110602	P	112765	P	108834	P	101600	P	112442	P	128013	P	134034	P	125355	P	144941	P	137878	P	129893	P	151436	P	113217	P	122144	P	126337	P	gb:AK026491.1 /DB_XREF=gi:10439364 /FEA=mRNA /CNT=92 /TID=Hs.182979.1 /TIER=Stack /STK=25 /UG=Hs.182979 /LL=6136 /UG_GENE=RPL12 /UG_TITLE=ribosomal protein L12 /DEF=Homo sapiens cDNA: FLJ22838 fis, clone KAIA4494, highly similar to HUML12A Human ribosomal protein L12 mRNA.
200089_s_at	61859	P	72396.7	P	71408.6	P	67997.2	P	66372.8	P	69553.9	P	71522.3	P	70980.4	P	74976.5	P	80538.2	P	74787.5	P	82354.6	P	87871.8	P	73109.3	P	75328.9	P	79376.3	P	gb:AI953886 /DB_XREF=gi:5746196 /DB_XREF=wx70g02.x1 /CLONE=IMAGE:2549042 /FEA=EST /CNT=88 /TID=Hs.286.4 /TIER=Stack /STK=12 /UG=Hs.286 /LL=6124 /UG_GENE=RPL4 /UG_TITLE=ribosomal protein L4
200090_at	20445.4	P	20170.3	P	19863.5	P	18232.1	P	21174.5	P	19687.9	P	17411.4	P	17769.6	P	19792.9	P	17472	P	20049.1	P	16496.2	P	21427.7	P	17123.1	P	16406	P	16749.6	P	gb:BG168896 /DB_XREF=gi:12675599 /DB_XREF=602320235F1 /CLONE=IMAGE:4415240 /FEA=EST /CNT=78 /TID=Hs.138381.1 /TIER=Stack /STK=30 /UG=Hs.138381 /LL=2339 /UG_GENE=FNTA /UG_TITLE=farnesyltransferase, CAAX box, alpha
200091_s_at	49675.5	P	51057.4	P	53578.4	P	59609	P	52647.8	P	56338.9	P	60518.7	P	46999.4	P	61530.4	P	61915.1	P	63452	P	66001	P	69123.6	P	61845	P	61190.1	P	65862.1	P	gb:AA888388 /DB_XREF=gi:3004063 /DB_XREF=nw79f03.s1 /CLONE=IMAGE:1252829 /FEA=EST /CNT=48 /TID=Hs.113029.1 /TIER=Stack /STK=16 /UG=Hs.113029 /LL=6230 /UG_GENE=RPS25 /UG_TITLE=ribosomal protein S25
200092_s_at	82305	P	82767	P	90627	P	84834	P	80156	P	86580.6	P	90680.4	P	95027.9	P	93649.8	P	95272.7	P	92878.9	P	96339.9	P	99834.9	P	85294.3	P	87323.2	P	93817.2	P	gb:BF216701 /DB_XREF=gi:11110287 /DB_XREF=601884615F1 /CLONE=IMAGE:4103235 /FEA=EST /CNT=39 /TID=Hs.179779.1 /TIER=Stack /STK=15 /UG=Hs.179779 /LL=6167 /UG_GENE=RPL37 /UG_TITLE=ribosomal protein L37
200093_s_at	28278.4	P	26322.3	P	27324.9	P	31834.8	P	28328.9	P	33220.2	P	29623.2	P	26075.8	P	23334.8	P	24065.7	P	22044.2	P	30486.6	P	27272.9	P	30179.8	P	27821.5	P	30770.9	P	gb:N32864 /DB_XREF=gi:1153263 /DB_XREF=yw88d08.s1 /CLONE=IMAGE:259311 /FEA=EST /CNT=28 /TID=Hs.256697.2 /TIER=Stack /STK=10 /UG=Hs.256697 /LL=3094 /UG_GENE=HINT /UG_TITLE=histidine triad nucleotide-binding protein
200094_s_at	40602.7	P	46996.7	P	46027.4	P	48125.8	P	44096.7	P	54805.7	P	52863.6	P	51860.3	P	51587.9	P	56854.1	P	51891.5	P	65988.5	P	67335.1	P	50429.4	P	50897.2	P	57324.4	P	gb:AI004246 /DB_XREF=gi:3213756 /DB_XREF=ou03g06.x1 /CLONE=IMAGE:1625242 /FEA=EST /CNT=15 /TID=Hs.75309.1 /TIER=Stack /STK=9 /UG=Hs.75309 /LL=1938 /UG_GENE=EEF2 /UG_TITLE=eukaryotic translation elongation factor 2
200095_x_at	108831	P	111279	P	107857	P	98933.7	P	98712.7	P	110807	P	119554	P	114058	P	111588	P	123484	P	107472	P	117493	P	137373	P	109527	P	125820	P	126676	P	gb:AA320764 /DB_XREF=gi:1973113 /DB_XREF=EST23183 /FEA=EST /CNT=24 /TID=Hs.76230.2 /TIER=ConsEnd /STK=0 /UG=Hs.76230 /LL=6204 /UG_GENE=RPS10 /UG_TITLE=ribosomal protein S10
200096_s_at	35196.1	P	29742	P	32003.8	P	37594.4	P	29301.5	P	34985.1	P	42354.6	P	26824.7	P	17291	P	19793.8	P	16799.6	P	22513.3	P	27715.9	P	24264	P	25250.3	P	28300.3	P	gb:AI862255 /DB_XREF=gi:5526362 /DB_XREF=tb77d10.x1 /CLONE=IMAGE:2060371 /FEA=EST /CNT=13 /TID=Hs.24322.2 /TIER=Stack /STK=9 /UG=Hs.24322 /LL=8992 /UG_GENE=ATP6H /UG_TITLE=ATPase, H+ transporting, lysosomal (vacuolar proton pump) 9kD
200097_s_at	20636.7	P	21145.5	P	21306.3	P	23426.6	P	21783.1	P	23816.3	P	21102.8	P	20818.4	P	20210.3	P	20475.2	P	21108.5	P	24315.3	P	22807	P	24353.5	P	23578.2	P	23951.9	P	gb:AI701949 /DB_XREF=gi:4989849 /DB_XREF=tq09c07.x1 /CLONE=IMAGE:2208300 /FEA=mRNA /CNT=50 /TID=Hs.129548.1 /TIER=ConsEnd /STK=2 /UG=Hs.129548 /LL=3190 /UG_GENE=HNRPK /UG_TITLE=heterogeneous nuclear ribonucleoprotein K
200098_s_at	9942.9	P	9374.4	P	10335	P	11278.9	P	9493.6	P	11603.5	P	10832.6	P	10699.5	P	10489.5	P	12501.4	P	12897.3	P	16195.8	P	14888.2	P	13662.3	P	12555.5	P	14138.1	P	gb:T33068 /DB_XREF=gi:615166 /DB_XREF=EST56576 /FEA=mRNA /CNT=19 /TID=Hs.7101.1 /TIER=ConsEnd /STK=2 /UG=Hs.7101 /LL=51433 /UG_GENE=APC5 /UG_TITLE=anaphase-promoting complex subunit 5
200099_s_at	95653.3	P	105766	P	102127	P	103234	P	102523	P	111004	P	118262	P	116283	P	120233	P	144941	P	135296	P	125602	P	146587	P	118898	P	125030	P	124388	P	gb:AL356115 /DB_XREF=gi:9795038 /FEA=DNA_1 /CNT=1 /TID=Hs.307132.0 /TIER=ConsEnd /STK=0 /UG=Hs.307132 /UG_TITLE=Human DNA sequence from clone RP11-486O22 on chromosome 10 Contains the 3part of a gene for KIAA1128 protein, a novel pseudogene, a gene for protein similar to RPS3A (ribosomal protein S3A), ESTs, STSs, GSSs and CpG islands /DEF=Human DNA sequence from clone RP11-486O22 on chromosome 10…
200593_s_at	11114.6	P	8979.3	P	7981.1	P	10674.9	P	9740.3	P	9962.1	P	7950.6	P	7095.4	P	8130.9	P	8497	P	8747.5	P	10292.7	P	8359.3	P	9712.6	P	10765.1	P	10458.8	P	gb:BC003621.1 /DB_XREF=gi:13177672 /FEA=FLmRNA /CNT=456 /TID=Hs.103804.0 /TIER=FL /STK=0 /UG=Hs.103804 /LL=3192 /UG_GENE=HNRPU /DEF=Homo sapiens, heterogeneous nuclear ribonucleoprotein U (scaffold attachment factor A), clone MGC:1992, mRNA, complete cds. /PROD=heterogeneous nuclear ribonucleoprotein U(scaffold attachment factor A) /FL=gb:BC003621.1 gb:NM_004501.1 gb:BC003367.1
200594_x_at	23186.9	P	20736	P	20954.1	P	25352.8	P	23912	P	26672.4	P	21329.1	P	20335	P	22762.1	P	21146.2	P	18699.5	P	29853.3	P	24021.2	P	28140.1	P	27698.3	P	28631.4	P	gb:NM_004501.1 /DB_XREF=gi:4758545 /GEN=HNRPU /FEA=FLmRNA /CNT=456 /TID=Hs.103804.0 /TIER=FL+Stack /STK=60 /UG=Hs.103804 /LL=3192 /DEF=Homo sapiens heterogeneous nuclear ribonucleoprotein U (scaffold attachment factor A) (HNRPU), mRNA. /PROD=heterogeneous nuclear ribonucleoprotein U(scaffold attachment factor A) /FL=gb:BC003621.1 gb:NM_004501.1 gb:BC003367.1
200595_s_at	14731.2	P	16583.2	P	17502.5	P	17340.6	P	17232.5	P	17788.7	P	18005	P	14943.2	P	23493.7	P	25715.3	P	22845.2	P	24230	P	23628.7	P	26559.1	P	26147.6	P	27442.4	P	gb:NM_003750.1 /DB_XREF=gi:4503508 /GEN=EIF3S10 /FEA=FLmRNA /CNT=447 /TID=Hs.198899.0 /TIER=FL+Stack /STK=48 /UG=Hs.198899 /LL=8661 /DEF=Homo sapiens eukaryotic translation initiation factor 3, subunit 10 (theta, 150170kD) (EIF3S10), mRNA. /PROD=eukaryotic translation initiation factor 3,subunit 10 (theta, 150170kD) /FL=gb:U78311.1 gb:NM_003750.1 gb:D50929.1 gb:U58046.1
200596_s_at	9381.5	P	10298.3	P	9868.1	P	9118.4	P	9251.1	P	9990.9	P	10093.3	P	9551.3	P	14969.3	P	15427.8	P	13975.9	P	14278	P	12164.4	P	14176.6	P	13637.3	P	12438	P	gb:BE614908 /DB_XREF=gi:9896507 /DB_XREF=601280348F1 /CLONE=IMAGE:3622499 /FEA=FLmRNA /CNT=447 /TID=Hs.198899.0 /TIER=Stack /STK=41 /UG=Hs.198899 /LL=8661 /UG_GENE=EIF3S10 /UG_TITLE=eukaryotic translation initiation factor 3, subunit 10 (theta, 150170kD) /FL=gb:U78311.1 gb:NM_003750.1 gb:D50929.1 gb:U58046.1
200597_at	3727	P	3287.3	P	3108.8	P	3420.1	P	3314.3	P	3201	P	3101.7	P	2860.4	P	4658.6	P	4985.1	P	4310.7	P	3573.5	P	3425.8	P	3619.9	P	3385.9	P	3754.3	P	gb:AI123320 /DB_XREF=gi:3539086 /DB_XREF=qa48a10.x1 /CLONE=IMAGE:1689978 /FEA=FLmRNA /CNT=447 /TID=Hs.198899.0 /TIER=Stack /STK=42 /UG=Hs.198899 /LL=8661 /UG_GENE=EIF3S10 /UG_TITLE=eukaryotic translation initiation factor 3, subunit 10 (theta, 150170kD) /FL=gb:U78311.1 gb:NM_003750.1 gb:D50929.1 gb:U58046.1
200598_s_at	20121.9	P	21672.8	P	23020.4	P	24852.7	P	26667.5	P	24269	P	24654.2	P	25953.3	P	21312.7	P	22447.1	P	25599.6	P	20245	P	21758.5	P	22108.4	P	21501	P	20234.1	P	gb:AI582238 /DB_XREF=gi:4568135 /DB_XREF=tq65c10.x1 /CLONE=IMAGE:2213682 /FEA=FLmRNA /CNT=472 /TID=Hs.82689.0 /TIER=Stack /STK=29 /UG=Hs.82689 /LL=7184 /UG_GENE=TRA1 /UG_TITLE=tumor rejection antigen (gp96) 1 /FL=gb:NM_003299.1
200599_s_at	31346.7	P	36815.4	P	35603.4	P	39771.9	P	38691.1	P	39052.3	P	41853.4	P	37440.3	P	41451.7	P	35375.6	P	44180.2	P	40980.3	P	41743.3	P	42870.4	P	41674.5	P	40481.5	P	gb:NM_003299.1 /DB_XREF=gi:4507676 /GEN=TRA1 /FEA=FLmRNA /CNT=472 /TID=Hs.82689.0 /TIER=FL+Stack /STK=212 /UG=Hs.82689 /LL=7184 /DEF=Homo sapiens tumor rejection antigen (gp96) 1 (TRA1), mRNA. /PROD=tumor rejection antigen (gp96) 1 /FL=gb:NM_003299.1
200600_at	348.2	P	335	P	426.1	P	279.9	P	519.1	P	214.2	P	232.8	P	322.4	P	4900.4	P	4712.5	P	5255.5	P	6084.8	P	7416.3	P	6287.8	P	6370	P	7971.8	P	gb:NM_002444.1 /DB_XREF=gi:4505256 /GEN=MSN /FEA=FLmRNA /CNT=443 /TID=Hs.170328.0 /TIER=FL+Stack /STK=124 /UG=Hs.170328 /LL=4478 /DEF=Homo sapiens moesin (MSN), mRNA. /PROD=moesin /FL=gb:NM_002444.1 gb:M69066.1
200601_at	1572.6	P	2771.3	P	2950.4	P	1654.1	P	1985.3	P	1899	P	2389.2	P	2037.3	P	4306.5	P	4178.6	P	7114.5	P	6247.1	P	9350.4	P	6484.2	P	7622.2	P	9088	P	gb:U48734.1 /DB_XREF=gi:3157975 /FEA=FLmRNA /CNT=444 /TID=Hs.182485.0 /TIER=FL+Stack /STK=99 /UG=Hs.182485 /LL=81 /UG_GENE=ACTN4 /DEF=Human non-muscle alpha-actinin mRNA, complete cds. /PROD=alpha actinin /FL=gb:D89980.1 gb:U48734.1 gb:BC005033.1 gb:NM_004924.2
200602_at	6875.7	P	6956.4	P	7286.2	P	8870.4	P	9280.9	P	9305.7	P	7771.2	P	6259.2	P	8385.9	P	8282.2	P	6343.9	P	6664.5	P	8857.8	P	7331.3	P	6909.9	P	8135.4	P	gb:NM_000484.1 /DB_XREF=gi:4502166 /GEN=APP /FEA=FLmRNA /CNT=464 /TID=Hs.177486.0 /TIER=FL+Stack /STK=56 /UG=Hs.177486 /LL=351 /DEF=Homo sapiens amyloid beta (A4) precursor protein (protease nexin-II, Alzheimer disease) (APP), mRNA. /PROD=amyloid beta (A4) precursor protein (proteasenexin-II, Alzheimer disease) /FL=gb:NM_000484.1
200603_at	9963.1	P	12169.3	P	12117.2	P	12979.5	P	14467.4	P	12319.8	P	11598.3	P	7803.1	P	16678.4	P	16423.4	P	16610.6	P	14819.9	P	15722.8	P	18617.8	P	19498.2	P	18052.1	P	gb:AL050038.1 /DB_XREF=gi:4884279 /FEA=FLmRNA /CNT=474 /TID=Hs.183037.0 /TIER=Stack /STK=121 /UG=Hs.183037 /LL=5573 /UG_GENE=PRKAR1A /UG_TITLE=protein kinase, cAMP-dependent, regulatory, type I, alpha (tissue specific extinguisher 1) /DEF=Homo sapiens mRNA; cDNA DKFZp566J0124 (from clone DKFZp566J0124). /FL=gb:M33336.1 gb:M18468.1 gb:NM_002734.1
200604_s_at	5964.2	P	5019.1	P	4863.5	P	4238.9	P	4705.2	P	4579.7	P	4357.2	P	4049.9	P	7932.9	P	8101.2	P	8265.9	P	6332.8	P	6504.6	P	6416	P	6721.1	P	6233.9	P	gb:M18468.1 /DB_XREF=gi:1526988 /GEN=PRKAR1A /FEA=FLmRNA /CNT=474 /TID=Hs.183037.0 /TIER=FL+Stack /STK=44 /UG=Hs.183037 /LL=5573 /DEF=Human cAMP-dependent protein kinase regulatory subunit type I (PRKAR1A) mRNA, complete cds. /PROD=cAMP-dependent protein kinase regulatory subunittype 1 /FL=gb:M33336.1 gb:M18468.1 gb:NM_002734.1
200605_s_at	16272.3	P	16745.5	P	15726.5	P	15352.8	P	13109.6	P	16376.8	P	17042.2	P	15636.7	P	32042.1	P	35313.1	P	33634	P	25955.9	P	30569.4	P	27040.8	P	28074.7	P	24712.5	P	gb:NM_002734.1 /DB_XREF=gi:4506062 /GEN=PRKAR1A /FEA=FLmRNA /CNT=474 /TID=Hs.183037.0 /TIER=FL /STK=0 /UG=Hs.183037 /LL=5573 /DEF=Homo sapiens protein kinase, cAMP-dependent, regulatory, type I, alpha (tissue specific extinguisher 1) (PRKAR1A), mRNA. /PROD=protein kinase, cAMP-dependent, regulatory, typeI, alpha /FL=gb:M33336.1 gb:M18468.1 gb:NM_002734.1
200606_at	1001.3	P	1126.7	P	1191.9	P	985.7	P	1217.8	P	1035.2	P	1266.1	P	1166.6	P	19224.9	P	21690.8	P	27177.7	P	18615.1	P	32976.8	P	20357.3	P	27769.7	P	26768	P	gb:NM_004415.1 /DB_XREF=gi:4758199 /GEN=DSP /FEA=FLmRNA /CNT=406 /TID=Hs.74316.0 /TIER=FL+Stack /STK=90 /UG=Hs.74316 /LL=1832 /DEF=Homo sapiens desmoplakin (DPI, DPII) (DSP), mRNA. /PROD=desmoplakin (DPI, DPII) /FL=gb:NM_004415.1 gb:M77830.3
200607_s_at	14133.9	P	10887.8	P	10213	P	11423	P	11257.3	P	10423.6	P	9587	P	9956.3	P	10000.1	P	10669.6	P	8522.4	P	7959.7	P	8474.1	P	7441	P	8473.6	P	6603.6	P	gb:BG289967 /DB_XREF=gi:13046289 /DB_XREF=602381386F1 /CLONE=IMAGE:4499085 /FEA=FLmRNA /CNT=488 /TID=Hs.81848.0 /TIER=Stack /STK=23 /UG=Hs.81848 /LL=5885 /UG_GENE=RAD21 /UG_TITLE=RAD21 (S. pombe) homolog /FL=gb:NM_006265.1 gb:D38551.1
200608_s_at	15171.8	P	14239.4	P	15236.4	P	16801.3	P	16603.4	P	14290.6	P	13286.1	P	11489.9	P	15434.7	P	14261.7	P	14135.8	P	12679.5	P	12675.2	P	12822.9	P	14324.5	P	13040.1	P	gb:NM_006265.1 /DB_XREF=gi:5453993 /GEN=RAD21 /FEA=FLmRNA /CNT=488 /TID=Hs.81848.0 /TIER=FL+Stack /STK=143 /UG=Hs.81848 /LL=5885 /DEF=Homo sapiens RAD21 (S. pombe) homolog (RAD21), mRNA. /PROD=RAD21 (S. pombe) homolog /FL=gb:NM_006265.1 gb:D38551.1
200609_s_at	15073.7	P	13377.4	P	14498.7	P	12822.6	P	13272.7	P	12701.1	P	15457.8	P	15527.4	P	11956.1	P	12988.2	P	13986.1	P	20271.2	P	18848.9	P	18644.2	P	18012.9	P	22475.3	P	gb:NM_017491.1 /DB_XREF=gi:9257256 /GEN=WDR1 /FEA=FLmRNA /CNT=466 /TID=Hs.85100.1 /TIER=FL+Stack /STK=50 /UG=Hs.85100 /LL=9948 /DEF=Homo sapiens WD repeat domain 1 (WDR1), transcript variant 1, mRNA. /PROD=WD repeat-containing protein 1, isoform 1 /FL=gb:NM_017491.1 gb:BC002489.1 gb:AB010427.2 gb:BC000201.1 gb:AF020056.1
200610_s_at	41141.6	P	39173.7	P	40521.9	P	46492.9	P	43753.8	P	45663.9	P	42379.2	P	39566.3	P	32134.7	P	33783	P	30448.3	P	40239.9	P	33693.5	P	43545.1	P	41940.9	P	41315.6	P	gb:NM_005381.1 /DB_XREF=gi:4885510 /GEN=NCL /FEA=FLmRNA /CNT=382 /TID=Hs.79110.0 /TIER=FL+Stack /STK=39 /UG=Hs.79110 /LL=4691 /DEF=Homo sapiens nucleolin (NCL), mRNA. /PROD=nucleolin /FL=gb:NM_005381.1
200611_s_at	11689.2	P	11689.6	P	12200.3	P	9927.8	P	10360.5	P	11514.3	P	11375.7	P	11903	P	8498.2	P	9085.5	P	11712.5	P	13559.2	P	15340.8	P	12357.8	P	12415.8	P	14518.5	P	gb:AB010427.2 /DB_XREF=gi:5103672 /FEA=FLmRNA /CNT=466 /TID=Hs.85100.1 /TIER=FL+Stack /STK=28 /UG=Hs.85100 /LL=9948 /UG_GENE=WDR1 /DEF=Homo sapiens mRNA for NORI-1, complete cds. /PROD=NORI-1 /FL=gb:NM_017491.1 gb:BC002489.1 gb:AB010427.2 gb:BC000201.1 gb:AF020056.1
200612_s_at	3615.8	P	3232.1	P	3336.2	P	3372	P	3601.1	P	3855.6	P	2825.2	P	3789.3	P	5274.9	P	5272.9	P	5108.4	P	6456.4	P	5960.3	P	5530	P	6086	P	7243.1	P	gb:NM_001282.1 /DB_XREF=gi:4557468 /GEN=AP2B1 /FEA=FLmRNA /CNT=439 /TID=Hs.74626.0 /TIER=FL+Stack /STK=77 /UG=Hs.74626 /LL=163 /DEF=Homo sapiens adaptor-related protein complex 2, beta 1 subunit (AP2B1), mRNA. /PROD=adaptor-related protein complex 2, beta 1subunit /FL=gb:M34175.1 gb:NM_001282.1
200613_at	15740.3	P	17908.4	P	15706.4	P	16290.5	P	15289.8	P	18491.8	P	19243	P	19444.8	P	16364.4	P	18098.1	P	17776.4	P	24695.5	P	23162	P	22817.9	P	22313.2	P	25627.1	P	gb:NM_004068.1 /DB_XREF=gi:4757993 /GEN=AP2M1 /FEA=FLmRNA /CNT=479 /TID=Hs.152936.0 /TIER=FL+Stack /STK=215 /UG=Hs.152936 /LL=1173 /DEF=Homo sapiens adaptor-related protein complex 2, mu 1 subunit (AP2M1), mRNA. /PROD=adaptor-related protein complex 2, mu 1 subunit /FL=gb:BC004996.1 gb:D63475.1 gb:NM_004068.1 gb:U36188.1
200614_at	49926.5	P	48044.8	P	50261.4	P	46711.2	P	44788.2	P	49357.6	P	48150.5	P	51492.1	P	57888.1	P	61707.5	P	66046.4	P	71395	P	75164.1	P	63244.1	P	65977.9	P	71565.7	P	gb:NM_004859.1 /DB_XREF=gi:4758011 /GEN=CLTC /FEA=FLmRNA /CNT=469 /TID=Hs.178710.0 /TIER=FL+Stack /STK=131 /UG=Hs.178710 /LL=1213 /DEF=Homo sapiens clathrin, heavy polypeptide (Hc) (CLTC), mRNA. /PROD=clathrin heavy chain /FL=gb:NM_004859.1 gb:D21260.1
200615_s_at	5152.5	P	4922.5	P	4648	P	5465.8	P	5127	P	4697.7	P	5007.1	P	5278.7	P	3665.9	P	3570.4	P	4617.1	P	4967	P	4445.1	P	4326.8	P	4744.3	P	4793.8	P	gb:AL567295 /DB_XREF=gi:12920509 /DB_XREF=AL567295 /CLONE=CS0DF027YO06 (3 prime) /FEA=FLmRNA /CNT=439 /TID=Hs.74626.0 /TIER=Stack /STK=48 /UG=Hs.74626 /LL=163 /UG_GENE=AP2B1 /UG_TITLE=adaptor-related protein complex 2, beta 1 subunit /FL=gb:M34175.1 gb:NM_001282.1
200616_s_at	9093.6	P	8708.7	P	8645.1	P	10818.9	P	8621.5	P	9686	P	9680.1	P	12335	P	4135.5	P	4856.4	P	5905.5	P	6278.4	P	6303.9	P	5509.9	P	5487.2	P	4861.6	P	gb:BC000371.1 /DB_XREF=gi:12653206 /FEA=FLmRNA /CNT=482 /TID=Hs.181418.0 /TIER=FL+Stack /STK=34 /UG=Hs.181418 /LL=9761 /UG_GENE=KIAA0152 /DEF=Homo sapiens, KIAA0152 gene product, clone MGC:8341, mRNA, complete cds. /PROD=KIAA0152 gene product /FL=gb:NM_014730.1 gb:BC000371.1 gb:D63486.1
200617_at	3938.6	P	3507.2	P	3780.9	P	4420.3	P	4745.6	P	4855.3	P	4331.3	P	4436.9	P	3650.3	P	4305.7	P	5056.8	P	4863.2	P	5180.8	P	4918.4	P	4669	P	5801.7	P	gb:NM_014730.1 /DB_XREF=gi:7661947 /GEN=KIAA0152 /FEA=FLmRNA /CNT=482 /TID=Hs.181418.0 /TIER=FL+Stack /STK=142 /UG=Hs.181418 /LL=9761 /DEF=Homo sapiens KIAA0152 gene product (KIAA0152), mRNA. /PROD=KIAA0152 gene product /FL=gb:NM_014730.1 gb:BC000371.1 gb:D63486.1
200618_at	9926.2	P	9733.7	P	9960	P	8943.5	P	8784.9	P	8926.4	P	9370.3	P	8602.4	P	9351.8	P	9571.7	P	10553.2	P	11760.1	P	13766	P	10697.2	P	11457.3	P	13364.2	P	gb:NM_006148.1 /DB_XREF=gi:5453709 /GEN=LASP1 /FEA=FLmRNA /CNT=467 /TID=Hs.75080.0 /TIER=FL+Stack /STK=162 /UG=Hs.75080 /LL=3927 /DEF=Homo sapiens LIM and SH3 protein 1 (LASP1), mRNA. /PROD=LIM and SH3 protein 1 /FL=gb:NM_006148.1
200619_at	5227.6	P	4417.1	P	4881.3	P	5131.8	P	4931	P	5390.9	P	5096.3	P	4789.1	P	4542.4	P	5362	P	4631.6	P	8511.4	P	6643	P	7679.9	P	6402.6	P	8905.8	P	gb:NM_006842.1 /DB_XREF=gi:5803154 /GEN=SF3B2 /FEA=FLmRNA /CNT=457 /TID=Hs.75916.0 /TIER=FL+Stack /STK=109 /UG=Hs.75916 /LL=10992 /DEF=Homo sapiens splicing factor 3b, subunit 2, 145kD (SF3B2), mRNA. /PROD=splicing factor 3b, subunit 2, 145kD /FL=gb:NM_006842.1 gb:U41371.1
200620_at	14725.3	P	18518	P	17468.9	P	16704.8	P	17590.7	P	16750.9	P	20912.3	P	20449	P	13054	P	14532	P	14872.9	P	11922	P	16837.3	P	12568.6	P	13049	P	12467.4	P	gb:NM_004872.1 /DB_XREF=gi:4758571 /GEN=C1ORF8 /FEA=FLmRNA /CNT=460 /TID=Hs.11441.0 /TIER=FL+Stack /STK=99 /UG=Hs.11441 /LL=9528 /DEF=Homo sapiens chromosome 1 open reading frame 8 (C1ORF8), mRNA. /PROD=chromosome 1 open reading frame 8 /FL=gb:AF290615.1 gb:BC003106.1 gb:AF047439.1 gb:NM_004872.1
200621_at	5336.4	P	4879.1	P	5457.4	P	5105.6	P	4522.7	P	5460.2	P	4708.2	P	6068	P	3912.6	P	4169.7	P	4516.7	P	3940.9	P	4329.1	P	4671.5	P	5270.3	P	6082.2	P	gb:NM_004078.1 /DB_XREF=gi:4758085 /GEN=CSRP1 /FEA=FLmRNA /CNT=437 /TID=Hs.108080.0 /TIER=FL+Stack /STK=113 /UG=Hs.108080 /LL=1465 /DEF=Homo sapiens cysteine and glycine-rich protein 1 (CSRP1), mRNA. /PROD=cysteine and glycine-rich protein 1 /FL=gb:NM_004078.1 gb:M33146.1
200622_x_at	3326.9	P	3020.1	P	3779.4	P	2722.3	P	2639.2	P	3485.4	P	3684.9	P	3656.6	P	2585.5	P	2818.8	P	3925.2	P	3015.7	P	4770.8	P	2348.1	P	3138.7	P	3710.3	P	gb:AV685208 /DB_XREF=gi:10287071 /DB_XREF=AV685208 /CLONE=GKCCXA06 /FEA=FLmRNA /CNT=479 /TID=Hs.141011.0 /TIER=Stack /STK=17 /UG=Hs.141011 /LL=808 /UG_GENE=CALM3 /UG_TITLE=calmodulin 3 (phosphorylase kinase, delta) /FL=gb:BC005137.1 gb:J04046.1 gb:NM_005184.1
200623_s_at	2021.4	P	1546.2	P	1523.3	P	1873.5	P	1595.6	P	2217.1	P	1779	P	2514.8	P	2451	P	2549.5	P	2616.5	P	3220.4	P	2952.6	P	2511.3	P	2945.9	P	3699.2	P	gb:NM_005184.1 /DB_XREF=gi:4885108 /GEN=CALM3 /FEA=FLmRNA /CNT=479 /TID=Hs.141011.0 /TIER=FL+Stack /STK=102 /UG=Hs.141011 /LL=808 /DEF=Homo sapiens calmodulin 3 (phosphorylase kinase, delta) (CALM3), mRNA. /PROD=calmodulin 3 (phosphorylase kinase, delta) /FL=gb:BC005137.1 gb:J04046.1 gb:NM_005184.1
200624_s_at	15034.7	P	13439.9	P	14651.4	P	15536.4	P	15236.9	P	12798.8	P	14539.9	P	10563.3	P	13048.4	P	11662.2	P	14132.1	P	11649.1	P	10617.2	P	14993.7	P	15680.4	P	11380.5	P	gb:AA577695 /DB_XREF=gi:2355879 /DB_XREF=nn22h02.s1 /CLONE=IMAGE:1084659 /FEA=FLmRNA /CNT=432 /TID=Hs.78825.0 /TIER=Stack /STK=14 /UG=Hs.78825 /LL=9782 /UG_GENE=MATR3 /UG_TITLE=matrin 3 /FL=gb:NM_018834.1 gb:AB018266.1
200625_s_at	21055.3	P	20010.1	P	20192.2	P	23300.4	P	21366.3	P	23482.7	P	24202.3	P	22420.9	P	16507.8	P	18033.5	P	20991.9	P	23962.4	P	26708.9	P	22537.8	P	24372.5	P	25556.8	P	gb:NM_006367.2 /DB_XREF=gi:10938021 /GEN=CAP /FEA=FLmRNA /CNT=482 /TID=Hs.104125.0 /TIER=FL+Stack /STK=95 /UG=Hs.104125 /LL=10487 /DEF=Homo sapiens adenylyl cyclase-associated protein (CAP), mRNA. /PROD=adenylyl cyclase-associated protein /FL=gb:NM_006367.2 gb:L12168.1 gb:M98474.1
200626_s_at	20974.6	P	21103	P	21160.7	P	21084.4	P	21401	P	20346.4	P	20764.6	P	15207.1	P	18836	P	18574.1	P	19764.1	P	18196.2	P	15936.2	P	20982.9	P	21555.7	P	17000.4	P	gb:NM_018834.1 /DB_XREF=gi:10047081 /GEN=MATR3 /FEA=FLmRNA /CNT=432 /TID=Hs.78825.0 /TIER=FL+Stack /STK=88 /UG=Hs.78825 /LL=9782 /DEF=Homo sapiens matrin 3 (MATR3), mRNA. /PROD=matrin 3 /FL=gb:NM_018834.1 gb:AB018266.1
200627_at	55672.1	P	54497.4	P	55882.9	P	57756.6	P	54401.1	P	59248.9	P	56162.7	P	55970.3	P	48322.5	P	49751.7	P	52738.1	P	64912.8	P	59559.6	P	58775.3	P	59205.3	P	59412.6	P	gb:BC003005.1 /DB_XREF=gi:12804292 /FEA=FLmRNA /CNT=468 /TID=Hs.278270.0 /TIER=FL+Stack /STK=115 /UG=Hs.278270 /LL=10728 /UG_GENE=P23 /DEF=Homo sapiens, unactive progesterone receptor, 23 kD, clone MGC:4004, mRNA, complete cds. /PROD=unactive progesterone receptor, 23 kD /FL=gb:L24804.1 gb:BC003005.1 gb:NM_006601.1
200628_s_at	5286.1	P	3890.8	P	3491.6	P	4025.3	P	6010.4	P	4062.2	P	3654.9	P	3221.2	P	5842.8	P	4899.5	P	3244.6	P	4116.1	P	3635.3	P	3618	P	3403.5	P	4258.3	P	gb:M61715.1 /DB_XREF=gi:340367 /GEN=WARS /FEA=FLmRNA /CNT=458 /TID=Hs.82030.0 /TIER=FL /STK=1 /UG=Hs.82030 /LL=7453 /DEF=Human tryptophanyl-tRNA synthetase (WRS) mRNA, complete cds. /PROD=transfer RNA-Trp synthetase /FL=gb:NM_004184.2 gb:M77804.1 gb:M61715.1
200629_at	6065.3	P	4241.4	P	4158.9	P	4774.4	P	6554.4	P	4849.9	P	4337.3	P	4781	P	6185.1	P	6145.2	P	3631.6	P	5114.4	P	3402.9	P	3908.5	P	3915.7	P	4371.4	P	gb:NM_004184.2 /DB_XREF=gi:7710155 /GEN=WARS /FEA=FLmRNA /CNT=458 /TID=Hs.82030.0 /TIER=FL+Stack /STK=127 /UG=Hs.82030 /LL=7453 /DEF=Homo sapiens tryptophanyl-tRNA synthetase (WARS), mRNA. /PROD=tryptophanyl-tRNA synthetase /FL=gb:NM_004184.2 gb:M77804.1 gb:M61715.1
200630_x_at	62982.6	P	63754.8	P	67724.6	P	71270.4	P	66300	P	70734.3	P	67424.3	P	73560.1	P	48232.8	P	55655.5	P	49200.7	P	51201.5	P	52325.4	P	50354.8	P	52501.2	P	48456.2	P	gb:AV702810 /DB_XREF=gi:10719140 /DB_XREF=AV702810 /CLONE=ADBDGH01 /FEA=FLmRNA /CNT=367 /TID=Hs.145279.0 /TIER=Stack /STK=37 /UG=Hs.145279 /LL=6418 /UG_GENE=SET /UG_TITLE=SET translocation (myeloid leukemia-associated) /FL=gb:M93651.1 gb:U51924.1 gb:NM_003011.1
200631_s_at	49576.4	P	47622.4	P	45943.2	P	51181	P	46745.9	P	55944.9	P	51042.6	P	41402	P	35795.9	P	37757.2	P	33502.3	P	36827.6	P	35827.5	P	37288.3	P	37148.1	P	37477.9	P	gb:NM_003011.1 /DB_XREF=gi:4506890 /GEN=SET /FEA=FLmRNA /CNT=367 /TID=Hs.145279.0 /TIER=FL+Stack /STK=89 /UG=Hs.145279 /LL=6418 /DEF=Homo sapiens SET translocation (myeloid leukemia-associated) (SET), mRNA. /PROD=SET translocation (myeloid leukemia-associated) /FL=gb:M93651.1 gb:U51924.1 gb:NM_003011.1
200632_s_at	3900.8	P	2162.5	P	3156.5	P	2289.4	P	1964.2	P	1701.6	P	2033.8	P	1680.9	P	7763.1	P	8189	P	7263.8	P	4203.7	P	8562.7	P	4269.9	P	4723.3	P	5806.5	P	gb:NM_006096.1 /DB_XREF=gi:5174656 /GEN=NDRG1 /FEA=FLmRNA /CNT=480 /TID=Hs.75789.0 /TIER=FL+Stack /STK=238 /UG=Hs.75789 /LL=10397 /DEF=Homo sapiens N-myc downstream regulated (NDRG1), mRNA. /PROD=N-myc downstream regulated /FL=gb:AF004162.1 gb:BC003175.1 gb:D87953.1 gb:NM_006096.1
200633_at	95142.7	P	96928.1	P	100044	P	97180.6	P	91881.3	P	102055	P	112924	P	122674	P	112067	P	136032	P	128704	P	121924	P	145327	P	106385	P	116427	P	122526	P	gb:NM_018955.1 /DB_XREF=gi:11024713 /GEN=UBB /FEA=FLmRNA /CNT=480 /TID=Hs.183842.0 /TIER=FL+Stack /STK=184 /UG=Hs.183842 /LL=7314 /DEF=Homo sapiens ubiquitin B (UBB), mRNA. /PROD=ubiquitin B /FL=gb:BC000379.1 gb:NM_018955.1
200634_at	41238.3	P	38100.3	P	40618.8	P	39952.7	P	39572.2	P	44150.9	P	38765.2	P	38108.2	P	29574.9	P	32965.4	P	32956.8	P	40705	P	42779.2	P	37547.2	P	38139.6	P	42946.2	P	gb:NM_005022.1 /DB_XREF=gi:4826897 /GEN=PFN1 /FEA=FLmRNA /CNT=454 /TID=Hs.75721.0 /TIER=FL+Stack /STK=171 /UG=Hs.75721 /LL=5216 /DEF=Homo sapiens profilin 1 (PFN1), mRNA. /PROD=profilin 1 /FL=gb:BC002475.1 gb:J03191.1 gb:NM_005022.1
200635_s_at	1369	P	1319.3	P	1691.4	P	1349.8	P	1339.1	P	1201.1	P	1283.3	P	1224.4	P	2377.2	P	2639.9	P	2264.1	P	1837.4	P	2488.2	P	1329.4	P	1629	P	1662.6	P	gb:AU145351 /DB_XREF=gi:11006872 /DB_XREF=AU145351 /CLONE=HEMBA1004591 /FEA=FLmRNA /CNT=433 /TID=Hs.75216.0 /TIER=Stack /STK=33 /UG=Hs.75216 /LL=5792 /UG_GENE=PTPRF /UG_TITLE=protein tyrosine phosphatase, receptor type, F /FL=gb:NM_002840.1
200636_s_at	3137	P	2954.2	P	4175.1	P	4023.6	P	3804.7	P	4627.4	P	2837.9	P	4374.6	P	8622	P	6703.1	P	6993.7	P	6360.5	P	8094.3	P	4902.1	P	7113.7	P	6264.2	P	gb:NM_002840.1 /DB_XREF=gi:4506310 /GEN=PTPRF /FEA=FLmRNA /CNT=433 /TID=Hs.75216.0 /TIER=FL+Stack /STK=138 /UG=Hs.75216 /LL=5792 /DEF=Homo sapiens protein tyrosine phosphatase, receptor type, F (PTPRF), mRNA. /PROD=protein tyrosine phosphatase, receptor type, fpolypeptide /FL=gb:NM_002840.1
200637_s_at	867.4	P	790.2	P	1088.3	P	749.6	P	888	P	737	P	650.2	P	647.1	P	1256.5	P	1106.7	P	1282.1	P	1238.8	P	1102.8	P	745.2	P	850	P	1034.2	P	gb:AI762627 /DB_XREF=gi:5178294 /DB_XREF=wi56g01.x1 /CLONE=IMAGE:2394288 /FEA=FLmRNA /CNT=433 /TID=Hs.75216.0 /TIER=Stack /STK=9 /UG=Hs.75216 /LL=5792 /UG_GENE=PTPRF /UG_TITLE=protein tyrosine phosphatase, receptor type, F /FL=gb:NM_002840.1
200638_s_at	30257.7	P	31846.6	P	26867.5	P	30350.7	P	29480.1	P	31791.5	P	31016.4	P	28217.2	P	32031.2	P	30650.7	P	31812.3	P	31772.2	P	35155	P	34199.8	P	35348.5	P	36353.4	P	gb:BC003623.1 /DB_XREF=gi:13177678 /FEA=FLmRNA /CNT=413 /TID=Hs.75103.0 /TIER=FL+Stack /STK=34 /UG=Hs.75103 /LL=7534 /UG_GENE=YWHAZ /DEF=Homo sapiens, tyrosine 3-monooxygenasetryptophan 5-monooxygenase activation protein, zeta polypeptide, clone MGC:2153, mRNA, complete cds. /PROD=tyrosine 3-monooxygenasetryptophan5-monooxygenase activation protein, zeta polypeptide /FL=gb:NM_003406.1 gb:U28964.1…
200639_s_at	18000.6	P	18301.3	P	19500.3	P	21212.8	P	20026	P	19737.7	P	18125.5	P	17649.4	P	24512.5	P	26953.9	P	24009.9	P	24293.4	P	26970.7	P	22219.9	P	23294.1	P	27192.4	P	gb:NM_003406.1 /DB_XREF=gi:4507952 /GEN=YWHAZ /FEA=FLmRNA /CNT=413 /TID=Hs.75103.0 /TIER=FL+Stack /STK=65 /UG=Hs.75103 /LL=7534 /DEF=Homo sapiens tyrosine 3-monooxygenasetryptophan 5-monooxygenase activation protein, zeta polypeptide (YWHAZ), mRNA. /PROD=tyrosine 3-monooxygenasetryptophan5-monooxygenase activation protein, zeta polypeptide /FL=gb:NM_003406.1 gb:U28964.1 gb:BC003623.1 gb:M86400.1
200640_at	30104.6	P	28799.6	P	27899.7	P	29657.2	P	27877.1	P	30787.7	P	28674.6	P	26426.9	P	35163.7	P	37006.3	P	34327.7	P	33677.1	P	36861.4	P	34092.2	P	32821.2	P	37305.8	P	gb:NM_003406.1 /DB_XREF=gi:4507952 /GEN=YWHAZ /FEA=FLmRNA /CNT=413 /TID=Hs.75103.0 /TIER=FL+Stack /STK=65 /UG=Hs.75103 /LL=7534 /DEF=Homo sapiens tyrosine 3-monooxygenasetryptophan 5-monooxygenase activation protein, zeta polypeptide (YWHAZ), mRNA. /PROD=tyrosine 3-monooxygenasetryptophan5-monooxygenase activation protein, zeta polypeptide /FL=gb:NM_003406.1 gb:U28964.1 gb:BC003623.1 gb:M86400.1
200641_s_at	29343.8	P	29796	P	26879.1	P	26820.8	P	26969.1	P	28205.7	P	27522.8	P	28050.3	P	27646.6	P	29494.8	P	30008.5	P	27973.9	P	30477.3	P	27855.8	P	29368.5	P	30749.1	P	gb:U28964.1 /DB_XREF=gi:899458 /FEA=FLmRNA /CNT=413 /TID=Hs.75103.0 /TIER=FL /STK=1 /UG=Hs.75103 /LL=7534 /UG_GENE=YWHAZ /DEF=Homo sapiens 14-3-3 protein mRNA, complete cds. /PROD=14-3-3 protein /FL=gb:NM_003406.1 gb:U28964.1 gb:BC003623.1 gb:M86400.1
200642_at	50614.6	P	54766.8	P	56614.3	P	53911	P	47246	P	55726.2	P	60616.3	P	56616.4	P	56470.3	P	59236.3	P	67810.9	P	69807.1	P	77336.6	P	67405.6	P	67635	P	74518.1	P	gb:NM_000454.1 /DB_XREF=gi:4507148 /GEN=SOD1 /FEA=FLmRNA /CNT=468 /TID=Hs.75428.0 /TIER=FL+Stack /STK=114 /UG=Hs.75428 /LL=6647 /DEF=Homo sapiens superoxide dismutase 1, soluble (amyotrophic lateral sclerosis 1 (adult)) (SOD1), mRNA. /PROD=superoxide dismutase 1, soluble (amyotrophiclateral sclerosis 1 (adult)) /FL=gb:NM_000454.1 gb:BC001034.1 gb:K00065.1
200643_at	1994.8	P	1828.1	P	1944.6	P	2127.7	P	2305.5	P	1868.5	P	1606.2	P	1794.9	P	2700.5	P	2735.1	P	2620.4	P	3412.1	P	3040.5	P	2715.3	P	2677.5	P	3237.4	P	gb:NM_005336.1 /DB_XREF=gi:4885408 /GEN=HDLBP /FEA=FLmRNA /CNT=456 /TID=Hs.177516.0 /TIER=FL+Stack /STK=37 /UG=Hs.177516 /LL=3069 /DEF=Homo sapiens high density lipoprotein binding protein (vigilin) (HDLBP), mRNA. /PROD=high density lipoprotein binding protein /FL=gb:BC001179.1 gb:NM_005336.1 gb:M64098.1
200644_at	15139.4	P	14311.6	P	15532.5	P	15498	P	16406.1	P	17051.9	P	15041	P	17328.2	P	6442.4	P	8581.4	P	8918.7	P	11829.5	P	16481	P	9793	P	10014.2	P	12263.7	P	gb:NM_023009.1 /DB_XREF=gi:13491173 /GEN=MACMARCKS /FEA=FLmRNA /CNT=486 /TID=Hs.75061.0 /TIER=FL+Stack /STK=208 /UG=Hs.75061 /LL=65108 /DEF=Homo sapiens macrophage myristoylated alanine-rich C kinase substrate (MACMARCKS), mRNA. /PROD=macrophage myristoylated alanine-rich C kinasesubstrate /FL=gb:NM_023009.1
200645_at	20031.7	P	21749.7	P	21921.1	P	18990.7	P	18478.7	P	20063.4	P	21686.1	P	22817.3	P	14262.8	P	15216.5	P	14516.2	P	18661.6	P	19988.8	P	18621.5	P	17163.8	P	22008.9	P	gb:NM_007278.1 /DB_XREF=gi:6005763 /GEN=GABARAP /FEA=FLmRNA /CNT=429 /TID=Hs.7719.0 /TIER=FL+Stack /STK=150 /UG=Hs.7719 /LL=11337 /DEF=Homo sapiens GABA(A) receptor-associated protein (GABARAP), mRNA. /PROD=GABA(A) receptor-associated protein /FL=gb:AB030711.1 gb:AF067171.1 gb:AF044671.1 gb:AF161586.1 gb:AF183425.1 gb:NM_007278.1
200646_s_at	1164.9	P	1060.5	P	1352.5	P	1140	P	1388.7	P	1254	P	1291.9	P	1270	P	875.5	P	690.5	P	1030.8	P	790	P	673.3	P	477.2	P	756.5	P	572.1	P	gb:NM_006184.1 /DB_XREF=gi:5453817 /GEN=NUCB1 /FEA=FLmRNA /CNT=431 /TID=Hs.172609.0 /TIER=FL /STK=1 /UG=Hs.172609 /LL=4924 /DEF=Homo sapiens nucleobindin 1 (NUCB1), mRNA. /PROD=nucleobindin 1 /FL=gb:BC002356.1 gb:NM_006184.1 gb:M96824.1
200647_x_at	17824.6	P	17341.2	P	17542.5	P	19438.4	P	18162.1	P	22885.6	P	18094.8	P	19848.2	P	29993.3	P	34226.8	P	31504.6	P	44269.8	P	40384.9	P	38665.8	P	32467	P	41797.1	P	gb:NM_003752.2 /DB_XREF=gi:5579457 /GEN=EIF3S8 /FEA=FLmRNA /CNT=477 /TID=Hs.4835.0 /TIER=FL /STK=0 /UG=Hs.4835 /LL=8663 /DEF=Homo sapiens eukaryotic translation initiation factor 3, subunit 8 (110kD) (EIF3S8), mRNA. /PROD=eukaryotic translation initiation factor 3,subunit 8 (110kD) /FL=gb:NM_003752.2
200648_s_at	2316.1	P	2161.1	P	1820.6	P	2403.9	P	1972.7	P	2314.1	P	2251	P	2219.4	P	2420.7	P	2057	P	2828.8	P	2572.8	P	4124.6	P	2426.8	P	2626.3	P	3080.6	P	gb:NM_002065.1 /DB_XREF=gi:4504026 /GEN=GLUL /FEA=FLmRNA /CNT=474 /TID=Hs.170171.0 /TIER=FL+Stack /STK=26 /UG=Hs.170171 /LL=2752 /DEF=Homo sapiens glutamate-ammonia ligase (glutamine synthase) (GLUL), mRNA. /PROD=glutamate-ammonia ligase (glutamine synthase) /FL=gb:NM_002065.1
200649_at	1187.8	P	1479.3	P	1923.3	P	2112.7	P	2059.5	P	1953.3	P	1952.7	P	2379.6	P	1229.3	P	1214.2	P	1208.7	P	1035.3	P	1572.3	P	959.3	P	1160.3	P	1179.9	P	gb:BC002356.1 /DB_XREF=gi:12803104 /FEA=FLmRNA /CNT=431 /TID=Hs.172609.0 /TIER=FL+Stack /STK=92 /UG=Hs.172609 /LL=4924 /UG_GENE=NUCB1 /DEF=Homo sapiens, nucleobindin 1, clone MGC:8479, mRNA, complete cds. /PROD=nucleobindin 1 /FL=gb:BC002356.1 gb:NM_006184.1 gb:M96824.1
200650_s_at	72955.7	P	70237.5	P	72831	P	74677.9	P	65735.3	P	69571.7	P	75566.3	P	64818.3	P	66562	P	72717.3	P	69364.1	P	82529.9	P	88981.1	P	77585.7	P	79780.2	P	86812.1	P	gb:NM_005566.1 /DB_XREF=gi:5031856 /GEN=LDHA /FEA=FLmRNA /CNT=488 /TID=Hs.2795.0 /TIER=FL+Stack /STK=217 /UG=Hs.2795 /LL=3939 /DEF=Homo sapiens lactate dehydrogenase A (LDHA), mRNA. /PROD=LDHA /FL=gb:BC001829.1 gb:NM_005566.1
200651_at	78490.6	P	82501.8	P	83221	P	84796.8	P	77990.9	P	92250.1	P	95847.8	P	92379.1	P	97694.9	P	111916	P	98872.4	P	116004	P	120668	P	95217.6	P	101291	P	100464	P	gb:NM_006098.1 /DB_XREF=gi:5174446 /GEN=GNB2L1 /FEA=FLmRNA /CNT=885 /TID=Hs.5662.0 /TIER=FL+Stack /STK=791 /UG=Hs.5662 /LL=10399 /DEF=Homo sapiens guanine nucleotide binding protein (G protein), beta polypeptide 2-like 1 (GNB2L1), mRNA. /PROD=guanine nucleotide binding protein (G protein),beta polypeptide 2-like 1 /FL=gb:BC000672.1 gb:BC000366.1 gb:BC000214.1 gb:M24194.1 gb:NM_006098.1
200652_at	27607.6	P	23400.4	P	25265.7	P	30335.4	P	28077.6	P	32210.4	P	28201	P	31667.8	P	16349.3	P	16816.2	P	14285.2	P	19241	P	19571.1	P	17869	P	17891.7	P	21611.2	P	gb:NM_003145.2 /DB_XREF=gi:6552341 /GEN=SSR2 /FEA=FLmRNA /CNT=454 /TID=Hs.74564.0 /TIER=FL+Stack /STK=142 /UG=Hs.74564 /LL=6746 /DEF=Homo sapiens signal sequence receptor, beta (translocon-associated protein beta) (SSR2), mRNA. /PROD=signal sequence receptor, beta precursor /FL=gb:NM_003145.2 gb:BC000341.1 gb:D37991.1
200653_s_at	13991	P	12481.8	P	13820.6	P	15116.5	P	11910.9	P	15815.5	P	11948.1	P	12541.6	P	14773	P	15090.6	P	20649.9	P	19880	P	21572.5	P	20676.3	P	22342	P	17275.5	P	gb:M27319.1 /DB_XREF=gi:179809 /FEA=FLmRNA /CNT=378 /TID=Hs.177656.0 /TIER=FL /STK=7 /UG=Hs.177656 /LL=801 /UG_GENE=CALM1 /DEF=Human calmodulin mRNA, complete cds. /PROD=calmodulin /FL=gb:M27319.1 gb:NM_006888.1
200654_at	25220.6	P	25025	P	26269	P	31098.6	P	31871.4	P	32162.7	P	31293.1	P	29615.6	P	33766.7	P	34470.5	P	39159.1	P	36551.7	P	46883.5	P	33335.4	P	38634	P	42682.2	P	gb:J02783.1 /DB_XREF=gi:339646 /GEN=P4HB /FEA=FLmRNA /CNT=484 /TID=Hs.75655.0 /TIER=FL+Stack /STK=229 /UG=Hs.75655 /LL=5034 /UG_TITLE=procollagen-proline, 2-oxoglutarate 4-dioxygenase (proline 4-hydroxylase), beta polypeptide (protein disulfide isomerase; thyroid hormone binding protein p55) /DEF=Human thyroid hormone binding protein (p55) mRNA, complete cds. /FL=gb:J02783.1 gb:NM_000918.1
200655_s_at	18665.2	P	17108.2	P	16906.6	P	18921.5	P	14829.2	P	20166.7	P	17715.7	P	17340.6	P	17393.5	P	19126.5	P	23074.5	P	26284.1	P	31843.1	P	23307.3	P	26089.4	P	26556.9	P	gb:NM_006888.1 /DB_XREF=gi:5901911 /GEN=CALM1 /FEA=FLmRNA /CNT=378 /TID=Hs.177656.0 /TIER=FL+Stack /STK=84 /UG=Hs.177656 /LL=801 /DEF=Homo sapiens calmodulin 1 (phosphorylase kinase, delta) (CALM1), mRNA. /PROD=calmodulin 1 (phosphorylase kinase, delta) /FL=gb:M27319.1 gb:NM_006888.1
200656_s_at	9517.5	P	9212.7	P	11437.7	P	14206.5	P	12475.2	P	13329.9	P	9994.5	P	10368.9	P	12103.1	P	10515.9	P	13301.2	P	15066.9	P	15054.9	P	12166.3	P	13907.2	P	16160.5	P	gb:NM_000918.1 /DB_XREF=gi:4505566 /GEN=P4HB /FEA=FLmRNA /CNT=484 /TID=Hs.75655.0 /TIER=FL /STK=0 /UG=Hs.75655 /LL=5034 /DEF=Homo sapiens procollagen-proline, 2-oxoglutarate 4-dioxygenase (proline 4-hydroxylase), beta polypeptide (protein disulfide isomerase; thyroid hormone binding protein p55) (P4HB), mRNA. /PROD=procollagen-proline, 2-oxoglutarate4-dioxygenase (proline 4-hydroxylase), beta pol…
200657_at	49816.2	P	44392.2	P	45729.9	P	51015.8	P	48075.7	P	53996.4	P	53357.3	P	52209.2	P	54434.4	P	60125.6	P	57912	P	71683.2	P	71832.4	P	59804.3	P	57658.7	P	64001	P	gb:NM_001152.1 /DB_XREF=gi:4502098 /GEN=SLC25A5 /FEA=FLmRNA /CNT=491 /TID=Hs.79172.0 /TIER=FL+Stack /STK=147 /UG=Hs.79172 /LL=292 /DEF=Homo sapiens solute carrier family 25 (mitochondrial carrier; adenine nucleotide translocator), member 5 (SLC25A5), nuclear gene encoding mitochondrial protein, mRNA. /PROD=solute carrier family 25 (mitochondrial carrier;adenine nucleotide translocator), member 5 …
200658_s_at	22286.5	P	19271.3	P	19043.6	P	24595.3	P	19959.5	P	25533.5	P	23171	P	24204.2	P	19849.3	P	20147.9	P	20599.6	P	38169.7	P	26265.6	P	30699.1	P	27972	P	30400.6	P	gb:AL560017 /DB_XREF=gi:12906073 /DB_XREF=AL560017 /CLONE=CS0DG004YD08 (5 prime) /FEA=FLmRNA /CNT=452 /TID=Hs.75323.0 /TIER=Stack /STK=81 /UG=Hs.75323 /LL=5245 /UG_GENE=PHB /UG_TITLE=prohibitin /FL=gb:NM_002634.2
200659_s_at	6542.9	P	6015.3	P	5269.1	P	6468.9	P	5360.6	P	7798.9	P	6779.3	P	5963.6	P	5392.4	P	5591.2	P	5156.2	P	14887.6	P	8745.6	P	14307.9	P	11013	P	14463.7	P	gb:NM_002634.2 /DB_XREF=gi:6031190 /GEN=PHB /FEA=FLmRNA /CNT=452 /TID=Hs.75323.0 /TIER=FL+Stack /STK=77 /UG=Hs.75323 /LL=5245 /DEF=Homo sapiens prohibitin (PHB), mRNA. /PROD=prohibitin /FL=gb:NM_002634.2
200660_at	18135.3	P	17061	P	17561.9	P	15642.3	P	16226.9	P	17122.7	P	16789.5	P	17125.6	P	8769.3	P	8404.1	P	14447.2	P	10705.2	P	14262.9	P	9333.8	P	12689.6	P	12058.3	P	gb:NM_005620.1 /DB_XREF=gi:5032056 /GEN=S100A11 /FEA=FLmRNA /CNT=432 /TID=Hs.256290.0 /TIER=FL+Stack /STK=159 /UG=Hs.256290 /LL=6282 /DEF=Homo sapiens S100 calcium-binding protein A11 (calgizzarin) (S100A11), mRNA. /PROD=S100 calcium-binding protein A11 /FL=gb:D38583.1 gb:NM_005620.1 gb:BC001410.1 gb:D49355.1 gb:D50374.1
200661_at	7803.3	P	8464.7	P	8444.1	P	9120.6	P	10131.1	P	10227.1	P	10290.4	P	11132.2	P	3647	P	4392.3	P	4907.3	P	5959.2	P	5658	P	5515.9	P	5251.4	P	5943.8	P	gb:NM_000308.1 /DB_XREF=gi:4505988 /GEN=PPGB /FEA=FLmRNA /CNT=452 /TID=Hs.118126.0 /TIER=FL+Stack /STK=186 /UG=Hs.118126 /LL=5476 /DEF=Homo sapiens protective protein for beta-galactosidase (galactosialidosis) (PPGB), mRNA. /PROD=protective protein for beta-galactosidase /FL=gb:NM_000308.1 gb:BC000597.1 gb:M22960.1
200662_s_at	20114.6	P	16823.1	P	14904.2	P	21075.4	P	18121.1	P	20397.2	P	20084.7	P	17873.1	P	39591.3	P	36396.4	P	29369.5	P	37628.4	P	30284.1	P	39841.9	P	37992.9	P	41372	P	gb:NM_014765.1 /DB_XREF=gi:7657256 /GEN=KIAA0016 /FEA=FLmRNA /CNT=496 /TID=Hs.75187.0 /TIER=FL+Stack /STK=155 /UG=Hs.75187 /LL=9804 /DEF=Homo sapiens translocase of outer mitochondrial membrane 20 (yeast) homolog (KIAA0016), mRNA. /PROD=translocase of outer mitochondrial membrane 20(yeast) homolog /FL=gb:BC000882.1 gb:NM_014765.1 gb:D13641.1
200663_at	42751.7	P	40697.4	P	40968.8	P	44727.4	P	50538.2	P	47845.4	P	52484	P	55382.4	P	23870.7	P	25030.2	P	28699	P	29824.7	P	34560.9	P	26824.9	P	31346.9	P	31906.3	P	gb:NM_001780.1 /DB_XREF=gi:4502678 /GEN=CD63 /FEA=FLmRNA /CNT=457 /TID=Hs.76294.0 /TIER=FL+Stack /STK=177 /UG=Hs.76294 /LL=967 /DEF=Homo sapiens CD63 antigen (melanoma 1 antigen) (CD63), mRNA. /PROD=CD63 antigen (melanoma 1 antigen) /FL=gb:BC002349.1 gb:NM_001780.1 gb:M59907.1
200664_s_at	6707.9	P	6302.2	P	7153.7	P	7698.9	P	5808.6	P	7151.5	P	6431	P	6691.9	P	5355.4	P	5249.9	P	6171.5	P	8079.1	P	7287.2	P	5696	P	6277.3	P	6960.2	P	gb:BG537255 /DB_XREF=gi:13529117 /DB_XREF=602565318F1 /CLONE=IMAGE:4689748 /FEA=FLmRNA /CNT=480 /TID=Hs.82646.0 /TIER=Stack /STK=20 /UG=Hs.82646 /LL=3337 /UG_GENE=DNAJB1 /UG_TITLE=DnaJ (Hsp40) homolog, subfamily B, member 1 /FL=gb:D49547.1 gb:NM_006145.1 gb:BC002352.1
200665_s_at	27.9	A	5.6	A	123.8	A	4.3	A	8.7	A	12.5	A	15.5	A	18.5	A	231.1	A	256.7	A	3145.2	P	120.9	A	5034.6	P	130.9	A	1908.9	P	2043.1	P	gb:NM_003118.1 /DB_XREF=gi:4507170 /GEN=SPARC /FEA=FLmRNA /CNT=773 /TID=Hs.111779.0 /TIER=FL+Stack /STK=585 /UG=Hs.111779 /LL=6678 /DEF=Homo sapiens secreted protein, acidic, cysteine-rich (osteonectin) (SPARC), mRNA. /PROD=secreted protein, acidic, cysteine-rich(osteonectin) /FL=gb:J03040.1 gb:NM_003118.1 gb:BC004974.1
200666_s_at	7542.4	P	6872.1	P	7301.6	P	8422.4	P	6395.4	P	8236.8	P	6339.8	P	6898.5	P	7229.2	P	7392.1	P	7833.1	P	9997.7	P	9259.3	P	7610.3	P	7644.1	P	8719.5	P	gb:NM_006145.1 /DB_XREF=gi:5453689 /GEN=HSPF1 /FEA=FLmRNA /CNT=480 /TID=Hs.82646.0 /TIER=FL+Stack /STK=163 /UG=Hs.82646 /LL=3337 /DEF=Homo sapiens heat shock 40kD protein 1 (HSPF1), mRNA. /PROD=heat shock 40kD protein 1 /FL=gb:D49547.1 gb:NM_006145.1 gb:BC002352.1
200667_at	11720	P	10210.3	P	9399.6	P	11862.4	P	10593	P	11707.6	P	10859.9	P	11162.4	P	11884	P	11158.4	P	10679	P	12009.8	P	12079.3	P	11377.3	P	11691.3	P	11861.1	P	gb:BF448062 /DB_XREF=gi:11513123 /DB_XREF=7q97h09.x1 /CLONE=IMAGE:3706600 /FEA=FLmRNA /CNT=406 /TID=Hs.118797.0 /TIER=Stack /STK=18 /UG=Hs.118797 /LL=7323 /UG_GENE=UBE2D3 /UG_TITLE=ubiquitin-conjugating enzyme E2D 3 (homologous to yeast UBC45) /FL=gb:NM_003340.1 gb:U39318.1 gb:BC003395.1
200668_s_at	33333	P	33010.2	P	34925.8	P	35938.5	P	33856.8	P	35550	P	33348.7	P	35374.3	P	31146.3	P	32913	P	34315.3	P	40786.6	P	39576.6	P	38539.1	P	37976.9	P	40027.2	P	gb:BC003395.1 /DB_XREF=gi:13097281 /FEA=FLmRNA /CNT=406 /TID=Hs.118797.0 /TIER=FL+Stack /STK=53 /UG=Hs.118797 /LL=7323 /UG_GENE=UBE2D3 /DEF=Homo sapiens, ubiquitin-conjugating enzyme E2D 3 (homologous to yeast UBC45), clone MGC:5416, mRNA, complete cds. /PROD=ubiquitin-conjugating enzyme E2D 3 (homologousto yeast UBC45) /FL=gb:NM_003340.1 gb:U39318.1 gb:BC003395.1
200669_s_at	16266.7	P	16741.9	P	16652.3	P	18039.5	P	16343.3	P	18304.5	P	17844.6	P	18189.2	P	14235.9	P	15009.8	P	16000.8	P	19275.3	P	17946.4	P	17170.6	P	17809.9	P	17274.4	P	gb:NM_003340.1 /DB_XREF=gi:4507776 /GEN=UBE2D3 /FEA=FLmRNA /CNT=406 /TID=Hs.118797.0 /TIER=FL /STK=0 /UG=Hs.118797 /LL=7323 /DEF=Homo sapiens ubiquitin-conjugating enzyme E2D 3 (homologous to yeast UBC45) (UBE2D3), mRNA. /PROD=ubiquitin-conjugating enzyme E2D 3 (homologousto yeast UBC45) /FL=gb:NM_003340.1 gb:U39318.1 gb:BC003395.1
200670_at	2257	P	1843	P	1791.5	P	1932.6	P	2360.4	P	1668.8	P	1949.7	P	1890.1	P	3217.7	P	3118.7	P	3255.2	P	2917.3	P	4136.3	P	2703.8	P	3322.4	P	3287.2	P	gb:NM_005080.1 /DB_XREF=gi:4827057 /GEN=XBP1 /FEA=FLmRNA /CNT=469 /TID=Hs.149923.0 /TIER=FL+Stack /STK=193 /UG=Hs.149923 /LL=7494 /DEF=Homo sapiens X-box binding protein 1 (XBP1), mRNA. /PROD=X-box binding protein 1 /FL=gb:NM_005080.1 gb:M31627.1 gb:BC000938.1
200671_s_at	408.8	A	403.6	A	635.3	A	451.5	P	502.4	P	483.9	A	330.5	A	454.1	A	37	A	103.6	A	212.7	A	15.9	A	232.5	A	206.7	A	154.4	A	87.2	A	gb:N92501 /DB_XREF=gi:1264810 /DB_XREF=zb28a07.s1 /CLONE=IMAGE:304884 /FEA=FLmRNA /CNT=363 /TID=Hs.107164.0 /TIER=Stack /STK=24 /UG=Hs.107164 /LL=6711 /UG_GENE=SPTBN1 /UG_TITLE=spectrin, beta, non-erythrocytic 1 /FL=gb:M96803.1 gb:NM_003128.1
200672_x_at	1155.2	P	1288.8	P	1364.1	P	1059	P	1301.7	P	1272.2	P	1036.2	P	853.6	P	669.5	P	734.1	P	769.1	P	768.7	P	607.8	P	738.3	P	684.2	P	828.8	P	gb:NM_003128.1 /DB_XREF=gi:4507194 /GEN=SPTBN1 /FEA=FLmRNA /CNT=363 /TID=Hs.107164.0 /TIER=FL /STK=0 /UG=Hs.107164 /LL=6711 /DEF=Homo sapiens spectrin, beta, non-erythrocytic 1 (SPTBN1), mRNA. /PROD=spectrin, beta, non-erythrocytic 1 /FL=gb:M96803.1 gb:NM_003128.1
200673_at	24068.8	P	26093.4	P	28427.6	P	34663.2	P	30235.4	P	31114.8	P	35493.7	P	43045	P	20878	P	21836.1	P	24167.4	P	22182.3	P	25072.8	P	21909.7	P	23959.8	P	21448.5	P	gb:NM_014713.2 /DB_XREF=gi:13518239 /GEN=MBNT /FEA=FLmRNA /CNT=488 /TID=Hs.111894.0 /TIER=FL+Stack /STK=217 /UG=Hs.111894 /LL=9741 /DEF=Homo sapiens lysosomal-associated protein transmembrane 4 alpha (MBNT), mRNA. /PROD=lysosomal-associated protein transmembrane 4alpha /FL=gb:BC000421.1 gb:NM_014713.2 gb:BC003158.1 gb:D14696.1
200674_s_at	73628.2	P	75487.4	P	76856.3	P	77591.2	P	76802.3	P	80148.1	P	91426.1	P	91492.5	P	91895.4	P	110134	P	97302.4	P	95144	P	112069	P	86632.3	P	89293.9	P	92357.6	P	gb:NM_000994.1 /DB_XREF=gi:4506634 /GEN=RPL32 /FEA=FLmRNA /CNT=457 /TID=Hs.169793.0 /TIER=FL+Stack /STK=216 /UG=Hs.169793 /LL=6161 /DEF=Homo sapiens ribosomal protein L32 (RPL32), mRNA. /PROD=ribosomal protein L32 /FL=gb:NM_000994.1
200675_at	11711.7	P	12705.7	P	14156.3	P	14064.8	P	14784.9	P	15337.4	P	15680.3	P	15180.3	P	11081.1	P	12331.4	P	12416.1	P	14432.1	P	17054.1	P	13292.6	P	13474.7	P	16835.4	P	gb:NM_004356.1 /DB_XREF=gi:4757943 /GEN=CD81 /FEA=FLmRNA /CNT=484 /TID=Hs.54457.0 /TIER=FL+Stack /STK=252 /UG=Hs.54457 /LL=975 /DEF=Homo sapiens CD81 antigen (target of antiproliferative antibody 1) (CD81), mRNA. /PROD=CD81 antigen (target of antiproliferativeantibody 1) /FL=gb:M33680.1 gb:BC002978.1 gb:NM_004356.1
200676_s_at	753.5	P	578.4	P	537.6	P	889.6	P	740.1	P	805.8	P	734.9	P	669	P	1170.8	P	1044.6	P	736.9	P	1590.3	P	1279.7	P	1027.2	P	1340.7	P	1474.8	P	gb:NM_003347.1 /DB_XREF=gi:4507788 /GEN=UBE2L3 /FEA=FLmRNA /CNT=490 /TID=Hs.108104.0 /TIER=FL+Stack /STK=44 /UG=Hs.108104 /LL=7332 /DEF=Homo sapiens ubiquitin-conjugating enzyme E2L 3 (UBE2L3), mRNA. /PROD=ubiquitin-conjugating enzyme E2L 3 /FL=gb:NM_003347.1
200677_at	16724.6	P	17672.8	P	17350.7	P	18376.6	P	18815.8	P	19410.7	P	20936.3	P	22641.8	P	11036.1	P	12196.3	P	15440.4	P	12214	P	17286.6	P	12035.8	P	14870.6	P	14780.5	P	gb:NM_004339.2 /DB_XREF=gi:11038670 /GEN=PTTG1IP /FEA=FLmRNA /CNT=487 /TID=Hs.111126.0 /TIER=FL+Stack /STK=282 /UG=Hs.111126 /LL=754 /DEF=Homo sapiens pituitary tumor-transforming 1 interacting protein (PTTG1IP), mRNA. /PROD=pituitary tumor-transforming protein1-interacting protein precursor /FL=gb:NM_004339.2 gb:BC000415.1 gb:AF149785.1
200678_x_at	5539.4	P	8972.1	P	9463.4	P	7129.1	P	7383.3	P	8203.8	P	10902.9	P	11384.9	P	5025.9	P	5590	P	6402.8	P	5112.3	P	6938.4	P	4954	P	4506.9	P	6022.3	P	gb:NM_002087.1 /DB_XREF=gi:4504150 /GEN=GRN /FEA=FLmRNA /CNT=484 /TID=Hs.180577.0 /TIER=FL+Stack /STK=272 /UG=Hs.180577 /LL=2896 /DEF=Homo sapiens granulin (GRN), mRNA. /PROD=granulin /FL=gb:M75161.1 gb:NM_002087.1 gb:AF055008.1
200679_x_at	27294.8	P	22706.7	P	22663.4	P	28145.1	P	25901.8	P	24353.5	P	20667.6	P	19942.6	P	37020.1	P	36846.4	P	32193.2	P	32392.4	P	23896.5	P	36887	P	33098.3	P	31676.7	P	gb:BE311760 /DB_XREF=gi:9148272 /DB_XREF=601143587F1 /CLONE=IMAGE:3507284 /FEA=FLmRNA /CNT=461 /TID=Hs.274472.0 /TIER=Stack /STK=25 /UG=Hs.274472 /LL=3146 /UG_GENE=HMG1 /UG_TITLE=high-mobility group (nonhistone chromosomal) protein 1 /FL=gb:NM_002128.1 gb:D63874.1 gb:BC003378.1
200680_x_at	59826.9	P	55504.4	P	59466.1	P	62236.6	P	63028.9	P	64670.8	P	67480.1	P	63054.4	P	68914.5	P	80497.3	P	80509.4	P	78580.8	P	67396.4	P	75644	P	80493.3	P	72021.1	P	gb:NM_002128.1 /DB_XREF=gi:4504424 /GEN=HMG1 /FEA=FLmRNA /CNT=461 /TID=Hs.274472.0 /TIER=FL /STK=0 /UG=Hs.274472 /LL=3146 /DEF=Homo sapiens high-mobility group (nonhistone chromosomal) protein 1 (HMG1), mRNA. /PROD=high-mobility group (nonhistone chromosomal)protein 1 /FL=gb:NM_002128.1 gb:D63874.1 gb:BC003378.1
200681_at	28708.1	P	26364.7	P	28327.6	P	29097.1	P	29444.8	P	28201.9	P	29981.7	P	29327.3	P	32029.3	P	35325.5	P	31335.1	P	36850.8	P	35149.8	P	36350.2	P	34283.4	P	35544	P	gb:NM_006708.1 /DB_XREF=gi:5729841 /GEN=GLO1 /FEA=FLmRNA /CNT=479 /TID=Hs.75207.0 /TIER=FL+Stack /STK=171 /UG=Hs.75207 /LL=2739 /DEF=Homo sapiens glyoxalase I (GLO1), mRNA. /PROD=glyoxalase I /FL=gb:BC001741.1 gb:L07837.1 gb:NM_006708.1
200682_s_at	24599.2	P	22697.9	P	23466.3	P	26418.6	P	24634.1	P	26699.2	P	25239.6	P	27491.5	P	19701.8	P	22254.3	P	22554.6	P	30833.1	P	28280.3	P	27724.4	P	27808.5	P	27783.4	P	gb:BG531983 /DB_XREF=gi:13523521 /DB_XREF=602561007F1 /CLONE=IMAGE:4699176 /FEA=FLmRNA /CNT=490 /TID=Hs.108104.0 /TIER=Stack /STK=51 /UG=Hs.108104 /LL=7332 /UG_GENE=UBE2L3 /UG_TITLE=ubiquitin-conjugating enzyme E2L 3 /FL=gb:NM_003347.1
200683_s_at	8327.3	P	5842.5	P	6360.2	P	8265.6	P	7353.7	P	8835.7	P	6804.9	P	7863.2	P	7261.8	P	7344.3	P	7482	P	11611.5	P	9863.7	P	11275.8	P	10953.7	P	11966.1	P	gb:BE964689 /DB_XREF=gi:11768267 /DB_XREF=601658226R1 /CLONE=IMAGE:3885630 /FEA=FLmRNA /CNT=490 /TID=Hs.108104.0 /TIER=Stack /STK=67 /UG=Hs.108104 /LL=7332 /UG_GENE=UBE2L3 /UG_TITLE=ubiquitin-conjugating enzyme E2L 3 /FL=gb:NM_003347.1
200684_s_at	3312.1	P	2573.5	P	2963.4	P	3693.7	P	3211.9	P	3741.3	P	3080.5	P	3378.6	P	3012	P	2647.7	P	2526.4	P	4308	P	2806.4	P	3379.1	P	3851.1	P	4186.9	P	gb:AI819709 /DB_XREF=gi:5438788 /DB_XREF=wj77c07.x1 /CLONE=IMAGE:2408844 /FEA=FLmRNA /CNT=490 /TID=Hs.108104.0 /TIER=Stack /STK=21 /UG=Hs.108104 /LL=7332 /UG_GENE=UBE2L3 /UG_TITLE=ubiquitin-conjugating enzyme E2L 3 /FL=gb:NM_003347.1
200685_at	2355.4	P	1612.9	P	1409.2	P	2137.5	P	2399.9	P	1575.6	P	1548.2	P	1102.4	P	4587.2	P	3650.6	P	3243.8	P	1992.5	P	2436.9	P	2473.5	P	2558	P	1968.4	P	gb:AU146237 /DB_XREF=gi:11007758 /DB_XREF=AU146237 /CLONE=HEMBA1007233 /FEA=FLmRNA /CNT=411 /TID=Hs.11482.0 /TIER=Stack /STK=15 /UG=Hs.11482 /LL=9295 /UG_GENE=SFRS11 /UG_TITLE=splicing factor, arginineserine-rich 11 /FL=gb:M74002.1 gb:NM_004768.1
200686_s_at	10867.4	P	11593.9	P	12481.8	P	12542.4	P	18251.7	P	11921.2	P	13441.8	P	9855.3	P	12264.5	P	10232	P	11838	P	10756.8	P	11082.2	P	13588.8	P	15267	P	8890.6	P	gb:NM_004768.1 /DB_XREF=gi:4759099 /GEN=SFRS11 /FEA=FLmRNA /CNT=411 /TID=Hs.11482.0 /TIER=FL+Stack /STK=75 /UG=Hs.11482 /LL=9295 /DEF=Homo sapiens splicing factor, arginineserine-rich 11 (SFRS11), mRNA. /PROD=splicing factor, arginineserine-rich 11 /FL=gb:M74002.1 gb:NM_004768.1
200687_s_at	9393.7	P	8668.8	P	9112	P	9945.9	P	10117.1	P	10052.2	P	8553.4	P	9026.3	P	3580.8	P	3397	P	3645.8	P	5826.5	P	5049.2	P	5013.9	P	5002.7	P	5543.8	P	gb:NM_012426.1 /DB_XREF=gi:11034822 /GEN=SF3B3 /FEA=FLmRNA /CNT=383 /TID=Hs.195614.0 /TIER=FL+Stack /STK=81 /UG=Hs.195614 /LL=23450 /DEF=Homo sapiens splicing factor 3b, subunit 3, 130kD (SF3B3), mRNA. /PROD=splicing factor 3b, subunit 3, 130kD /FL=gb:NM_012426.1 gb:BC000463.1 gb:D13642.1 gb:D87686.1 gb:BC003146.1
200688_at	694	P	776.7	P	778.4	P	703.4	P	539.9	P	687.3	P	857.6	P	990.7	P	818.9	P	782.4	P	1012.5	P	928.6	P	1019.7	P	963	P	717.8	P	894.1	P	gb:D13642.1 /DB_XREF=gi:285998 /GEN=KIAA0017 /FEA=FLmRNA /CNT=383 /TID=Hs.195614.0 /TIER=FL+Stack /STK=9 /UG=Hs.195614 /LL=23450 /UG_TITLE=splicing factor 3b, subunit 3, 130kD /DEF=Human mRNA for KIAA0017 gene, complete cds. /FL=gb:NM_012426.1 gb:BC000463.1 gb:D13642.1 gb:D87686.1 gb:BC003146.1
200689_x_at	77080	P	74103.7	P	70923.8	P	70128.7	P	70169.4	P	77735.7	P	84641	P	89974.3	P	80288.9	P	94515.8	P	85172.9	P	87064.8	P	98991.8	P	76303.3	P	79498	P	92264.2	P	gb:NM_001404.1 /DB_XREF=gi:4503480 /GEN=EEF1G /FEA=FLmRNA /CNT=1032 /TID=Hs.2186.0 /TIER=FL+Stack /STK=868 /UG=Hs.2186 /LL=1937 /DEF=Homo sapiens eukaryotic translation elongation factor 1 gamma (EEF1G), mRNA. /PROD=eukaryotic translation elongation factor 1gamma /FL=gb:BC000384.1 gb:NM_001404.1 gb:BC004189.1 gb:BC004215.1
200690_at	4017.9	P	3859.2	P	3215.2	P	4498.9	P	3831	P	4324.4	P	3363.2	P	5076.8	P	2448.4	P	2509.4	P	1413.2	P	2246.6	P	1948.8	P	1968	P	1867.4	P	2331.8	P	gb:AA927701 /DB_XREF=gi:3076521 /DB_XREF=om72d09.s1 /CLONE=IMAGE:1552721 /FEA=FLmRNA /CNT=488 /TID=Hs.3069.0 /TIER=Stack /STK=13 /UG=Hs.3069 /LL=3313 /UG_GENE=HSPA9B /UG_TITLE=heat shock 70kD protein 9B (mortalin-2) /FL=gb:BC000478.1 gb:NM_004134.1 gb:L15189.1
200691_s_at	27719.9	P	21681.6	P	20799.1	P	27140.1	P	27533.4	P	24808.5	P	20337.6	P	23836.4	P	25243.1	P	24302.8	P	19449	P	23475.2	P	18701.3	P	23620	P	18505.9	P	19515.3	P	gb:BC000478.1 /DB_XREF=gi:12653414 /FEA=FLmRNA /CNT=488 /TID=Hs.3069.0 /TIER=FL+Stack /STK=121 /UG=Hs.3069 /LL=3313 /UG_GENE=HSPA9B /DEF=Homo sapiens, heat shock 70kD protein 9B (mortalin-2), clone MGC:8684, mRNA, complete cds. /PROD=heat shock 70kD protein 9B (mortalin-2) /FL=gb:BC000478.1 gb:NM_004134.1 gb:L15189.1
200692_s_at	20529.7	P	16682.8	P	17183.1	P	20468.8	P	19428.1	P	19025.9	P	17311	P	15953.4	P	16553.9	P	13478.5	P	13287.8	P	16650.7	P	13026.2	P	15050.6	P	13557	P	13734.3	P	gb:NM_004134.1 /DB_XREF=gi:4758569 /GEN=HSPA9B /FEA=FLmRNA /CNT=488 /TID=Hs.3069.0 /TIER=FL /STK=0 /UG=Hs.3069 /LL=3313 /DEF=Homo sapiens heat shock 70kD protein 9B (mortalin-2) (HSPA9B), mRNA. /PROD=heat shock 70kD protein 9B (mortalin-2) /FL=gb:BC000478.1 gb:NM_004134.1 gb:L15189.1
200693_at	41167.8	P	36992.6	P	38289.4	P	43729.6	P	40890.4	P	45449.8	P	43814.4	P	39865.3	P	33894.1	P	36487	P	39722.6	P	41595.7	P	47145.4	P	39207.6	P	41984.7	P	44595.4	P	gb:NM_006826.1 /DB_XREF=gi:5803226 /GEN=YWHAQ /FEA=FLmRNA /CNT=360 /TID=Hs.74405.0 /TIER=FL+Stack /STK=81 /UG=Hs.74405 /LL=10971 /DEF=Homo sapiens tyrosine 3-monooxygenasetryptophan 5-monooxygenase activation protein, theta polypeptide (YWHAQ), mRNA. /PROD=tyrosine 3-monooxygenasetryptophan5-monooxygenase activation protein, theta polypeptide /FL=gb:NM_006826.1
200694_s_at	9965.4	P	10569.8	P	10201	P	10313.8	P	9164.6	P	11026.1	P	10542	P	10531.5	P	6129.7	P	6655.4	P	6569.6	P	10815	P	9362.9	P	10506.5	P	9288.2	P	11208.3	P	gb:NM_020414.2 /DB_XREF=gi:13787212 /GEN=DDX24 /FEA=FLmRNA /CNT=398 /TID=Hs.155986.0 /TIER=FL+Stack /STK=124 /UG=Hs.155986 /LL=57062 /DEF=Homo sapiens DEADH (Asp-Glu-Ala-AspHis) box polypeptide 24 (DDX24), mRNA. /PROD=DEADH (Asp-Glu-Ala-AspHis) box polypeptide 24 /FL=gb:NM_020414.2 gb:AL136886.1 gb:AF214731.1
200695_at	3609.8	P	3314	P	3591.7	P	3309.3	P	3873.4	P	4483.3	P	3247.8	P	3302.2	P	3657.1	P	3730.1	P	3564.9	P	4428.9	P	5635.9	P	4399.9	P	4572	P	5333.9	P	gb:NM_014225.1 /DB_XREF=gi:7657474 /GEN=PPP2R1A /FEA=FLmRNA /CNT=483 /TID=Hs.173902.0 /TIER=FL /STK=6 /UG=Hs.173902 /LL=5518 /DEF=Homo sapiens protein phosphatase 2 (formerly 2A), regulatory subunit A (PR 65), alpha isoform (PPP2R1A), mRNA. /PROD=protein phosphatase 2 (formerly 2A), regulatorysubunit A (PR 65), alpha isoform /FL=gb:NM_014225.1 gb:J02902.1
200696_s_at	976.7	P	1289.1	P	1412.1	P	1073.2	P	741	P	1004.9	P	1760.2	P	1519.6	P	3050	P	3030.4	P	4076.8	P	2407.7	P	4349.7	P	2065.5	P	2544.9	P	3545.4	P	gb:NM_000177.1 /DB_XREF=gi:4504164 /GEN=GSN /FEA=FLmRNA /CNT=373 /TID=Hs.290070.0 /TIER=FL+Stack /STK=108 /UG=Hs.290070 /LL=2934 /DEF=Homo sapiens gelsolin (amyloidosis, Finnish type) (GSN), mRNA. /PROD=gelsolin (amyloidosis, Finnish type) /FL=gb:NM_000177.1
200697_at	5812.6	P	5125.5	P	4846.2	P	5641.8	P	5724.1	P	5233.1	P	4960.8	P	5067.8	P	2796.1	P	2784.8	P	3001.2	P	3313.6	P	3873.4	P	3313.1	P	3456.2	P	3786	P	gb:NM_000188.1 /DB_XREF=gi:4504390 /GEN=HK1 /FEA=FLmRNA /CNT=355 /TID=Hs.118625.0 /TIER=FL+Stack /STK=120 /UG=Hs.118625 /LL=3098 /DEF=Homo sapiens hexokinase 1 (HK1), nuclear gene encoding mitochondrial protein, mRNA. /PROD=hexokinase 1 /FL=gb:M75126.1 gb:NM_000188.1
200698_at	7206	P	7041	P	7089.2	P	8954.4	P	9567.7	P	8755.7	P	9011.6	P	8647.1	P	5595.7	P	5909.7	P	5314	P	7242.2	P	6848.9	P	7495.3	P	8183.8	P	8691	P	gb:AL542253 /DB_XREF=gi:12874115 /DB_XREF=AL542253 /CLONE=CS0DE008YC08 (3 prime) /FEA=FLmRNA /CNT=474 /TID=Hs.118778.0 /TIER=Stack /STK=43 /UG=Hs.118778 /LL=11014 /UG_GENE=KDELR2 /UG_TITLE=KDEL (Lys-Asp-Glu-Leu) endoplasmic reticulum protein retention receptor 2 /FL=gb:NM_006854.2
200699_at	2580.7	P	2002	P	2184.3	P	2351.5	P	2243.5	P	2447.6	P	1969.7	P	2530.9	P	1980.9	P	2404.5	P	1876.2	P	3243.2	P	2677.3	P	3375.1	P	3304.3	P	3526.2	P	gb:BE962456 /DB_XREF=gi:11765376 /DB_XREF=601655751R1 /CLONE=IMAGE:3846156 /FEA=FLmRNA /CNT=474 /TID=Hs.118778.0 /TIER=Stack /STK=154 /UG=Hs.118778 /LL=11014 /UG_GENE=KDELR2 /UG_TITLE=KDEL (Lys-Asp-Glu-Leu) endoplasmic reticulum protein retention receptor 2 /FL=gb:NM_006854.2
200700_s_at	11887.6	P	11754.8	P	11972.8	P	12863.5	P	13538.7	P	13210.3	P	14151.8	P	15962.9	P	11252.7	P	11704	P	11773.6	P	13038.1	P	15007.6	P	11873.7	P	12430.9	P	14042.8	P	gb:NM_006854.2 /DB_XREF=gi:8051609 /GEN=KDELR2 /FEA=FLmRNA /CNT=474 /TID=Hs.118778.0 /TIER=FL /STK=1 /UG=Hs.118778 /LL=11014 /DEF=Homo sapiens KDEL (Lys-Asp-Glu-Leu) endoplasmic reticulum protein retention receptor 2 (KDELR2), mRNA. /PROD=KDEL receptor 2 /FL=gb:NM_006854.2
200701_at	7258.8	P	8804.7	P	8564	P	7652.1	P	6997.6	P	7839.7	P	10480.8	P	10321.4	P	9852.8	P	9820	P	9538.9	P	9775.2	P	10944.9	P	8618	P	7823.5	P	9944.5	P	gb:NM_006432.1 /DB_XREF=gi:5453677 /GEN=HE1 /FEA=FLmRNA /CNT=462 /TID=Hs.119529.0 /TIER=FL+Stack /STK=131 /UG=Hs.119529 /LL=10577 /DEF=Homo sapiens epididymal secretory protein (19.5kD) (HE1), mRNA. /PROD=epididymal secretory protein (19.5kD) /FL=gb:BC002532.1 gb:NM_006432.1
200702_s_at	3261.2	P	3544.8	P	2962.6	P	3288.9	P	3118.4	P	3405	P	3314.1	P	3620.4	P	2024.7	P	1787.5	P	2074.7	P	3356.1	P	2602.4	P	2871.1	P	2420	P	3065.4	P	gb:BG421209 /DB_XREF=gi:13327715 /DB_XREF=602451696F1 /CLONE=IMAGE:4590215 /FEA=FLmRNA /CNT=398 /TID=Hs.155986.0 /TIER=Stack /STK=13 /UG=Hs.155986 /LL=57062 /UG_GENE=DDX24 /UG_TITLE=DEADH (Asp-Glu-Ala-AspHis) box polypeptide 24 /FL=gb:NM_020414.2 gb:AL136886.1 gb:AF214731.1
200703_at	28224.4	P	28710	P	30109.5	P	33782.4	P	27926	P	34092.6	P	32598.1	P	29803.9	P	19345.2	P	20756.5	P	28075.9	P	31949.9	P	34895.1	P	31335.6	P	29589.6	P	30333.6	P	gb:NM_003746.1 /DB_XREF=gi:4505812 /GEN=PIN /FEA=FLmRNA /CNT=449 /TID=Hs.5120.0 /TIER=FL+Stack /STK=162 /UG=Hs.5120 /LL=8655 /DEF=Homo sapiens dynein, cytoplasmic, light polypeptide (PIN), mRNA. /PROD=dynein, cytoplasmic, light polypeptide /FL=gb:U32944.1 gb:NM_003746.1
200704_at	5263.7	P	4882.2	P	5420.6	P	5162.8	P	4393	P	5123.2	P	4826.4	P	5164.4	P	7308.9	P	7759.4	P	8431.3	P	7425.6	P	9426.3	P	6134.1	P	6882.5	P	7891.9	P	gb:AB034747.1 /DB_XREF=gi:12862475 /GEN=SIMPLE /FEA=FLmRNA /CNT=435 /TID=Hs.76507.0 /TIER=FL+Stack /STK=96 /UG=Hs.76507 /LL=9516 /DEF=Homo sapiens SIMPLE mRNA for small integral membrane protein of lysosomelate endosome, complete cds. /PROD=small integral membrane protein of lysosomelateendosome /FL=gb:AF010312.1 gb:U77396.1 gb:AB034747.1 gb:NM_004862.1
200705_s_at	74007.9	P	74128.4	P	72518.9	P	73303.4	P	68645.6	P	79666.4	P	81960.8	P	81303.6	P	72006.2	P	84285.7	P	72743.4	P	83083.6	P	84566.7	P	73845.7	P	69944.9	P	79071	P	gb:NM_001959.1 /DB_XREF=gi:4503476 /GEN=EEF1B2 /FEA=FLmRNA /CNT=489 /TID=Hs.275959.0 /TIER=FL+Stack /STK=210 /UG=Hs.275959 /LL=1933 /DEF=Homo sapiens eukaryotic translation elongation factor 1 beta 2 (EEF1B2), mRNA. /PROD=eukaryotic translation elongation factor 1 beta2 /FL=gb:BC004931.1 gb:NM_001959.1
200706_s_at	4045.7	P	3472.9	P	2962.7	P	3166.1	P	2995.1	P	2887.5	P	2747.5	P	2554.5	P	2925.4	P	3724.2	P	3124.8	P	2719	P	4347.2	P	2660.3	P	3313.6	P	2912.5	P	gb:NM_004862.1 /DB_XREF=gi:4758913 /GEN=PIG7 /FEA=FLmRNA /CNT=435 /TID=Hs.76507.0 /TIER=FL+Stack /STK=72 /UG=Hs.76507 /LL=9516 /DEF=Homo sapiens LPS-induced TNF-alpha factor (PIG7), mRNA. /PROD=LPS-induced TNF-alpha factor /FL=gb:AF010312.1 gb:U77396.1 gb:AB034747.1 gb:NM_004862.1
200707_at	4961.3	P	4185	P	5773.2	P	7814.3	P	5993.3	P	7872.9	P	6456.1	P	7439.1	P	4236.2	P	4555.8	P	3918.8	P	4093.8	P	4166.6	P	2971.6	P	2954	P	4200.3	P	gb:NM_002743.1 /DB_XREF=gi:4506076 /GEN=PRKCSH /FEA=FLmRNA /CNT=440 /TID=Hs.1432.0 /TIER=FL+Stack /STK=158 /UG=Hs.1432 /LL=5589 /DEF=Homo sapiens protein kinase C substrate 80K-H (PRKCSH), mRNA. /PROD=protein kinase C substrate 80K-H /FL=gb:J03075.1 gb:AF144075.1 gb:NM_002743.1
200708_at	15187	P	12611.6	P	14120.2	P	14182.3	P	15622.6	P	16140.2	P	15290.6	P	14332.7	P	10858.9	P	12084.5	P	11025.4	P	17578.7	P	15680.1	P	15825	P	13069	P	17766.6	P	gb:NM_002080.1 /DB_XREF=gi:4504068 /GEN=GOT2 /FEA=FLmRNA /CNT=484 /TID=Hs.170197.0 /TIER=FL+Stack /STK=168 /UG=Hs.170197 /LL=2806 /DEF=Homo sapiens glutamic-oxaloacetic transaminase 2, mitochondrial (aspartate aminotransferase 2) (GOT2), nuclear gene encoding mitochondrial protein, mRNA. /PROD=aspartate aminotransferase 2 precursor /FL=gb:NM_002080.1 gb:BC000525.1 gb:M22632.1
200709_at	15468.2	P	16121.3	P	15515.8	P	15496.9	P	13571.5	P	16922.9	P	17870.8	P	15445.6	P	14606.6	P	16087.1	P	14681.8	P	19923.3	P	17258.1	P	19858.1	P	16652.4	P	21086.1	P	gb:NM_000801.1 /DB_XREF=gi:4503724 /GEN=FKBP1A /FEA=FLmRNA /CNT=450 /TID=Hs.752.0 /TIER=FL+Stack /STK=182 /UG=Hs.752 /LL=2280 /DEF=Homo sapiens FK506-binding protein 1A (12kD) (FKBP1A), mRNA. /PROD=FK506-binding protein 1A (12kD) /FL=gb:M34539.1 gb:NM_000801.1 gb:BC001925.1
200710_at	2840.1	P	2938	P	2824.5	P	2746.1	P	2985.7	P	3245.3	P	3156.5	P	3579.6	P	6007.2	P	6379	P	5497.2	P	4110.3	P	6146.7	P	4917.1	P	4405.9	P	4882.1	P	gb:NM_000018.1 /DB_XREF=gi:4557234 /GEN=ACADVL /FEA=FLmRNA /CNT=406 /TID=Hs.82208.0 /TIER=FL+Stack /STK=166 /UG=Hs.82208 /LL=37 /DEF=Homo sapiens acyl-Coenzyme A dehydrogenase, very long chain (ACADVL), nuclear gene encoding mitochondrial protein, mRNA. /PROD=acyl-Coenzyme A dehydrogenase, very long chainprecursor /FL=gb:NM_000018.1 gb:BC000399.1 gb:D43682.1
200711_s_at	8507.8	P	8935.6	P	8684.8	P	8782.1	P	7837.9	P	8582.8	P	9392.1	P	9637.8	P	5891.3	P	6210.5	P	6514.7	P	8811.8	P	7560.9	P	8862.1	P	8364.4	P	9306.5	P	gb:NM_003197.2 /DB_XREF=gi:6006030 /GEN=TCEB1L /FEA=FLmRNA /CNT=457 /TID=Hs.171626.0 /TIER=FL+Stack /STK=38 /UG=Hs.171626 /LL=6922 /DEF=Homo sapiens transcription elongation factor B (SIII), polypeptide 1-like (TCEB1L), mRNA. /PROD=transcription elongation factor B polypeptide1-like /FL=gb:NM_003197.2
200712_s_at	7269.4	P	7866.8	P	6832.9	P	7581.3	P	6674.6	P	8142.5	P	7993	P	7908	P	5645.4	P	5819.6	P	6706.6	P	8347.6	P	7638.9	P	8056.1	P	8315.2	P	8582	P	gb:AI633566 /DB_XREF=gi:4684896 /DB_XREF=th68f09.x1 /CLONE=IMAGE:2123849 /FEA=FLmRNA /CNT=358 /TID=Hs.234279.0 /TIER=Stack /STK=24 /UG=Hs.234279 /LL=22919 /UG_GENE=MAPRE1 /UG_TITLE=microtubule-associated protein, RPEB family, member 1 /FL=gb:U24166.1 gb:NM_012325.1
200713_s_at	18526.8	P	19294.9	P	18303.9	P	19245.6	P	17001.8	P	21263.2	P	21873.1	P	23068.4	P	15107.8	P	15467.8	P	16752.7	P	22773.7	P	22917.5	P	20850.4	P	21190.8	P	23814.6	P	gb:NM_012325.1 /DB_XREF=gi:6912493 /GEN=MAPRE1 /FEA=FLmRNA /CNT=358 /TID=Hs.234279.0 /TIER=FL+Stack /STK=117 /UG=Hs.234279 /LL=22919 /DEF=Homo sapiens microtubule-associated protein, RPEB family, member 1 (MAPRE1), mRNA. /PROD=microtubule-associated protein, RPEB family,member 1 /FL=gb:U24166.1 gb:NM_012325.1
200714_x_at	5440.9	P	5623.4	P	7010.5	P	6932.3	P	6944.2	P	6499.9	P	7615.9	P	9144.4	P	4746.1	P	4590	P	4386.1	P	4184	P	4526.5	P	4120.7	P	4022	P	4309.7	P	gb:NM_006812.1 /DB_XREF=gi:5803108 /GEN=OS-9 /FEA=FLmRNA /CNT=466 /TID=Hs.76228.0 /TIER=FL+Stack /STK=208 /UG=Hs.76228 /LL=10956 /DEF=Homo sapiens amplified in osteosarcoma (OS-9), mRNA. /PROD=amplified in osteosarcoma /FL=gb:NM_006812.1 gb:U41635.1 gb:AB002806.1
200715_x_at	77105.7	P	80505.8	P	81335.1	P	85144.6	P	79517.3	P	88120.8	P	97502.9	P	101205	P	81764.3	P	100288	P	86204.5	P	93126.8	P	98971.3	P	82263.9	P	84652.4	P	87258.3	P	gb:BC000514.1 /DB_XREF=gi:12653484 /FEA=FLmRNA /CNT=1019 /TID=Hs.119122.0 /TIER=FL+Stack /STK=261 /UG=Hs.119122 /LL=23521 /UG_GENE=RPL13A /DEF=Homo sapiens, ribosomal protein L13a, clone MGC:8547, mRNA, complete cds. /PROD=ribosomal protein L13a /FL=gb:NM_012423.1 gb:BC000514.1
200716_x_at	97598	P	100290	P	105209	P	108407	P	100168	P	104236	P	121367	P	141405	P	114369	P	135158	P	124620	P	132824	P	137051	P	107778	P	114327	P	122694	P	gb:NM_012423.1 /DB_XREF=gi:6912633 /GEN=RPL13A /FEA=FLmRNA /CNT=1019 /TID=Hs.119122.0 /TIER=FL+Stack /STK=457 /UG=Hs.119122 /LL=23521 /DEF=Homo sapiens ribosomal protein L13a (RPL13A), mRNA. /PROD=ribosomal protein L13a /FL=gb:NM_012423.1 gb:BC000514.1
200717_x_at	113971	P	123829	P	119297	P	117642	P	112899	P	118551	P	133335	P	137087	P	118366	P	142979	P	131794	P	127920	P	137787	P	120752	P	124774	P	121778	P	gb:NM_000971.1 /DB_XREF=gi:4506658 /GEN=RPL7 /FEA=FLmRNA /CNT=490 /TID=Hs.153.0 /TIER=FL+Stack /STK=219 /UG=Hs.153 /LL=6129 /DEF=Homo sapiens ribosomal protein L7 (RPL7), mRNA. /PROD=ribosomal protein L7 /FL=gb:L16558.1 gb:NM_000971.1
200718_s_at	48941.1	P	51188.5	P	50846.4	P	47948.2	P	46510.3	P	48154.3	P	50899.7	P	52634.2	P	51033.4	P	52966.5	P	56683	P	57635.8	P	72434	P	61917.5	P	62814.7	P	67625.6	P	gb:AA927664 /DB_XREF=gi:3076484 /DB_XREF=om71h10.s1 /CLONE=IMAGE:1552675 /FEA=FLmRNA /CNT=457 /TID=Hs.171626.0 /TIER=Stack /STK=67 /UG=Hs.171626 /LL=6922 /UG_GENE=TCEB1L /UG_TITLE=transcription elongation factor B (SIII), polypeptide 1-like /FL=gb:NM_003197.2
200719_at	1010.5	P	1077.2	P	978.7	P	1102.2	P	933.3	P	989.8	P	1008.2	P	1081.8	P	849.3	P	672.8	P	722.8	P	1082.5	P	734.3	P	1141.4	P	1146.3	P	1033.4	P	gb:BE964043 /DB_XREF=gi:11767371 /DB_XREF=601657616R1 /CLONE=IMAGE:3875955 /FEA=FLmRNA /CNT=457 /TID=Hs.171626.0 /TIER=Stack /STK=16 /UG=Hs.171626 /LL=6922 /UG_GENE=TCEB1L /UG_TITLE=transcription elongation factor B (SIII), polypeptide 1-like /FL=gb:NM_003197.2
200720_s_at	3904.7	P	3854.2	P	3753	P	3806	P	3847.3	P	4013.6	P	3759.8	P	3962.8	P	2704.2	P	2825.7	P	4139.8	P	4837.5	P	5896.1	P	4180.2	P	4387.4	P	5435.2	P	gb:AL532341 /DB_XREF=gi:12795834 /DB_XREF=AL532341 /CLONE=CS0DM014YJ21 (5 prime) /FEA=FLmRNA /CNT=466 /TID=Hs.153961.0 /TIER=Stack /STK=50 /UG=Hs.153961 /LL=10121 /UG_GENE=ACTR1A /UG_TITLE=ARP1 (actin-related protein 1, yeast) homolog A (centractin alpha) /FL=gb:NM_005736.2 gb:BC000693.1
200721_s_at	2316.9	P	2395.6	P	2390.1	P	2097.2	P	2269.1	P	2429.2	P	2309.6	P	2676.5	P	2103.9	P	2120	P	2087.7	P	3617.6	P	3151.2	P	3238.5	P	3484	P	3480.5	P	gb:NM_005736.2 /DB_XREF=gi:13325058 /GEN=ACTR1A /FEA=FLmRNA /CNT=466 /TID=Hs.153961.0 /TIER=FL+Stack /STK=121 /UG=Hs.153961 /LL=10121 /DEF=Homo sapiens ARP1 (actin-related protein 1, yeast) homolog A (centractin alpha) (ACTR1A), mRNA. /PROD=actin-related protein 1A /FL=gb:NM_005736.2 gb:BC000693.1
200722_s_at	7320.1	P	7328.8	P	7873.2	P	8883.2	P	7637.1	P	8054.7	P	9226.1	P	9905.5	P	8576.1	P	8047.3	P	8734.4	P	11594.7	P	10582.5	P	9334.4	P	12185.8	P	11388	P	gb:BG258784 /DB_XREF=gi:12768600 /DB_XREF=602378049F1 /CLONE=IMAGE:4508820 /FEA=FLmRNA /CNT=333 /TID=Hs.278672.0 /TIER=Stack /STK=17 /UG=Hs.278672 /LL=4076 /UG_GENE=M11S1 /UG_TITLE=membrane component, chromosome 11, surface marker 1 /FL=gb:BC001731.1 gb:NM_005898.1
200723_s_at	22612.3	P	22652.2	P	22290	P	23145	P	21583.2	P	25404.6	P	24829.3	P	23982.4	P	25427	P	26580.8	P	27951.8	P	33441.3	P	32689.7	P	30098.3	P	32110.8	P	35504	P	gb:NM_005898.1 /DB_XREF=gi:5174502 /GEN=M11S1 /FEA=FLmRNA /CNT=333 /TID=Hs.278672.0 /TIER=FL /STK=0 /UG=Hs.278672 /LL=4076 /DEF=Homo sapiens membrane component, chromosome 11, surface marker 1 (M11S1), mRNA. /PROD=membrane component, chromosome 11, surfacemarker 1 /FL=gb:BC001731.1 gb:NM_005898.1
200724_at	160.2	A	371.3	P	273.1	P	319.3	A	289.2	P	227.5	A	296.1	A	486.3	P	98.4	A	300.7	A	333.7	A	224.8	P	318.2	A	144.2	A	249	A	232.2	A	gb:BC003358.1 /DB_XREF=gi:13097176 /FEA=FLmRNA /CNT=645 /TID=Hs.29797.0 /TIER=FL /STK=0 /UG=Hs.29797 /LL=6134 /UG_GENE=RPL10 /DEF=Homo sapiens, ribosomal protein L10, clone MGC:5189, mRNA, complete cds. /PROD=ribosomal protein L10 /FL=gb:BC003358.1 gb:M64241.1 gb:M73791.1 gb:NM_006013.1
200725_x_at	62111.6	P	66162.2	P	61589.5	P	60934.2	P	65118.1	P	68042	P	75790.4	P	74477.7	P	76207.5	P	95270.1	P	84018.4	P	75360.7	P	97487	P	73713.4	P	75759.8	P	76791.2	P	gb:NM_006013.1 /DB_XREF=gi:5174430 /GEN=RPL10 /FEA=FLmRNA /CNT=645 /TID=Hs.29797.0 /TIER=FL+Stack /STK=558 /UG=Hs.29797 /LL=6134 /DEF=Homo sapiens ribosomal protein L10 (RPL10), mRNA. /PROD=ribosomal protein L10 /FL=gb:BC003358.1 gb:M64241.1 gb:M73791.1 gb:NM_006013.1
200726_at	36871.5	P	34451.5	P	34084.7	P	42623.2	P	37329.7	P	37780.4	P	38171.2	P	32507.3	P	38400.3	P	40583.5	P	40350.8	P	42181.8	P	39873.8	P	41083.4	P	41520.1	P	40866	P	gb:NM_002710.1 /DB_XREF=gi:4506006 /GEN=PPP1CC /FEA=FLmRNA /CNT=409 /TID=Hs.79081.0 /TIER=FL /STK=1 /UG=Hs.79081 /LL=5501 /DEF=Homo sapiens protein phosphatase 1, catalytic subunit, gamma isoform (PPP1CC), mRNA. /PROD=protein phosphatase 1, catalytic subunit, gammaisoform /FL=gb:NM_002710.1
200727_s_at	5367.1	P	5120.1	P	5065.7	P	4913.9	P	4636.1	P	5044.6	P	4829.8	P	4792.7	P	3365.9	P	3353.2	P	3473.6	P	3435.6	P	3126.9	P	3580.8	P	3732.7	P	3471.1	P	gb:AA699583 /DB_XREF=gi:2703730 /DB_XREF=zi42g07.s1 /CLONE=IMAGE:433500 /FEA=FLmRNA /CNT=473 /TID=Hs.42915.0 /TIER=Stack /STK=9 /UG=Hs.42915 /LL=10097 /UG_GENE=ACTR2 /UG_TITLE=ARP2 (actin-related protein 2, yeast) homolog /FL=gb:AF006082.1 gb:NM_005722.1
200728_at	13096.8	P	12478.3	P	11572.2	P	12277.8	P	12498.9	P	12137.3	P	12060.3	P	12255.4	P	12365.5	P	12436.6	P	12805.4	P	10739.5	P	10698	P	12659.9	P	12127.5	P	11006.7	P	gb:BE566290 /DB_XREF=gi:9810010 /DB_XREF=601339864F1 /CLONE=IMAGE:3682406 /FEA=FLmRNA /CNT=473 /TID=Hs.42915.0 /TIER=Stack /STK=50 /UG=Hs.42915 /LL=10097 /UG_GENE=ACTR2 /UG_TITLE=ARP2 (actin-related protein 2, yeast) homolog /FL=gb:AF006082.1 gb:NM_005722.1
200729_s_at	15078.8	P	18528.8	P	16044.2	P	17913.8	P	16728.3	P	16903.7	P	19250.7	P	16319.1	P	12641.8	P	11731.2	P	14292.8	P	12936.9	P	14760.3	P	14973.1	P	15800.1	P	14091.6	P	gb:NM_005722.1 /DB_XREF=gi:5031570 /GEN=ACTR2 /FEA=FLmRNA /CNT=473 /TID=Hs.42915.0 /TIER=FL+Stack /STK=13 /UG=Hs.42915 /LL=10097 /DEF=Homo sapiens ARP2 (actin-related protein 2, yeast) homolog (ACTR2), mRNA. /PROD=ARP2 (actin-related protein 2, yeast) homolog /FL=gb:AF006082.1 gb:NM_005722.1
200730_s_at	2392.2	P	3020.3	P	2784.9	P	2630.7	P	2504.4	P	2752.1	P	3161.9	P	2654.2	P	5012.9	P	4866.7	P	5048.5	P	6509.5	P	4863.8	P	8547.9	P	8429.5	P	7932.8	P	gb:BF576710 /DB_XREF=gi:11650422 /DB_XREF=602135085F1 /CLONE=IMAGE:4290141 /FEA=FLmRNA /CNT=411 /TID=Hs.227777.0 /TIER=Stack /STK=9 /UG=Hs.227777 /LL=7803 /UG_GENE=PTP4A1 /UG_TITLE=protein tyrosine phosphatase type IVA, member 1 /FL=gb:U48296.1 gb:NM_003463.1
200731_s_at	1878.1	P	2875.4	P	2284.8	P	1868.9	P	2208.1	P	1969.5	P	2818	P	2245.6	P	5275.9	P	6227.3	P	6732	P	4584.8	P	3406.6	P	6758.2	P	6989.7	P	5378.7	P	gb:AW165960 /DB_XREF=gi:6397485 /DB_XREF=xf43a12.x1 /CLONE=IMAGE:2620798 /FEA=FLmRNA /CNT=411 /TID=Hs.227777.0 /TIER=Stack /STK=12 /UG=Hs.227777 /LL=7803 /UG_GENE=PTP4A1 /UG_TITLE=protein tyrosine phosphatase type IVA, member 1 /FL=gb:U48296.1 gb:NM_003463.1
200732_s_at	6037.9	P	7108.3	P	5961.7	P	5186.2	P	5410.2	P	6033.9	P	7105.5	P	6755.7	P	15013.3	P	17573.5	P	13862.6	P	12628.7	P	10215.7	P	16015.8	P	15533	P	12743.5	P	gb:AL578310 /DB_XREF=gi:12942259 /DB_XREF=AL578310 /CLONE=CS0DK010YM06 (3 prime) /FEA=FLmRNA /CNT=411 /TID=Hs.227777.0 /TIER=Stack /STK=57 /UG=Hs.227777 /LL=7803 /UG_GENE=PTP4A1 /UG_TITLE=protein tyrosine phosphatase type IVA, member 1 /FL=gb:U48296.1 gb:NM_003463.1
200733_s_at	2180	P	2978.7	P	2863.1	P	3387.2	P	3256.2	P	3014	P	2841.8	P	3714.4	P	4906.7	P	3801.2	P	4342.5	P	8690.2	P	4490.5	P	7657.8	P	6531.3	P	9299.5	P	gb:U48296.1 /DB_XREF=gi:1777754 /GEN=hPTPCAAX1 /FEA=FLmRNA /CNT=411 /TID=Hs.227777.0 /TIER=FL+Stack /STK=60 /UG=Hs.227777 /LL=7803 /DEF=Homo sapiens protein tyrosine phosphatase PTPCAAX1 (hPTPCAAX1) mRNA, complete cds. /PROD=protein tyrosine phosphatase PTPCAAX1 /FL=gb:U48296.1 gb:NM_003463.1
200734_s_at	10956.8	P	9230	P	9877.3	P	10717.1	P	10103	P	12096.8	P	10629.2	P	11732.7	P	3327.1	P	3679.4	P	4900.9	P	5183.7	P	5934.4	P	4213.3	P	3915.6	P	5009.9	P	gb:BG341906 /DB_XREF=gi:13148344 /DB_XREF=602463246F1 /CLONE=IMAGE:4576258 /FEA=FLmRNA /CNT=401 /TID=Hs.119177.0 /TIER=Stack /STK=22 /UG=Hs.119177 /LL=377 /UG_GENE=ARF3 /UG_TITLE=ADP-ribosylation factor 3 /FL=gb:M74491.1 gb:NM_001659.1
200735_x_at	67455.2	P	72018.5	P	73222.8	P	72350.8	P	68439.6	P	69587.2	P	73550.3	P	71435.6	P	80169.6	P	89576.9	P	83358.6	P	78681.2	P	83659.6	P	74964	P	77603.7	P	73607.5	P	gb:NM_005594.1 /DB_XREF=gi:5031930 /GEN=NACA /FEA=FLmRNA /CNT=367 /TID=Hs.32916.0 /TIER=FL+Stack /STK=107 /UG=Hs.32916 /LL=4666 /DEF=Homo sapiens nascent-polypeptide-associated complex alpha polypeptide (NACA), mRNA. /PROD=nascent-polypeptide-associated complex alphapolypeptide /FL=gb:NM_005594.1 gb:AF054187.1
200736_s_at	21243.3	P	27275.3	P	25529.8	P	24368.1	P	20898.1	P	27078.9	P	31618.3	P	29395.5	P	24603.5	P	26747.8	P	31400.7	P	35699.4	P	41925.3	P	34352.9	P	32393.8	P	40708.3	P	gb:NM_000581.1 /DB_XREF=gi:10834975 /GEN=GPX1 /FEA=FLmRNA /CNT=411 /TID=Hs.76686.0 /TIER=FL+Stack /STK=180 /UG=Hs.76686 /LL=2876 /DEF=Homo sapiens glutathione peroxidase 1 (GPX1), mRNA. /PROD=glutathione peroxidase 1 /FL=gb:BC000742.1 gb:M21304.1 gb:NM_000581.1
200737_at	17104	P	13719.7	P	16458.6	P	13877.4	P	10683.4	P	13282.6	P	12938.1	P	11386.1	P	9623.5	P	9785.9	P	8953.2	P	14227.1	P	12534.4	P	11947.3	P	11721.3	P	14257.5	P	gb:NM_000291.1 /DB_XREF=gi:4505762 /GEN=PGK1 /FEA=FLmRNA /CNT=450 /TID=Hs.78771.0 /TIER=FL+Stack /STK=249 /UG=Hs.78771 /LL=5230 /DEF=Homo sapiens phosphoglycerate kinase 1 (PGK1), mRNA. /PROD=phosphoglycerate kinase 1 /FL=gb:NM_000291.1
200738_s_at	51469.4	P	49883.5	P	53961.7	P	49930.2	P	47193.8	P	47926	P	49605.9	P	42011.7	P	39281.9	P	41969	P	43304	P	49239.9	P	55418.4	P	49142.1	P	50362.5	P	54600.9	P	gb:NM_000291.1 /DB_XREF=gi:4505762 /GEN=PGK1 /FEA=FLmRNA /CNT=450 /TID=Hs.78771.0 /TIER=FL+Stack /STK=249 /UG=Hs.78771 /LL=5230 /DEF=Homo sapiens phosphoglycerate kinase 1 (PGK1), mRNA. /PROD=phosphoglycerate kinase 1 /FL=gb:NM_000291.1
200739_s_at	3557.9	P	3521.2	P	3356.1	P	3766.6	P	3464.8	P	4349.9	P	3721.1	P	3421.7	P	1580.4	P	1486.5	P	1420.5	P	1698.6	P	1945.3	P	1361.5	P	1399.3	P	1614.5	P	gb:BG338532 /DB_XREF=gi:13144970 /DB_XREF=602436260F1 /CLONE=IMAGE:4554278 /FEA=FLmRNA /CNT=408 /TID=Hs.85119.0 /TIER=Stack /STK=15 /UG=Hs.85119 /LL=6612 /UG_GENE=SMT3H1 /UG_TITLE=SMT3 (suppressor of mif two 3, yeast) homolog 1 /FL=gb:BC000036.1 gb:NM_006936.1
200740_s_at	15613.7	P	14232.8	P	13623.5	P	16457.9	P	13063.4	P	17684.7	P	14164.7	P	14210.9	P	5198	P	5489.8	P	6609.4	P	6630.6	P	9740.1	P	4913.3	P	5353.9	P	6026.1	P	gb:NM_006936.1 /DB_XREF=gi:5902095 /GEN=SMT3H1 /FEA=FLmRNA /CNT=408 /TID=Hs.85119.0 /TIER=FL+Stack /STK=120 /UG=Hs.85119 /LL=6612 /DEF=Homo sapiens SMT3 (suppressor of mif two 3, yeast) homolog 1 (SMT3H1), mRNA. /PROD=SMT3 (suppressor of mif two 3, yeast) homolog 1 /FL=gb:BC000036.1 gb:NM_006936.1
200741_s_at	86532.5	P	90099.5	P	90854.7	P	89934.8	P	87673.9	P	95801	P	104243	P	120225	P	104041	P	129347	P	114438	P	109952	P	126366	P	102112	P	105348	P	106543	P	gb:NM_001030.1 /DB_XREF=gi:4506710 /GEN=RPS27 /FEA=FLmRNA /CNT=471 /TID=Hs.195453.0 /TIER=FL+Stack /STK=153 /UG=Hs.195453 /LL=6232 /DEF=Homo sapiens ribosomal protein S27 (metallopanstimulin 1) (RPS27), mRNA. /PROD=ribosomal protein S27 (metallopanstimulin 1) /FL=gb:L19739.1 gb:U57847.1 gb:NM_001030.1
200742_s_at	3839.1	P	5333.3	P	5132.8	P	5661.9	P	5624.7	P	6205.6	P	7469.7	P	9527.3	P	2762.9	P	2485.1	P	2572.6	P	2879.7	P	2849.1	P	2001.2	P	2503.8	P	2651.2	P	gb:BG231932 /DB_XREF=gi:12727071 /DB_XREF=naf34b12.x1 /CLONE=IMAGE:4142926 /FEA=FLmRNA /CNT=360 /TID=Hs.20478.0 /TIER=Stack /STK=23 /UG=Hs.20478 /LL=1200 /UG_GENE=CLN2 /UG_TITLE=ceroid-lipofuscinosis, neuronal 2, late infantile (Jansky-Bielschowsky disease) /FL=gb:AF017456.1 gb:NM_000391.2
200743_s_at	6910.1	P	10651.4	P	10776.5	P	10271	P	10392.6	P	11441.5	P	13650.5	P	13965.4	P	4858.8	P	4411.4	P	4589.9	P	5077.4	P	4028.2	P	3855.1	P	3788.6	P	4676.5	P	gb:NM_000391.2 /DB_XREF=gi:5597012 /GEN=CLN2 /FEA=FLmRNA /CNT=360 /TID=Hs.20478.0 /TIER=FL+Stack /STK=98 /UG=Hs.20478 /LL=1200 /DEF=Homo sapiens ceroid-lipofuscinosis, neuronal 2, late infantile (Jansky-Bielschowsky disease) (CLN2), mRNA. /PROD=ceroid-lipofuscinosis, neuronal 2, lateinfantile (Jansky-Bielschowsky disease) /FL=gb:AF017456.1 gb:NM_000391.2
200744_s_at	9375.4	P	7570.5	P	9153.3	P	8910.6	P	8246.5	P	9021	P	7623.8	P	8993.3	P	9212.2	P	9247	P	10389.9	P	10384.8	P	11070.1	P	8458.3	P	9838	P	9093.9	P	gb:AI741124 /DB_XREF=gi:5109412 /DB_XREF=wg19c04.x1 /CLONE=IMAGE:2365542 /FEA=FLmRNA /CNT=478 /TID=Hs.215595.0 /TIER=Stack /STK=39 /UG=Hs.215595 /LL=2782 /UG_GENE=GNB1 /UG_TITLE=guanine nucleotide binding protein (G protein), beta polypeptide 1 /FL=gb:NM_002074.1 gb:BC004186.1
200745_s_at	10744.1	P	8981.1	P	8971.1	P	7551.4	P	7300.3	P	8429.4	P	7227.2	P	7943.9	P	15835.3	P	16016.1	P	15748.8	P	16364.6	P	15895	P	13126.1	P	13268.5	P	13315.8	P	gb:AF070603.1 /DB_XREF=gi:3387983 /FEA=FLmRNA /CNT=478 /TID=Hs.215595.0 /TIER=Stack /STK=62 /UG=Hs.215595 /LL=2782 /UG_GENE=GNB1 /DEF=Homo sapiens clone 24584 beta-subunit signal transducing proteins GSGI mRNA, partial cds. /PROD=beta-subunit signal transducing proteins GSGI /FL=gb:NM_002074.1 gb:BC004186.1
200746_s_at	9907.6	P	8844.1	P	8761.4	P	9651.4	P	7762.3	P	9263.6	P	9307.8	P	9201.5	P	15939.6	P	16734.2	P	14976.2	P	15323.4	P	16638.2	P	14453.7	P	13836.5	P	15228.5	P	gb:NM_002074.1 /DB_XREF=gi:11321584 /GEN=GNB1 /FEA=FLmRNA /CNT=478 /TID=Hs.215595.0 /TIER=FL+Stack /STK=146 /UG=Hs.215595 /LL=2782 /DEF=Homo sapiens guanine nucleotide binding protein (G protein), beta polypeptide 1 (GNB1), mRNA. /PROD=guanine nucleotide binding protein (G protein),beta polypeptide 1 /FL=gb:NM_002074.1 gb:BC004186.1
200747_s_at	1489.7	P	1338.9	P	1346.3	P	1149.9	P	1383.3	P	1263.9	P	1118.4	P	1117.1	M	1970.7	P	2422.3	P	1629.2	P	1681.8	P	1575.3	P	1782.1	P	1439.4	P	1965.3	P	gb:NM_006185.1 /DB_XREF=gi:5453819 /GEN=NUMA1 /FEA=FLmRNA /CNT=432 /TID=Hs.301512.0 /TIER=FL+Stack /STK=128 /UG=Hs.301512 /LL=4926 /DEF=Homo sapiens nuclear mitotic apparatus protein 1 (NUMA1), mRNA. /PROD=nuclear mitotic apparatus protein 1 /FL=gb:NM_006185.1
200748_s_at	27134.9	P	27574.4	P	27030.1	P	27826.6	P	24534.8	P	29332.8	P	28842.7	P	28933.4	P	80936.9	P	97605.2	P	74111.8	P	92387	P	99112.4	P	80744.6	P	69882	P	84135.4	P	gb:NM_002032.1 /DB_XREF=gi:4503794 /GEN=FTH1 /FEA=FLmRNA /CNT=984 /TID=Hs.62954.0 /TIER=FL+Stack /STK=907 /UG=Hs.62954 /LL=2495 /DEF=Homo sapiens ferritin, heavy polypeptide 1 (FTH1), mRNA. /PROD=ferritin, heavy polypeptide 1 /FL=gb:M97164.1 gb:NM_002032.1 gb:BC001399.1 gb:L20941.1 gb:M11146.1 gb:M12937.1 gb:BC000857.1
200749_at	13698.4	P	12369.2	P	11700.1	P	14882.3	P	16865.1	P	16119.1	P	14118.3	P	14093.1	P	27303.3	P	28091.8	P	18610.7	P	23868.7	P	21845.4	P	26196.5	P	27740.2	P	26015.8	P	gb:BF112006 /DB_XREF=gi:10941619 /DB_XREF=7l37e05.x1 /CLONE=IMAGE:3523665 /FEA=FLmRNA /CNT=483 /TID=Hs.10842.0 /TIER=Stack /STK=54 /UG=Hs.10842 /LL=5901 /UG_GENE=RAN /UG_TITLE=RAN, member RAS oncogene family /FL=gb:NM_006325.2 gb:BC000852.1 gb:AF052578.1 gb:M31469.1 gb:BC004272.1 gb:AF054183.1
200750_s_at	58838.4	P	59112.8	P	58694.7	P	68603.2	P	61833.7	P	70374.4	P	66690.1	P	61517.3	P	60477.2	P	66029.6	P	66525.4	P	84555.7	P	75476	P	76123	P	75944.5	P	79418.6	P	gb:AF054183.1 /DB_XREF=gi:4092053 /FEA=FLmRNA /CNT=483 /TID=Hs.10842.0 /TIER=FL+Stack /STK=189 /UG=Hs.10842 /LL=5901 /UG_GENE=RAN /DEF=Homo sapiens GTP binding protein mRNA, complete cds. /PROD=GTP binding protein /FL=gb:NM_006325.2 gb:BC000852.1 gb:AF052578.1 gb:M31469.1 gb:BC004272.1 gb:AF054183.1
200751_s_at	19867	P	17752.5	P	17580.1	P	21000.7	P	17875.3	P	21469.8	P	18254.4	P	18947.7	P	25123.7	P	24656.1	P	22053.2	P	25980.5	P	27343.6	P	25804.9	P	27079	P	29538.6	P	gb:BE898861 /DB_XREF=gi:10365758 /DB_XREF=601682157F1 /CLONE=IMAGE:3952046 /FEA=FLmRNA /CNT=391 /TID=Hs.182447.0 /TIER=Stack /STK=11 /UG=Hs.182447 /LL=3183 /UG_GENE=HNRPC /UG_TITLE=heterogeneous nuclear ribonucleoprotein C (C1C2) /FL=gb:M16342.1 gb:NM_004500.1 gb:BC003394.1
200752_s_at	1048.7	P	1117.1	P	915.4	P	1368.8	P	1416.2	P	1230.9	P	1198.5	P	1023.4	P	1256	P	1410.1	P	1511.5	P	2111.4	P	2663.5	P	1681.7	P	1796.2	P	2516.4	P	gb:NM_005186.2 /DB_XREF=gi:12408655 /GEN=CAPN1 /FEA=FLmRNA /CNT=327 /TID=Hs.2575.0 /TIER=FL+Stack /STK=106 /UG=Hs.2575 /LL=823 /DEF=Homo sapiens calpain 1, (muI) large subunit (CAPN1), mRNA. /PROD=calpain 1, large subunit /FL=gb:NM_005186.2
200753_x_at	11775.1	P	10107.4	P	10637.5	P	13765.2	P	12344.7	P	14567.5	P	11297.2	P	12805.6	P	8286.5	P	9238.7	P	10302.6	P	14823	P	11058.8	P	14213.9	P	13730.3	P	15279.9	P	gb:BE866585 /DB_XREF=gi:10315361 /DB_XREF=601678773F1 /CLONE=IMAGE:3961243 /FEA=FLmRNA /CNT=446 /TID=Hs.73965.0 /TIER=Stack /STK=27 /UG=Hs.73965 /LL=6427 /UG_GENE=SFRS2 /UG_TITLE=splicing factor, arginineserine-rich 2 /FL=gb:M90104.1 gb:BC000339.1 gb:BC001303.1 gb:NM_003016.1
200754_x_at	27694.1	P	24977.6	P	23726.2	P	29001.4	P	25201.4	P	34037.8	P	27174.8	P	29162.9	P	24106	P	27088	P	25202.7	P	37987	P	27434.7	P	37299	P	35698	P	34118.2	P	gb:NM_003016.1 /DB_XREF=gi:4506898 /GEN=SFRS2 /FEA=FLmRNA /CNT=446 /TID=Hs.73965.0 /TIER=FL+Stack /STK=199 /UG=Hs.73965 /LL=6427 /DEF=Homo sapiens splicing factor, arginineserine-rich 2 (SFRS2), mRNA. /PROD=splicing factor, arginineserine-rich 2 /FL=gb:M90104.1 gb:BC000339.1 gb:BC001303.1 gb:NM_003016.1
200755_s_at	7495.1	P	7920.6	P	8371.5	P	9170.1	P	9168.4	P	8839.5	P	9231.6	P	10466.2	P	4625.6	P	5387.9	P	5222.6	P	4156	P	5175.5	P	3954.2	P	4774.2	P	4166.5	P	gb:BF939365 /DB_XREF=gi:12356685 /DB_XREF=nad87h04.x1 /CLONE=IMAGE:3410551 /FEA=FLmRNA /CNT=452 /TID=Hs.7753.0 /TIER=Stack /STK=19 /UG=Hs.7753 /LL=813 /UG_GENE=CALU /UG_TITLE=calumenin /FL=gb:AF013759.1 gb:U67280.1 gb:NM_001219.2
200756_x_at	7082.7	P	5362.6	P	5307.8	P	7403.3	P	6802.8	P	7775.9	P	7572	P	7151.6	P	3011.9	P	3084.7	P	3692.2	P	2525.7	P	3654.8	P	2889.5	P	3411.7	P	3438.3	P	gb:U67280.1 /DB_XREF=gi:2809323 /FEA=FLmRNA /CNT=452 /TID=Hs.7753.0 /TIER=FL /STK=0 /UG=Hs.7753 /LL=813 /UG_GENE=CALU /DEF=Homo sapiens calumenin mRNA, complete cds. /PROD=calumenin /FL=gb:AF013759.1 gb:U67280.1 gb:NM_001219.2
200757_s_at	9026.5	P	9070.7	P	9759.8	P	9852.1	P	11608.7	P	10271.1	P	11461.3	P	14184.4	P	6145.9	P	6026.6	P	7177.8	P	6281.8	P	6689.2	P	5401.8	P	6668.3	P	6578.2	P	gb:NM_001219.2 /DB_XREF=gi:6005991 /GEN=CALU /FEA=FLmRNA /CNT=452 /TID=Hs.7753.0 /TIER=FL+Stack /STK=69 /UG=Hs.7753 /LL=813 /DEF=Homo sapiens calumenin (CALU), mRNA. /PROD=calumenin precursor /FL=gb:AF013759.1 gb:U67280.1 gb:NM_001219.2
200758_s_at	2992.9	P	3594.5	P	4167.2	P	3925.4	P	4246.4	P	4001.3	P	4365.9	P	4471	P	5380.7	P	4769.5	P	5717.9	P	4148.9	P	5018.8	P	3893.6	P	4864.1	P	6094	P	gb:AI361227 /DB_XREF=gi:4112848 /DB_XREF=qy12a07.x1 /CLONE=IMAGE:2011764 /FEA=FLmRNA /CNT=361 /TID=Hs.83469.0 /TIER=Stack /STK=30 /UG=Hs.83469 /LL=4779 /UG_GENE=NFE2L1 /UG_TITLE=nuclear factor (erythroid-derived 2)-like 1 /FL=gb:U08853.1 gb:NM_003204.1
200759_x_at	3737.4	P	4858.6	P	4499.4	P	4706.6	P	5605.8	P	4912.2	P	5317.8	P	5823.1	P	7693.8	P	6389.6	P	6890	P	5650.4	P	6656.1	P	5130.3	P	6401.5	P	6012.7	P	gb:NM_003204.1 /DB_XREF=gi:4505378 /GEN=NFE2L1 /FEA=FLmRNA /CNT=361 /TID=Hs.83469.0 /TIER=FL+Stack /STK=119 /UG=Hs.83469 /LL=4779 /DEF=Homo sapiens nuclear factor (erythroid-derived 2)-like 1 (NFE2L1), mRNA. /PROD=transcription factor 11 (basic leucine zippertype) /FL=gb:U08853.1 gb:NM_003204.1
200760_s_at	12080.2	P	13121.4	P	11324.8	P	13166.1	P	13125.9	P	12048.1	P	14185	P	15724	P	8977.5	P	9048.5	P	8866.1	P	8748.2	P	7651.5	P	8777.9	P	7962.8	P	8386.9	P	gb:N92494 /DB_XREF=gi:1264803 /DB_XREF=zb12h11.s1 /CLONE=IMAGE:301893 /FEA=FLmRNA /CNT=482 /TID=Hs.92384.0 /TIER=Stack /STK=8 /UG=Hs.92384 /LL=10550 /UG_GENE=JWA /UG_TITLE=vitamin A responsive; cytoskeleton related /FL=gb:BC005143.1 gb:AF161476.1 gb:AF125530.1 gb:AF070523.1 gb:NM_006407.2
200761_s_at	12772.8	P	11522.2	P	12143	P	15551.3	P	14177	P	14724.1	P	14656.2	P	19839	P	14848.4	P	12704.1	P	12241	P	12044.8	P	14475.6	P	11561.1	P	11322.8	P	11880.2	P	gb:NM_006407.2 /DB_XREF=gi:7669496 /GEN=JWA /FEA=FLmRNA /CNT=482 /TID=Hs.92384.0 /TIER=FL+Stack /STK=77 /UG=Hs.92384 /LL=10550 /DEF=Homo sapiens vitamin A responsive; cytoskeleton related (JWA), mRNA. /PROD=vitamin A responsive; cytoskeleton related /FL=gb:BC005143.1 gb:AF161476.1 gb:AF125530.1 gb:AF070523.1 gb:NM_006407.2
200762_at	4505.7	P	3085.1	P	3228.3	P	4457.4	P	3357.3	P	4158.4	P	3452.6	P	3851.1	P	3729.5	P	3430	P	3625.8	P	5222.1	P	5332.5	P	4162.7	P	5307.2	P	5430.2	P	gb:NM_001386.1 /DB_XREF=gi:4503376 /GEN=DPYSL2 /FEA=FLmRNA /CNT=327 /TID=Hs.173381.0 /TIER=FL+Stack /STK=66 /UG=Hs.173381 /LL=1808 /DEF=Homo sapiens dihydropyrimidinase-like 2 (DPYSL2), mRNA. /PROD=dihydropyrimidinase-like 2 /FL=gb:D78013.1 gb:U97105.1 gb:NM_001386.1 gb:U17279.1
200763_s_at	92792.3	P	93023.6	P	101289	P	95336.2	P	93724.5	P	97974.9	P	102586	P	110174	P	98137.7	P	113619	P	108508	P	125857	P	131616	P	102087	P	101211	P	106354	P	gb:NM_001003.1 /DB_XREF=gi:4506668 /GEN=RPLP1 /FEA=FLmRNA /CNT=483 /TID=Hs.177592.0 /TIER=FL+Stack /STK=257 /UG=Hs.177592 /LL=6176 /DEF=Homo sapiens ribosomal protein, large, P1 (RPLP1), mRNA. /PROD=ribosomal protein, large, P1 /FL=gb:BC003369.1 gb:M17886.1 gb:NM_001003.1
200764_s_at	5355.9	P	5716.4	P	5738.2	P	5457.8	P	4809	P	5344	P	5272.5	P	5434.6	P	9469.8	P	8260.5	P	9513.8	P	9119.9	P	10662.5	P	7749.3	P	8048.9	P	9840.9	P	gb:AI826881 /DB_XREF=gi:5447552 /DB_XREF=wk75f03.x1 /CLONE=IMAGE:2421245 /FEA=FLmRNA /CNT=480 /TID=Hs.178452.0 /TIER=Stack /STK=17 /UG=Hs.178452 /LL=1495 /UG_GENE=CTNNA1 /UG_TITLE=catenin (cadherin-associated protein), alpha 1 (102kD) /FL=gb:NM_001903.1 gb:L23805.1
200765_x_at	9704.2	P	9182.9	P	9027.6	P	9467.5	P	8882.7	P	9338.8	P	9311.8	P	9202.3	P	16756.9	P	16728.2	P	18184	P	15531.7	P	20382.4	P	14561.2	P	16073.5	P	16558.5	P	gb:NM_001903.1 /DB_XREF=gi:4503126 /GEN=CTNNA1 /FEA=FLmRNA /CNT=480 /TID=Hs.178452.0 /TIER=FL /STK=0 /UG=Hs.178452 /LL=1495 /DEF=Homo sapiens catenin (cadherin-associated protein), alpha 1 (102kD) (CTNNA1), mRNA. /PROD=catenin (cadherin-associated protein), alpha 1(102kD) /FL=gb:NM_001903.1 gb:L23805.1
200766_at	870.1	P	990.5	P	1072.7	P	1170.9	P	999.3	P	863.6	P	1310.2	P	1094.7	P	469.6	P	395.6	M	474.2	P	983.5	P	803.4	P	644.3	P	569	P	888.5	P	gb:NM_001909.1 /DB_XREF=gi:4503142 /GEN=CTSD /FEA=FLmRNA /CNT=460 /TID=Hs.79572.0 /TIER=FL+Stack /STK=151 /UG=Hs.79572 /LL=1509 /DEF=Homo sapiens cathepsin D (lysosomal aspartyl protease) (CTSD), mRNA. /PROD=cathepsin D (lysosomal aspartyl protease) /FL=gb:NM_001909.1 gb:M11233.1
200767_s_at	1977.8	P	2095.9	P	2124	P	2075.4	P	1811.2	P	2212.7	P	1708.4	P	1749.7	P	1554.7	P	1174.7	P	1006.6	P	1279.7	P	1031.6	P	1022.8	P	750.9	P	882.6	P	gb:NM_014612.1 /DB_XREF=gi:8922113 /GEN=C9orf10 /FEA=FLmRNA /CNT=391 /TID=Hs.76666.0 /TIER=FL /STK=0 /UG=Hs.76666 /LL=23196 /DEF=Homo sapiens C9orf10 protein (C9orf10), mRNA. /PROD=C9orf10 protein /FL=gb:AF214737.1 gb:NM_014612.1
200768_s_at	10884.9	P	10204	P	10882.5	P	13776.2	P	12063.6	P	13198	P	11548.8	P	12341.5	P	15455.2	P	13528	P	10197.7	P	10710.4	P	7749.2	P	10410.3	P	9953.3	P	9021.3	P	gb:BC001686.1 /DB_XREF=gi:12804546 /FEA=FLmRNA /CNT=433 /TID=Hs.77502.0 /TIER=FL+Stack /STK=185 /UG=Hs.77502 /LL=4144 /UG_GENE=MAT2A /DEF=Homo sapiens, methionine adenosyltransferase II, alpha, clone MGC:2907, mRNA, complete cds. /PROD=methionine adenosyltransferase II, alpha /FL=gb:BC001686.1 gb:BC001854.1 gb:NM_005911.1
200769_s_at	2992	P	2812.2	P	2619.6	P	2825.4	P	2809.8	P	2656.5	P	2575.4	P	2469.9	P	3678.8	P	3038.2	P	2119.5	P	2176.5	P	1696.9	P	1919.6	P	2304.9	P	2217.2	P	gb:NM_005911.1 /DB_XREF=gi:5174528 /GEN=MAT2A /FEA=FLmRNA /CNT=433 /TID=Hs.77502.0 /TIER=FL /STK=0 /UG=Hs.77502 /LL=4144 /DEF=Homo sapiens methionine adenosyltransferase II, alpha (MAT2A), mRNA. /PROD=methionine adenosyltransferase II, alpha /FL=gb:BC001686.1 gb:BC001854.1 gb:NM_005911.1
200770_s_at	2352.4	P	2478.9	P	2418.1	P	2638.7	P	3052.7	P	2836.9	P	2791.2	P	2860.4	P	1910.6	P	1498.4	P	1600.7	P	1535.5	P	1876.7	P	1258	P	1539	P	1876.9	P	gb:J03202.1 /DB_XREF=gi:186916 /GEN=LAMB2 /FEA=FLmRNA /CNT=343 /TID=Hs.214982.0 /TIER=FL+Stack /STK=19 /UG=Hs.214982 /LL=3915 /UG_TITLE=laminin, gamma 1 (formerly LAMB2) /DEF=Human laminin B2 chain mRNA, complete cds. /FL=gb:NM_002293.2 gb:J03202.1
200771_at	3189.7	P	3045.3	P	3201.8	P	3378.3	P	4396.6	P	4023.2	P	3442.8	P	3344.7	P	4560.2	P	5043	P	4545.4	P	3784.4	P	5585.4	P	3945.4	P	4430.1	P	4259.4	P	gb:NM_002293.2 /DB_XREF=gi:9845497 /GEN=LAMC1 /FEA=FLmRNA /CNT=343 /TID=Hs.214982.0 /TIER=FL+Stack /STK=108 /UG=Hs.214982 /LL=3915 /DEF=Homo sapiens laminin, gamma 1 (formerly LAMB2) (LAMC1), mRNA. /PROD=laminin, gamma 1 precursor /FL=gb:NM_002293.2 gb:J03202.1
200772_x_at	52079.1	P	46369.4	P	49091.3	P	55844.3	P	47481.8	P	53499.1	P	49829	P	53181.3	P	70451.3	P	76944.4	P	74179.5	P	87056	P	76659.4	P	73796.2	P	74539.5	P	72992.9	P	gb:BF686442 /DB_XREF=gi:11971850 /DB_XREF=602143234F1 /CLONE=IMAGE:4304193 /FEA=FLmRNA /CNT=439 /TID=Hs.250655.0 /TIER=Stack /STK=19 /UG=Hs.250655 /LL=5757 /UG_GENE=PTMA /UG_TITLE=prothymosin, alpha (gene sequence 28) /FL=gb:M14630.1 gb:BC003510.1 gb:M26708.1 gb:NM_002823.1
200773_x_at	42932.5	P	42079.4	P	44470.6	P	49442.4	P	41309.5	P	43949.4	P	43756.6	P	41847.9	P	50099.5	P	55752	P	55040.9	P	66982.2	P	60590.8	P	57371.9	P	59398	P	66551.9	P	gb:NM_002823.1 /DB_XREF=gi:4506276 /GEN=PTMA /FEA=FLmRNA /CNT=439 /TID=Hs.250655.0 /TIER=FL+Stack /STK=10 /UG=Hs.250655 /LL=5757 /DEF=Homo sapiens prothymosin, alpha (gene sequence 28) (PTMA), mRNA. /PROD=prothymosin, alpha (gene sequence 28) /FL=gb:M14630.1 gb:BC003510.1 gb:M26708.1 gb:NM_002823.1
200774_at	26194.3	P	25290.8	P	26894.9	P	28492.7	P	26056	P	28024.7	P	25165.5	P	23502	P	21198.9	P	22065.3	P	20505.2	P	24304.2	P	22224.7	P	23164.2	P	21242.4	P	22435.9	P	gb:BE963765 /DB_XREF=gi:11767182 /DB_XREF=601657412R1 /CLONE=IMAGE:3875738 /FEA=FLmRNA /CNT=391 /TID=Hs.76666.0 /TIER=Stack /STK=51 /UG=Hs.76666 /LL=23196 /UG_GENE=C9orf10 /UG_TITLE=C9orf10 protein /FL=gb:AF214737.1 gb:NM_014612.1
200775_s_at	38405.1	P	37446.6	P	38812.1	P	40617.6	P	39270.7	P	41941	P	38365.9	P	34390.3	P	34538.8	P	37629.8	P	36546.5	P	38270.3	P	38252.9	P	40457.2	P	40717.3	P	39904.4	P	gb:BC000355.1 /DB_XREF=gi:12653174 /FEA=FLmRNA /CNT=426 /TID=Hs.129548.0 /TIER=FL /STK=1 /UG=Hs.129548 /LL=3190 /UG_GENE=HNRPK /DEF=Homo sapiens, heterogeneous nuclear ribonucleoprotein K, clone MGC:8660, mRNA, complete cds. /PROD=heterogeneous nuclear ribonucleoprotein K /FL=gb:BC000355.1 gb:NM_002140.1
200776_s_at	17029.3	P	11348.2	P	12310.8	P	14656.2	P	14168.6	P	11962.4	P	10169.7	P	10100.4	P	24858.4	P	20493.3	P	22060.5	P	20369	P	18997.2	P	23123.2	P	21693.3	P	24478	P	gb:AL518328 /DB_XREF=gi:12781821 /DB_XREF=AL518328 /CLONE=CS0DA009YK18 (3 prime) /FEA=FLmRNA /CNT=479 /TID=Hs.155291.0 /TIER=Stack /STK=13 /UG=Hs.155291 /LL=9689 /UG_GENE=KIAA0005 /UG_TITLE=KIAA0005 gene product /FL=gb:D13630.1 gb:NM_014670.1
200777_s_at	19279.4	P	15140.5	P	15583.6	P	17397.2	P	16782.8	P	16041.1	P	14653.9	P	13771.1	P	27314.1	P	27929.5	P	26413.7	P	26452.5	P	24546	P	29178.1	P	28643.3	P	25060.3	P	gb:NM_014670.1 /DB_XREF=gi:7661849 /GEN=KIAA0005 /FEA=FLmRNA /CNT=479 /TID=Hs.155291.0 /TIER=FL+Stack /STK=112 /UG=Hs.155291 /LL=9689 /DEF=Homo sapiens KIAA0005 gene product (KIAA0005), mRNA. /PROD=KIAA0005 gene product /FL=gb:D13630.1 gb:NM_014670.1
200778_s_at	14763.4	P	15108.9	P	15142.3	P	15033.3	P	14792.3	P	15320.1	P	14959	P	15554.7	P	18443.1	P	19921.8	P	20750.8	P	18383.3	P	19112.5	P	18541	P	19343	P	18360	P	gb:AI191427 /DB_XREF=gi:3742636 /DB_XREF=qe48g03.x1 /CLONE=IMAGE:1742260 /FEA=FLmRNA /CNT=484 /TID=Hs.155595.0 /TIER=Stack /STK=31 /UG=Hs.155595 /LL=4735 /UG_GENE=NEDD5 /UG_TITLE=neural precursor cell expressed, developmentally down-regulated 5 /FL=gb:NM_004404.1 gb:D63878.1 gb:D28540.1
200779_at	28264	P	17479.2	P	16699.3	P	17053.7	P	23469.7	P	18425.7	P	17187.3	P	15635.8	P	52631.2	P	53264.6	P	35454.3	P	29604.6	P	37488	P	29449.4	P	30591.4	P	29741.8	P	gb:NM_001675.1 /DB_XREF=gi:4502264 /GEN=ATF4 /FEA=FLmRNA /CNT=359 /TID=Hs.181243.0 /TIER=FL+Stack /STK=148 /UG=Hs.181243 /LL=468 /DEF=Homo sapiens activating transcription factor 4 (tax-responsive enhancer element B67) (ATF4), mRNA. /PROD=activating transcription factor 4 /FL=gb:M86842.1 gb:NM_001675.1
200780_x_at	48229.5	P	48436.5	P	50871	P	47710.6	P	45802.5	P	47611.6	P	51372.9	P	57461.4	P	44107.7	P	52552.6	P	50011	P	41950.1	P	56655.3	P	38421.1	P	36527.4	P	42958.1	P	gb:NM_000516.2 /DB_XREF=gi:8659565 /GEN=GNAS1 /FEA=FLmRNA /CNT=416 /TID=Hs.273385.0 /TIER=FL+Stack /STK=251 /UG=Hs.273385 /LL=2778 /DEF=Homo sapiens guanine nucleotide binding protein (G protein), alpha stimulating activity polypeptide 1 (GNAS1), mRNA. /PROD=guanine nucleotide binding protein (G protein),alpha stimulating activity polypeptide 1 /FL=gb:AF088185.1 gb:NM_000516.2 gb:BC002722.1
200781_s_at	82062.5	P	85642.3	P	84695.3	P	82010.6	P	80678.5	P	86653	P	93492.2	P	84960	P	96678.1	P	112264	P	101250	P	94260.8	P	113869	P	92632.6	P	97094.8	P	99077.8	P	gb:NM_001019.1 /DB_XREF=gi:4506688 /GEN=RPS15A /FEA=FLmRNA /CNT=473 /TID=Hs.2953.0 /TIER=FL+Stack /STK=274 /UG=Hs.2953 /LL=6210 /DEF=Homo sapiens ribosomal protein S15a (RPS15A), mRNA. /PROD=ribosomal protein S15a /FL=gb:BC001697.1 gb:NM_001019.1
200782_at	22018.1	P	23225.4	P	23959.6	P	24555.2	P	24133	P	26994.1	P	27900.1	P	24441.1	P	16154.8	P	15194.2	P	18554.2	P	17097.7	P	26800	P	17699.3	P	20947.3	P	23556.7	P	gb:NM_001154.2 /DB_XREF=gi:4809273 /GEN=ANXA5 /FEA=FLmRNA /CNT=343 /TID=Hs.300711.0 /TIER=FL+Stack /STK=127 /UG=Hs.300711 /LL=308 /DEF=Homo sapiens annexin A5 (ANXA5), mRNA. /PROD=annexin V /FL=gb:D00172.1 gb:BC001429.1 gb:M21731.1 gb:BC004993.1 gb:M18366.1 gb:J03745.1 gb:M19384.1 gb:NM_001154.2
200783_s_at	6354	P	4232.6	P	4346.3	P	5858.4	P	4424.4	P	5193.3	P	4487.1	P	4903.1	P	4510.6	P	4884.2	P	4459.9	P	6426.9	P	5822.9	P	5301.4	P	6812.9	P	6365.3	P	gb:NM_005563.2 /DB_XREF=gi:13518023 /GEN=LAP18 /FEA=FLmRNA /CNT=483 /TID=Hs.81915.0 /TIER=FL+Stack /STK=33 /UG=Hs.81915 /LL=3925 /DEF=Homo sapiens leukemia-associated phosphoprotein p18 (stathmin) (LAP18), mRNA. /PROD=leukemia-associated phosphoprotein p18 /FL=gb:NM_005563.2 gb:J04991.1
200784_s_at	32.2	A	40.2	A	227.2	A	149	A	70.5	A	63.6	A	59.2	A	167.7	A	71	A	49.7	A	34.6	A	172.4	A	37.3	A	32.2	A	47.4	A	43.2	A	gb:BF304759 /DB_XREF=gi:11251657 /DB_XREF=601888339F1 /CLONE=IMAGE:4122417 /FEA=FLmRNA /CNT=398 /TID=Hs.89137.0 /TIER=Stack /STK=9 /UG=Hs.89137 /LL=4035 /UG_GENE=LRP1 /UG_TITLE=low density lipoprotein-related protein 1 (alpha-2-macroglobulin receptor) /FL=gb:NM_002332.1
200785_s_at	221	A	204.2	A	216.3	A	254.2	A	101.3	A	141.7	A	301.1	P	326	P	145.6	A	128.7	A	175.4	A	92.4	A	28.2	A	122.6	A	24.3	A	36.1	A	gb:NM_002332.1 /DB_XREF=gi:4758685 /GEN=LRP1 /FEA=FLmRNA /CNT=398 /TID=Hs.89137.0 /TIER=FL+Stack /STK=144 /UG=Hs.89137 /LL=4035 /DEF=Homo sapiens low density lipoprotein-related protein 1 (alpha-2-macroglobulin receptor) (LRP1), mRNA. /PROD=low density lipoprotein-related protein 1(alpha-2-macroglobulin receptor) /FL=gb:NM_002332.1
200786_at	58457.9	P	56938.2	P	58391.5	P	60454	P	58493.8	P	63394	P	65411.1	P	66925.9	P	23984.2	P	26967.9	P	26638.9	P	41238.4	P	36454.4	P	36899.8	P	37847.8	P	40371.3	P	gb:NM_002799.1 /DB_XREF=gi:4506202 /GEN=PSMB7 /FEA=FLmRNA /CNT=399 /TID=Hs.118065.0 /TIER=FL+Stack /STK=147 /UG=Hs.118065 /LL=5695 /DEF=Homo sapiens proteasome (prosome, macropain) subunit, beta type, 7 (PSMB7), mRNA. /PROD=proteasome (prosome, macropain) subunit, betatype, 7 /FL=gb:BC000509.1 gb:D38048.1 gb:NM_002799.1
200787_s_at	6686.5	P	5880	P	6716.5	P	6222.6	P	6067.1	P	6750	P	6076	P	6731.8	P	1224.4	P	1133.7	P	1417.1	P	2063.7	P	1557.7	P	1713.9	P	1458.6	P	1782.3	P	gb:BC002426.1 /DB_XREF=gi:12803230 /FEA=FLmRNA /CNT=421 /TID=Hs.194673.0 /TIER=FL /STK=0 /UG=Hs.194673 /LL=8682 /UG_GENE=PEA15 /DEF=Homo sapiens, phosphoprotein enriched in astrocytes 15, clone MGC:1685, mRNA, complete cds. /PROD=phosphoprotein enriched in astrocytes 15 /FL=gb:BC002426.1 gb:NM_003768.1
200788_s_at	6550.1	P	5893.5	P	6793.3	P	6009.4	P	6014.5	P	6671.6	P	5778.8	P	5892.7	P	2297.7	P	2298.6	P	2449.1	P	2897.6	P	2519.3	P	2798.6	P	2797.1	P	3387	P	gb:NM_003768.1 /DB_XREF=gi:4505704 /GEN=PEA15 /FEA=FLmRNA /CNT=421 /TID=Hs.194673.0 /TIER=FL+Stack /STK=142 /UG=Hs.194673 /LL=8682 /DEF=Homo sapiens phosphoprotein enriched in astrocytes 15 (PEA15), mRNA. /PROD=phosphoprotein enriched in astrocytes 15 /FL=gb:BC002426.1 gb:NM_003768.1
200789_at	5071.9	P	4989.8	P	4465.3	P	4838.6	P	4150.6	P	3914.6	P	4474.3	P	4502.3	P	5530.2	P	5169.3	P	3747.1	P	5021.4	P	5736.7	P	4152	P	2746.3	P	4005.9	P	gb:NM_001398.1 /DB_XREF=gi:4503446 /GEN=ECH1 /FEA=FLmRNA /CNT=437 /TID=Hs.196176.0 /TIER=FL+Stack /STK=134 /UG=Hs.196176 /LL=1891 /DEF=Homo sapiens enoyl Coenzyme A hydratase 1, peroxisomal (ECH1), mRNA. /PROD=peroxisomal enoyl-coenzyme A hydratase-likeprotein /FL=gb:U16660.1 gb:NM_001398.1
200790_at	46074.2	P	39458.6	P	44470.2	P	53437.3	P	48604.8	P	55456.3	P	46993.7	P	45752.1	P	38804.2	P	34724.9	P	34210.5	P	58783.8	P	42715.2	P	51635.7	P	51222.9	P	57107.4	P	gb:NM_002539.1 /DB_XREF=gi:4505488 /GEN=ODC1 /FEA=FLmRNA /CNT=464 /TID=Hs.75212.0 /TIER=FL+Stack /STK=132 /UG=Hs.75212 /LL=4953 /DEF=Homo sapiens ornithine decarboxylase 1 (ODC1) mRNA. /PROD=ornithine decarboxylase 1 /FL=gb:NM_002539.1 gb:M16650.1
200791_s_at	5889.7	P	5876.1	P	5487.9	P	7347.8	P	8691.4	P	6946.8	P	7328.8	P	5831.3	P	11180	P	11718.9	P	11944.5	P	9362.8	P	14345.9	P	9826.8	P	13485	P	11092.8	P	gb:NM_003870.1 /DB_XREF=gi:4506786 /GEN=IQGAP1 /FEA=FLmRNA /CNT=327 /TID=Hs.1742.0 /TIER=FL+Stack /STK=68 /UG=Hs.1742 /LL=8826 /DEF=Homo sapiens IQ motif containing GTPase activating protein 1 (IQGAP1), mRNA. /PROD=IQ motif containing GTPase activating protein 1 /FL=gb:L33075.1 gb:NM_003870.1
200792_at	30968.1	P	27829.2	P	26693.3	P	32584.1	P	30325.3	P	31544.6	P	29361.2	P	30293.1	P	33624.4	P	39845	P	37031.8	P	49429.9	P	50337.6	P	40415.7	P	40957.8	P	44932.4	P	gb:NM_001469.1 /DB_XREF=gi:4503840 /GEN=G22P1 /FEA=FLmRNA /CNT=477 /TID=Hs.197345.0 /TIER=FL+Stack /STK=192 /UG=Hs.197345 /LL=2547 /DEF=Homo sapiens thyroid autoantigen 70kD (Ku antigen) (G22P1), mRNA. /PROD=thyroid autoantigen 70kD (Ku antigen) /FL=gb:J04607.1 gb:M32865.1 gb:J04611.1 gb:NM_001469.1
200793_s_at	4019	P	4813.5	P	4671.5	P	4235.5	P	5516.3	P	5812.5	P	4554.2	P	4385.6	P	5198.6	P	4935.8	P	4283.7	P	4743.8	P	5867.7	P	4341.5	P	4193.3	P	5097	P	gb:NM_001098.1 /DB_XREF=gi:4501866 /GEN=ACO2 /FEA=FLmRNA /CNT=367 /TID=Hs.300463.0 /TIER=FL /STK=0 /UG=Hs.300463 /LL=50 /DEF=Homo sapiens aconitase 2, mitochondrial (ACO2), nuclear gene encoding mitochondrial protein, mRNA. /PROD=aconitase 2 /FL=gb:U80040.1 gb:NM_001098.1
200794_x_at	10214.9	P	11073.8	P	10682.6	P	9706.1	P	10364.3	P	9745	P	9781	P	10122.4	P	25509.2	P	26441.5	P	26216.3	P	28790	P	30882.6	P	27273.7	P	25705.4	P	31985.2	P	gb:NM_014764.1 /DB_XREF=gi:7661885 /GEN=DAZAP2 /FEA=FLmRNA /CNT=404 /TID=Hs.75416.0 /TIER=FL+Stack /STK=178 /UG=Hs.75416 /LL=9802 /DEF=Homo sapiens DAZ associated protein 2 (DAZAP2), mRNA. /PROD=DAZ associated protein 2 /FL=gb:D31767.1 gb:NM_014764.1 gb:BC002334.1
200795_at	7.1	A	61.8	A	113.9	A	9.8	A	79.5	A	4.2	A	142.7	P	39.9	A	50.4	A	177.1	A	289.8	P	123.2	A	129.7	A	13.4	A	134.8	A	68.4	A	gb:NM_004684.1 /DB_XREF=gi:4758521 /GEN=SPARCL1 /FEA=FLmRNA /CNT=438 /TID=Hs.75445.0 /TIER=FL+Stack /STK=173 /UG=Hs.75445 /LL=8404 /DEF=Homo sapiens SPARC-like 1 (mast9, hevin) (SPARCL1), mRNA. /PROD=SPARC-like 1 /FL=gb:NM_004684.1
200796_s_at	9109	P	6723.5	P	7551.2	P	7667.1	P	7357.3	P	7873.1	P	5857.2	P	6731.3	P	1334	P	844.6	P	1110.6	P	713.5	P	859.4	P	1101.1	P	1051.7	P	1100.5	P	gb:BF594446 /DB_XREF=gi:11686770 /DB_XREF=7i06c12.x1 /CLONE=IMAGE:3324694 /FEA=FLmRNA /CNT=367 /TID=Hs.86386.0 /TIER=Stack /STK=16 /UG=Hs.86386 /LL=4170 /UG_GENE=MCL1 /UG_TITLE=myeloid cell leukemia sequence 1 (BCL2-related) /FL=gb:AF118124.1 gb:NM_021960.1
200797_s_at	37652.8	P	30081.6	P	30608.7	P	32056.1	P	34027.3	P	32695.9	P	26693.8	P	25344.8	P	13610.3	P	12087.1	P	13178.9	P	10256.1	P	12017.7	P	10566.9	P	11536.9	P	12204.6	P	gb:AI275690 /DB_XREF=gi:3897964 /DB_XREF=qw03a03.x1 /CLONE=IMAGE:1989964 /FEA=FLmRNA /CNT=367 /TID=Hs.86386.0 /TIER=Stack /STK=8 /UG=Hs.86386 /LL=4170 /UG_GENE=MCL1 /UG_TITLE=myeloid cell leukemia sequence 1 (BCL2-related) /FL=gb:AF118124.1 gb:NM_021960.1
200798_x_at	39529.6	P	34128.2	P	33238.8	P	34183	P	35278	P	37948.2	P	31494.6	P	35540.4	P	6413	P	5779.7	P	6097	P	5380.2	P	6471.1	P	6516.7	P	7303.7	P	7038.1	P	gb:NM_021960.1 /DB_XREF=gi:11386164 /GEN=MCL1 /FEA=FLmRNA /CNT=367 /TID=Hs.86386.0 /TIER=FL /STK=6 /UG=Hs.86386 /LL=4170 /DEF=Homo sapiens myeloid cell leukemia sequence 1 (BCL2-related) (MCL1), mRNA. /PROD=myeloid cell leukemia sequence 1 (BCL2-related) /FL=gb:AF118124.1 gb:NM_021960.1
200799_at	68.3	A	344.9	P	73.4	P	56.9	A	24.9	A	94.2	A	53.3	A	100.3	A	101.4	A	77.2	A	1308.5	P	53.9	A	1845.9	P	10.7	A	209.5	P	167.8	P	gb:NM_005345.3 /DB_XREF=gi:5579469 /GEN=HSPA1A /FEA=FLmRNA /CNT=432 /TID=Hs.8997.0 /TIER=FL+Stack /STK=165 /UG=Hs.8997 /LL=3303 /DEF=Homo sapiens heat shock 70kD protein 1A (HSPA1A), mRNA. /PROD=heat shock 70kD protein 1A /FL=gb:BC002453.1 gb:NM_005345.3
200800_s_at	5198.6	P	5506.4	P	6158.7	P	5148.5	P	3419.9	P	4781.6	P	4609.5	P	3840.9	P	1853.2	P	1933.9	P	3040.6	P	5725.9	P	3633.6	P	4048	P	3398.8	P	3644.8	P	gb:NM_005345.3 /DB_XREF=gi:5579469 /GEN=HSPA1A /FEA=FLmRNA /CNT=432 /TID=Hs.8997.0 /TIER=FL+Stack /STK=165 /UG=Hs.8997 /LL=3303 /DEF=Homo sapiens heat shock 70kD protein 1A (HSPA1A), mRNA. /PROD=heat shock 70kD protein 1A /FL=gb:BC002453.1 gb:NM_005345.3
200801_x_at	78891.1	P	75112.8	P	80896.2	P	79817.7	P	76214.2	P	84336.1	P	84704.5	P	94077	P	71807.5	P	82722.4	P	97731	P	101692	P	109798	P	87634.5	P	93041.9	P	101181	P	gb:NM_001101.2 /DB_XREF=gi:5016088 /GEN=ACTB /FEA=FLmRNA /CNT=910 /TID=Hs.288061.0 /TIER=FL+Stack /STK=761 /UG=Hs.288061 /LL=60 /DEF=Homo sapiens actin, beta (ACTB), mRNA. /PROD=beta actin /FL=gb:BC001301.1 gb:NM_001101.2 gb:BC002409.1 gb:BC004251.1
200802_at	13111.8	P	9970.1	P	9883	P	10845	P	14378.6	P	12468.3	P	11482.3	P	11299.8	P	24115.6	P	22005.3	P	15160.2	P	13651	P	15576.1	P	11610.8	P	11503.6	P	14165.7	P	gb:NM_006513.1 /DB_XREF=gi:5730028 /GEN=SARS /FEA=FLmRNA /CNT=419 /TID=Hs.4888.0 /TIER=FL+Stack /STK=104 /UG=Hs.4888 /LL=6301 /DEF=Homo sapiens seryl-tRNA synthetase (SARS), mRNA. /PROD=seryl-tRNA synthetase /FL=gb:NM_006513.1 gb:D49914.1 gb:BC000716.1
200803_s_at	42464	P	48050.6	P	50702	P	46785.4	P	51252.2	P	47373.2	P	54971.6	P	58736.8	P	21490.4	P	23624.8	P	21641.7	P	21592	P	25161.4	P	19897.4	P	23031.7	P	25198.9	P	gb:AF033095.1 /DB_XREF=gi:2645728 /GEN=TEGT /FEA=FLmRNA /CNT=492 /TID=Hs.74637.0 /TIER=FL+Stack /STK=45 /UG=Hs.74637 /LL=7009 /DEF=Homo sapiens testis enhanced gene transcript protein (TEGT) mRNA, complete cds. /PROD=testis enhanced gene transcript protein /FL=gb:NM_003217.1 gb:AF033095.1 gb:BC000916.1
200804_at	28083	P	26253.7	P	27499.7	P	30362.5	P	34637.1	P	29541.2	P	31148.1	P	34933	P	20807.9	P	23557.3	P	19777.9	P	20037.6	P	21937.5	P	18524.6	P	19728	P	20438.7	P	gb:NM_003217.1 /DB_XREF=gi:4507432 /GEN=TEGT /FEA=FLmRNA /CNT=492 /TID=Hs.74637.0 /TIER=FL+Stack /STK=231 /UG=Hs.74637 /LL=7009 /DEF=Homo sapiens testis enhanced gene transcript (TEGT), mRNA. /PROD=testis enhanced gene transcript /FL=gb:NM_003217.1 gb:AF033095.1 gb:BC000916.1
200805_at	3397.8	P	3533.8	P	3066.9	P	3925.9	P	3908.8	P	4479.9	P	3639.8	P	3915.6	P	3008.6	P	2833.1	P	3069.1	P	3500.7	P	3026.8	P	3267.6	P	3325.5	P	3334.3	P	gb:NM_006816.1 /DB_XREF=gi:5803022 /GEN=GP36B /FEA=FLmRNA /CNT=467 /TID=Hs.75864.0 /TIER=FL /STK=0 /UG=Hs.75864 /LL=10960 /DEF=Homo sapiens endoplasmic reticulum glycoprotein (GP36B), mRNA. /PROD=endoplasmic reticulum glycoprotein /FL=gb:NM_006816.1 gb:U10362.1
200806_s_at	65509.8	P	65473.1	P	63614.9	P	71631.1	P	65102.7	P	72933.9	P	70550.1	P	70816.6	P	57615.3	P	60724.4	P	58316.6	P	71733.1	P	63639.9	P	70969.3	P	71232.4	P	67863.2	P	gb:BE256479 /DB_XREF=gi:9126938 /DB_XREF=601111293F1 /CLONE=IMAGE:3352031 /FEA=FLmRNA /CNT=475 /TID=Hs.79037.0 /TIER=Stack /STK=15 /UG=Hs.79037 /LL=3329 /UG_GENE=HSPD1 /UG_TITLE=heat shock 60kD protein 1 (chaperonin) /FL=gb:NM_002156.1 gb:M34664.1 gb:M22382.1 gb:BC002676.1 gb:BC003030.1
200807_s_at	87751.2	P	92359.7	P	88347.8	P	91488.1	P	85651.9	P	98502.8	P	104275	P	95451.2	P	91375.4	P	108214	P	97630.8	P	111386	P	102311	P	104415	P	105900	P	108838	P	gb:NM_002156.1 /DB_XREF=gi:4504520 /GEN=HSPD1 /FEA=FLmRNA /CNT=475 /TID=Hs.79037.0 /TIER=FL+Stack /STK=104 /UG=Hs.79037 /LL=3329 /DEF=Homo sapiens heat shock 60kD protein 1 (chaperonin) (HSPD1), mRNA. /PROD=heat shock 60kD protein 1 (chaperonin) /FL=gb:NM_002156.1 gb:M34664.1 gb:M22382.1 gb:BC002676.1 gb:BC003030.1
200808_s_at	5042.1	P	4859.6	P	5076.6	P	4052	P	4587.1	P	5271	P	3722.9	P	3765.1	P	1350	P	1344.9	P	1761.7	P	1689.5	P	1972.7	P	1625.7	P	1733	P	2265.1	P	gb:NM_003461.1 /DB_XREF=gi:4508046 /GEN=ZYX /FEA=FLmRNA /CNT=379 /TID=Hs.75873.0 /TIER=FL+Stack /STK=154 /UG=Hs.75873 /LL=7791 /DEF=Homo sapiens zyxin (ZYX), mRNA. /PROD=zyxin /FL=gb:NM_003461.1
200809_x_at	94428.7	P	98332	P	101772	P	99822.3	P	94653.9	P	100373	P	121219	P	127184	P	110931	P	134934	P	127373	P	123991	P	132385	P	99364.7	P	108334	P	111809	P	gb:NM_000976.1 /DB_XREF=gi:4506596 /GEN=RPL12 /FEA=FLmRNA /CNT=466 /TID=Hs.182979.0 /TIER=FL+Stack /STK=252 /UG=Hs.182979 /LL=6136 /DEF=Homo sapiens ribosomal protein L12 (RPL12), mRNA. /PROD=ribosomal protein L12 /FL=gb:L06505.1 gb:NM_000976.1
200810_s_at	6926.6	P	5857.8	P	5828.2	P	5513.3	P	6772.6	P	6334.8	P	5520.4	P	5521.4	P	14651.1	P	17633.4	P	14408.3	P	18989.3	P	17854.3	P	19427	P	20872	P	18573.2	P	gb:NM_001280.1 /DB_XREF=gi:4502846 /GEN=CIRBP /FEA=FLmRNA /CNT=338 /TID=Hs.119475.0 /TIER=FL+Stack /STK=107 /UG=Hs.119475 /LL=1153 /DEF=Homo sapiens cold inducible RNA-binding protein (CIRBP), mRNA. /PROD=cold inducible RNA-binding protein /FL=gb:BC000901.1 gb:BC000403.1 gb:NM_001280.1 gb:AF021336.1 gb:D78134.1
200811_at	3037.4	P	2975.4	P	2641.5	P	2051.1	P	2972.9	P	2444.5	P	2742.9	P	3005.7	P	7510.7	P	7076.9	P	5974.7	P	7316.7	P	7287.4	P	9723.5	P	9285.3	P	10164	P	gb:NM_001280.1 /DB_XREF=gi:4502846 /GEN=CIRBP /FEA=FLmRNA /CNT=338 /TID=Hs.119475.0 /TIER=FL+Stack /STK=107 /UG=Hs.119475 /LL=1153 /DEF=Homo sapiens cold inducible RNA-binding protein (CIRBP), mRNA. /PROD=cold inducible RNA-binding protein /FL=gb:BC000901.1 gb:BC000403.1 gb:NM_001280.1 gb:AF021336.1 gb:D78134.1
200812_at	32323.1	P	28877.4	P	28806.5	P	30515.8	P	27013.7	P	32674	P	31031.8	P	32305.9	P	22469	P	24864.7	P	23394.8	P	37713.1	P	33985	P	34015.3	P	34151.2	P	37698.7	P	gb:NM_006429.1 /DB_XREF=gi:5453606 /GEN=CCT7 /FEA=FLmRNA /CNT=486 /TID=Hs.108809.0 /TIER=FL+Stack /STK=168 /UG=Hs.108809 /LL=10574 /DEF=Homo sapiens chaperonin containing TCP1, subunit 7 (eta) (CCT7), mRNA. /PROD=chaperonin containing TCP1, subunit 7 (eta) /FL=gb:AF026292.1 gb:NM_006429.1
200813_s_at	3129.5	P	2965.2	P	2525	P	2662.1	P	2569.8	P	2598.2	P	2874.1	P	2383.8	P	2416.9	P	2277.8	P	2090.4	P	1867.8	P	1515.7	P	1962.9	P	1865.8	P	1726.7	P	gb:BE256969 /DB_XREF=gi:9127437 /DB_XREF=601112157F1 /CLONE=IMAGE:3352623 /FEA=FLmRNA /CNT=419 /TID=Hs.77318.0 /TIER=Stack /STK=9 /UG=Hs.77318 /LL=5048 /UG_GENE=PAFAH1B1 /UG_TITLE=platelet-activating factor acetylhydrolase, isoform Ib, alpha subunit (45kD) /FL=gb:NM_000430.2 gb:L13385.1 gb:L13386.1
200814_at	10646.7	P	9621.3	P	9908.2	P	11215.6	P	9787.3	P	12264.8	P	12517.4	P	15820	P	12105.4	P	13394.3	P	12117.1	P	14706.8	P	17558.3	P	11032	P	9551.8	P	13914.1	P	gb:NM_006263.1 /DB_XREF=gi:5453989 /GEN=PSME1 /FEA=FLmRNA /CNT=328 /TID=Hs.75348.0 /TIER=FL+Stack /STK=115 /UG=Hs.75348 /LL=5720 /DEF=Homo sapiens proteasome (prosome, macropain) activator subunit 1 (PA28 alpha) (PSME1), mRNA. /PROD=proteasome (prosome, macropain) activatorsubunit 1 (PA28 alpha) /FL=gb:L07633.1 gb:BC000352.1 gb:NM_006263.1
200815_s_at	3510.3	P	3606.7	P	3017.9	P	3082.2	P	2848.8	P	3474.1	P	3554.7	P	2979.2	P	2887.8	P	2815.7	P	3840.7	P	2955.6	P	4151.7	P	3067.5	P	3473.9	P	3132.2	P	gb:L13386.1 /DB_XREF=gi:349825 /GEN=LIS1 /FEA=FLmRNA /CNT=419 /TID=Hs.77318.0 /TIER=FL+Stack /STK=47 /UG=Hs.77318 /LL=5048 /DEF=Homo sapiens (clone 47) Miller-Dieker lissencephaly protein (LIS1) mRNA, complete cds. /PROD=Miller-Dieker lissencephaly protein /FL=gb:NM_000430.2 gb:L13385.1 gb:L13386.1
200816_s_at	5736.7	P	5429.5	P	4952.5	P	4826.7	P	5628.3	P	5389.4	P	5133.2	P	4567.6	P	5577.8	P	5499.8	P	4479	P	3770.6	P	3558.5	P	4843.1	P	4859.1	P	4175.8	P	gb:NM_000430.2 /DB_XREF=gi:6031206 /GEN=PAFAH1B1 /FEA=FLmRNA /CNT=419 /TID=Hs.77318.0 /TIER=FL+Stack /STK=83 /UG=Hs.77318 /LL=5048 /DEF=Homo sapiens platelet-activating factor acetylhydrolase, isoform Ib, alpha subunit (45kD) (PAFAH1B1), mRNA. /PROD=platelet-activating factor acetylhydrolase,isoform Ib, alpha subunit (45kD) /FL=gb:NM_000430.2 gb:L13385.1 gb:L13386.1
200817_x_at	109439	P	111251	P	114562	P	112535	P	104055	P	118234	P	129366	P	143700	P	116640	P	139085	P	130194	P	136198	P	144856	P	116185	P	120873	P	130709	P	gb:NM_001014.1 /DB_XREF=gi:4506678 /GEN=RPS10 /FEA=FLmRNA /CNT=474 /TID=Hs.76230.0 /TIER=FL+Stack /STK=59 /UG=Hs.76230 /LL=6204 /DEF=Homo sapiens ribosomal protein S10 (RPS10), mRNA. /PROD=ribosomal protein S10 /FL=gb:BC001955.1 gb:BC005012.1 gb:BC001032.1 gb:U14972.1 gb:NM_001014.1
200818_at	23877.6	P	20676.3	P	22381.2	P	23223.6	P	21380.6	P	24813.9	P	23676.6	P	24318.7	P	33690.4	P	36871	P	35770.8	P	46395.2	P	37676.7	P	37932.6	P	36036.9	P	41364.1	P	gb:NM_001697.1 /DB_XREF=gi:4502302 /GEN=ATP5O /FEA=FLmRNA /CNT=412 /TID=Hs.76572.0 /TIER=FL+Stack /STK=168 /UG=Hs.76572 /LL=539 /DEF=Homo sapiens ATP synthase, H+ transporting, mitochondrial F1 complex, O subunit (oligomycin sensitivity conferring protein) (ATP5O), mRNA. /PROD=ATP synthase, H+ transporting, mitochondrial F1complex, O subunit (oligomycin sensitivity conferringprotein) /FL=gb:NM_00…
200819_s_at	94988.7	P	97802	P	98828	P	94182	P	95665.2	P	104398	P	116149	P	108338	P	102079	P	122074	P	114000	P	109246	P	129358	P	99963	P	106280	P	110736	P	gb:NM_001018.1 /DB_XREF=gi:4506686 /GEN=RPS15 /FEA=FLmRNA /CNT=471 /TID=Hs.133230.0 /TIER=FL+Stack /STK=225 /UG=Hs.133230 /LL=6209 /DEF=Homo sapiens ribosomal protein S15 (RPS15), mRNA. /PROD=ribosomal protein S15 /FL=gb:J02984.1 gb:NM_001018.1
200820_at	16355.8	P	16294.2	P	16567.5	P	17544	P	15691.9	P	19242.8	P	17934.3	P	19098.7	P	11779.1	P	11671.4	P	14241.2	P	19031.1	P	18317.1	P	16664.8	P	17071.9	P	19873.6	P	gb:NM_002812.1 /DB_XREF=gi:4506232 /GEN=PSMD8 /FEA=FLmRNA /CNT=443 /TID=Hs.78466.0 /TIER=FL+Stack /STK=68 /UG=Hs.78466 /LL=5714 /DEF=Homo sapiens proteasome (prosome, macropain) 26S subunit, non-ATPase, 8 (PSMD8), mRNA. /PROD=proteasome (prosome, macropain) 26S subunit,non-ATPase, 8 /FL=gb:BC001164.1 gb:D38047.1 gb:NM_002812.1
200821_at	4234.4	P	3928.1	P	3812.2	P	5789	P	5342	P	5190.6	P	4895.3	P	5101	P	3563.9	P	2203.8	P	2823.8	P	2779.9	P	3035	P	3257.2	P	4309.4	P	3694.2	P	gb:NM_013995.1 /DB_XREF=gi:7669502 /GEN=LAMP2 /FEA=FLmRNA /CNT=299 /TID=Hs.8262.0 /TIER=FL+Stack /STK=50 /UG=Hs.8262 /LL=3920 /DEF=Homo sapiens lysosomal-associated membrane protein 2 (LAMP2), transcript variant LAMP2B, mRNA. /PROD=lysosomal-associated membrane protein 2precursor /FL=gb:BC002965.1 gb:U36336.1 gb:NM_013995.1
200822_x_at	29600.6	P	26883.9	P	31367.8	P	32177.8	P	29939.7	P	31543.4	P	29449.1	P	30076.9	P	21017.1	P	23742.5	P	23792.5	P	36255.2	P	31412.3	P	29962.3	P	26959.4	P	33453.4	P	gb:NM_000365.1 /DB_XREF=gi:4507644 /GEN=TPI1 /FEA=FLmRNA /CNT=444 /TID=Hs.83848.0 /TIER=FL+Stack /STK=301 /UG=Hs.83848 /LL=7167 /DEF=Homo sapiens triosephosphate isomerase 1 (TPI1), mRNA. /PROD=triosephosphate isomerase 1 /FL=gb:NM_000365.1 gb:BC004230.1
200823_x_at	75823.2	P	76384.5	P	81064.5	P	77398.7	P	72461.7	P	83792.6	P	88808.8	P	95095.4	P	88350.4	P	95861.3	P	89635.9	P	94424.2	P	104797	P	77217.7	P	81482.5	P	93059	P	gb:NM_000992.1 /DB_XREF=gi:4506628 /GEN=RPL29 /FEA=FLmRNA /CNT=472 /TID=Hs.183698.0 /TIER=FL+Stack /STK=287 /UG=Hs.183698 /LL=6159 /DEF=Homo sapiens ribosomal protein L29 (RPL29), mRNA. /PROD=ribosomal protein L29 /FL=gb:U10248.1 gb:U49083.1 gb:NM_000992.1
200824_at	15505.7	P	15603.5	P	16140.1	P	14714.6	P	13541.5	P	16380.3	P	16069.2	P	16067.7	P	16518.8	P	16377.6	P	19488.1	P	25425.8	P	29414.1	P	23863.3	P	24567.9	P	29590.2	P	gb:NM_000852.2 /DB_XREF=gi:6552334 /GEN=GSTP1 /FEA=FLmRNA /CNT=490 /TID=Hs.226795.0 /TIER=FL+Stack /STK=185 /UG=Hs.226795 /LL=2950 /DEF=Homo sapiens glutathione S-transferase pi (GSTP1), mRNA. /PROD=glutathione transferase /FL=gb:NM_000852.2 gb:U62589.1 gb:U30897.1
200825_s_at	6074.3	P	6520.7	P	6229	P	7043.7	P	7725.6	P	6695.2	P	6965.2	P	6558.6	P	4987	P	5956.5	P	6746.4	P	7151.3	P	7201.3	P	6059.2	P	6729.4	P	6887.2	P	gb:NM_006389.2 /DB_XREF=gi:13699861 /GEN=ORP150 /FEA=FLmRNA /CNT=300 /TID=Hs.277704.0 /TIER=FL+Stack /STK=72 /UG=Hs.277704 /LL=10525 /DEF=Homo sapiens oxygen regulated protein (150kD) (ORP150), mRNA. /PROD=oxygen regulated protein precursor /FL=gb:NM_006389.2 gb:U65785.1
200826_at	56590.4	P	58438.1	P	58785.5	P	61920.4	P	58012.8	P	67584.1	P	68566.8	P	66917.6	P	65988.5	P	72688	P	72469.1	P	82686.6	P	90751.9	P	74317.8	P	72885.8	P	78001.1	P	gb:NM_004597.3 /DB_XREF=gi:7242206 /GEN=SNRPD2 /FEA=FLmRNA /CNT=457 /TID=Hs.53125.0 /TIER=FL+Stack /STK=208 /UG=Hs.53125 /LL=6633 /DEF=Homo sapiens small nuclear ribonucleoprotein D2 polypeptide (16.5kD) (SNRPD2), mRNA. /PROD=small nuclear ribonucleoprotein D2 polypeptide(16.5kD) /FL=gb:U15008.1 gb:BC000486.1 gb:BC001930.1 gb:NM_004597.3
200827_at	2628.7	P	2939	P	3369.9	P	3391.9	P	3026.2	P	3699.9	P	3142.6	P	2955.2	P	3105	P	3917.7	P	3782.6	P	2981.9	P	5068.2	P	3005.4	P	3486.5	P	3146.7	P	gb:NM_000302.1 /DB_XREF=gi:4557836 /GEN=PLOD /FEA=FLmRNA /CNT=324 /TID=Hs.75093.0 /TIER=FL+Stack /STK=134 /UG=Hs.75093 /LL=5351 /DEF=Homo sapiens procollagen-lysine, 2-oxoglutarate 5-dioxygenase (lysine hydroxylase, Ehlers-Danlos syndrome type VI) (PLOD), mRNA. /PROD=procollagen-lysine 5-dioxygenase /FL=gb:L06419.1 gb:NM_000302.1
200828_s_at	28878.5	P	27682.9	P	29269.7	P	30928.2	P	28908.5	P	31293.4	P	30385.5	P	25533.9	P	23560	P	24971.2	P	28422.7	P	28039.5	P	35392.5	P	31135	P	32931.8	P	38038.3	P	gb:BE871379 /DB_XREF=gi:10320155 /DB_XREF=601449306F1 /CLONE=IMAGE:3853200 /FEA=FLmRNA /CNT=417 /TID=Hs.62112.0 /TIER=Stack /STK=29 /UG=Hs.62112 /LL=7756 /UG_GENE=ZNF207 /UG_TITLE=zinc finger protein 207 /FL=gb:AF046001.1 gb:NM_003457.1
200829_x_at	15799.5	P	15957.8	P	15274.4	P	17433	P	15713	P	16942.4	P	16254.1	P	17532	P	13869.3	P	14977.2	P	15371.2	P	19565	P	20296.9	P	19105.9	P	19088.9	P	21112.5	P	gb:NM_003457.1 /DB_XREF=gi:4508016 /GEN=ZNF207 /FEA=FLmRNA /CNT=417 /TID=Hs.62112.0 /TIER=FL+Stack /STK=36 /UG=Hs.62112 /LL=7756 /DEF=Homo sapiens zinc finger protein 207 (ZNF207), mRNA. /PROD=zinc finger protein 207 /FL=gb:AF046001.1 gb:NM_003457.1
200830_at	28548.3	P	31966.4	P	32173.4	P	28303.2	P	28809.3	P	27932.8	P	28572.6	P	24153.6	P	10090.3	P	10014	P	12217.8	P	15986.4	P	17207	P	15896	P	16579.7	P	19524.1	P	gb:NM_002808.1 /DB_XREF=gi:4506226 /GEN=PSMD2 /FEA=FLmRNA /CNT=484 /TID=Hs.74619.0 /TIER=FL+Stack /STK=122 /UG=Hs.74619 /LL=5708 /DEF=Homo sapiens proteasome (prosome, macropain) 26S subunit, non-ATPase, 2 (PSMD2), mRNA. /PROD=proteasome (prosome, macropain) 26S subunit,non-ATPase, 2 /FL=gb:BC002997.1 gb:U12596.1 gb:BC002368.1 gb:U18247.1 gb:D78151.1 gb:NM_002808.1
200831_s_at	7393.3	P	5966.5	P	7152.8	P	7023.1	P	7527.1	P	5739	P	4436.6	P	6556.7	P	6931.6	P	7511.1	P	6592.9	P	7700.9	P	7113.9	P	6762.1	P	6763.3	P	7959.5	P	gb:AA678241 /DB_XREF=gi:2658763 /DB_XREF=zi27a06.s1 /CLONE=IMAGE:431986 /FEA=FLmRNA /CNT=468 /TID=Hs.119597.0 /TIER=Stack /STK=8 /UG=Hs.119597 /LL=6319 /UG_GENE=SCD /UG_TITLE=stearoyl-CoA desaturase (delta-9-desaturase) /FL=gb:AB032261.1 gb:AF097514.1 gb:NM_005063.1
200832_s_at	13231.1	P	12017.1	P	13193.8	P	13266.5	P	15687.7	P	12212.4	P	10313.3	P	10552.4	P	23794.1	P	23916.1	P	21817.5	P	20140.6	P	24209.6	P	19119.2	P	21063.7	P	21955.3	P	gb:AB032261.1 /DB_XREF=gi:7415720 /GEN=Scd /FEA=FLmRNA /CNT=468 /TID=Hs.119597.0 /TIER=FL+Stack /STK=95 /UG=Hs.119597 /LL=6319 /DEF=Homo sapiens Scd mRNA for stearoyl-CoA desaturase, complete cds. /PROD=stearoyl-CoA desaturase /FL=gb:AB032261.1 gb:AF097514.1 gb:NM_005063.1
200833_s_at	24366.3	P	24284	P	23856.9	P	27527.6	P	26188	P	25869.6	P	24972.9	P	24807.2	P	12182.2	P	12838	P	14567.6	P	13951.6	P	13797.8	P	14452.7	P	14882.6	P	14669.9	P	gb:NM_015646.1 /DB_XREF=gi:7661677 /GEN=RAP1B /FEA=FLmRNA /CNT=348 /TID=Hs.156764.0 /TIER=FL+Stack /STK=125 /UG=Hs.156764 /LL=5908 /DEF=Homo sapiens RAP1B, member of RAS oncogene family (RAP1B), mRNA. /PROD=DKFZP586H0723 protein /FL=gb:NM_015646.1 gb:BC000176.2
200834_s_at	110937	P	113347	P	116296	P	113321	P	107936	P	120345	P	134923	P	134921	P	113310	P	131729	P	124635	P	128712	P	134602	P	110244	P	116904	P	120116	P	gb:NM_001024.1 /DB_XREF=gi:4506698 /GEN=RPS21 /FEA=FLmRNA /CNT=452 /TID=Hs.1948.0 /TIER=FL+Stack /STK=149 /UG=Hs.1948 /LL=6227 /DEF=Homo sapiens ribosomal protein S21 (RPS21), mRNA. /PROD=ribosomal protein S21 /FL=gb:L04483.1 gb:NM_001024.1
200835_s_at	502.6	A	477	A	256.1	A	554.2	A	458	A	332	A	334.6	A	257.8	A	557.2	M	645.2	A	501.6	A	669.9	A	425.4	A	327.4	A	377.5	A	437.4	A	gb:AI553791 /DB_XREF=gi:4486154 /DB_XREF=tn29a04.x1 /CLONE=IMAGE:2169006 /FEA=FLmRNA /CNT=339 /TID=Hs.239298.0 /TIER=Stack /STK=16 /UG=Hs.239298 /LL=4134 /UG_GENE=MAP4 /UG_TITLE=microtubule-associated protein 4 /FL=gb:NM_002375.1 gb:U19727.1 gb:M64571.1
200836_s_at	887.1	A	800.1	A	827.3	A	981.3	A	904.7	M	889.4	A	784.7	A	989.2	A	825.7	A	616.1	A	1011.6	M	1201.8	A	813.7	A	1195.8	P	1142.7	P	1086.5	A	gb:NM_002375.1 /DB_XREF=gi:4505098 /GEN=MAP4 /FEA=FLmRNA /CNT=339 /TID=Hs.239298.0 /TIER=FL /STK=0 /UG=Hs.239298 /LL=4134 /DEF=Homo sapiens microtubule-associated protein 4 (MAP4), mRNA. /PROD=microtubule-associated protein 4 /FL=gb:NM_002375.1 gb:U19727.1 gb:M64571.1
200837_at	16176	P	16634.4	P	17719.4	P	19648.7	P	20048.8	P	19280.9	P	20017.5	P	24888.3	P	7962	P	8942.5	P	8840.4	P	13570.2	P	13636.8	P	11297.2	P	12327.7	P	14367.3	P	gb:NM_005745.3 /DB_XREF=gi:10047078 /GEN=DXS1357E /FEA=FLmRNA /CNT=446 /TID=Hs.291904.0 /TIER=FL+Stack /STK=165 /UG=Hs.291904 /LL=10134 /DEF=Homo sapiens accessory proteins BAP31BAP29 (DXS1357E), mRNA. /PROD=accessory proteins BAP31BAP29 /FL=gb:NM_005745.3
200838_at	3824.4	P	4137.6	P	4370.5	P	3883.5	P	4796.7	P	4547.8	P	5246.6	P	4937.3	P	8762	P	9868.9	P	10710.7	P	6318.6	P	13450.4	P	5283	P	7429.3	P	8044.4	P	gb:NM_001908.1 /DB_XREF=gi:4503138 /GEN=CTSB /FEA=FLmRNA /CNT=376 /TID=Hs.297939.0 /TIER=FL+Stack /STK=209 /UG=Hs.297939 /LL=1508 /DEF=Homo sapiens cathepsin B (CTSB), mRNA. /PROD=cathepsin B /FL=gb:L16510.1 gb:M14221.1 gb:NM_001908.1
200839_s_at	5203.1	P	6224.1	P	6366.1	P	6393.2	P	6720.9	P	7107.8	P	7209.7	P	8239.8	P	14341.2	P	15058.1	P	16192.5	P	10573.2	P	22122	P	9014.2	P	12502.4	P	13975.9	P	gb:NM_001908.1 /DB_XREF=gi:4503138 /GEN=CTSB /FEA=FLmRNA /CNT=376 /TID=Hs.297939.0 /TIER=FL+Stack /STK=209 /UG=Hs.297939 /LL=1508 /DEF=Homo sapiens cathepsin B (CTSB), mRNA. /PROD=cathepsin B /FL=gb:L16510.1 gb:M14221.1 gb:NM_001908.1
200840_at	52806.3	P	50057.9	P	47944.3	P	54240.4	P	47493.2	P	55996.4	P	55377.2	P	50682.8	P	50796.6	P	52486.3	P	49808.6	P	67398.5	P	70945.7	P	65585	P	66016.9	P	71717.3	P	gb:NM_005548.1 /DB_XREF=gi:5031814 /GEN=KARS /FEA=FLmRNA /CNT=371 /TID=Hs.3100.0 /TIER=FL+Stack /STK=179 /UG=Hs.3100 /LL=3735 /DEF=Homo sapiens lysyl-tRNA synthetase (KARS), mRNA. /PROD=lysyl-tRNA synthetase /FL=gb:D32053.1 gb:BC004132.1 gb:NM_005548.1
200841_s_at	6697.4	P	5708.8	P	4976.2	P	6047	P	6233.7	P	5213.6	P	5268.4	P	4624.5	P	6599.9	P	5767.9	P	4206.1	P	5438.5	P	3083.9	P	4609.6	P	4603.3	P	3535.8	P	gb:AI142677 /DB_XREF=gi:3659036 /DB_XREF=ok33h03.s1 /CLONE=IMAGE:1509653 /FEA=FLmRNA /CNT=367 /TID=Hs.55921.0 /TIER=Stack /STK=9 /UG=Hs.55921 /LL=2058 /UG_GENE=EPRS /UG_TITLE=glutamyl-prolyl-tRNA synthetase /FL=gb:NM_004446.1
200842_s_at	20971.4	P	16246.9	P	18471.6	P	17785.5	P	18757.8	P	15846.3	P	17404.8	P	13995.9	P	19500.7	P	21917.8	P	13799.3	P	19654.9	P	15227.5	P	16441.2	P	14859.2	P	13162.7	P	gb:AI475965 /DB_XREF=gi:4329010 /DB_XREF=tl96a09.x1 /CLONE=IMAGE:2154904 /FEA=FLmRNA /CNT=367 /TID=Hs.55921.0 /TIER=Stack /STK=23 /UG=Hs.55921 /LL=2058 /UG_GENE=EPRS /UG_TITLE=glutamyl-prolyl-tRNA synthetase /FL=gb:NM_004446.1
200843_s_at	10568.3	P	9307.9	P	8954.1	P	8762.4	P	10105.9	P	9118.8	P	8349.2	P	7351.4	P	11175.2	P	11212.6	P	7595	P	8890	P	7865.4	P	9402.2	P	9095.9	P	8938.3	P	gb:NM_004446.1 /DB_XREF=gi:4758293 /GEN=EPRS /FEA=FLmRNA /CNT=367 /TID=Hs.55921.0 /TIER=FL+Stack /STK=98 /UG=Hs.55921 /LL=2058 /DEF=Homo sapiens glutamyl-prolyl-tRNA synthetase (EPRS), mRNA. /PROD=glutamyl-prolyl tRNA synthetase /FL=gb:NM_004446.1
200844_s_at	32248.1	P	28672.4	P	30300.8	P	32419.1	P	30155.6	P	33878.4	P	32164	P	33400.4	P	25851.7	P	27613.7	P	24807.6	P	37482.9	P	32559.3	P	31191	P	26600	P	29902.5	P	gb:BE869583 /DB_XREF=gi:10318463 /DB_XREF=601445695F1 /CLONE=IMAGE:3849815 /FEA=FLmRNA /CNT=487 /TID=Hs.120.0 /TIER=Stack /STK=82 /UG=Hs.120 /LL=9588 /UG_GENE=KIAA0106 /UG_TITLE=anti-oxidant protein 2 (non-selenium glutathione peroxidase, acidic calcium-independent phospholipase A2) /FL=gb:NM_004905.1 gb:D14662.1
200845_s_at	27263.7	P	22270.9	P	23492.3	P	28899.1	P	26610.6	P	29149.2	P	25230.9	P	26671.4	P	21687.5	P	23597.9	P	17459.1	P	32393.4	P	21118.1	P	30651.3	P	23517.6	P	28185	P	gb:NM_004905.1 /DB_XREF=gi:4758637 /GEN=KIAA0106 /FEA=FLmRNA /CNT=487 /TID=Hs.120.0 /TIER=FL+Stack /STK=146 /UG=Hs.120 /LL=9588 /DEF=Homo sapiens anti-oxidant protein 2 (non-selenium glutathione peroxidase, acidic calcium-independent phospholipase A2) (KIAA0106), mRNA. /PROD=anti-oxidant protein 2 (non-selenium glutathioneperoxidase, acidic calcium-independent phospholipase A2) /FL=gb:NM_004905.1…
200846_s_at	17277.1	P	16498.9	P	16379.6	P	16700	P	15921.9	P	18777.3	P	17739.4	P	14890.8	P	12746.3	P	13612.5	P	14741.3	P	16615.6	P	20176.6	P	14372.8	P	16476.7	P	19145.8	P	gb:NM_002708.1 /DB_XREF=gi:4506002 /GEN=PPP1CA /FEA=FLmRNA /CNT=474 /TID=Hs.183994.0 /TIER=FL+Stack /STK=126 /UG=Hs.183994 /LL=5499 /DEF=Homo sapiens protein phosphatase 1, catalytic subunit, alpha isoform (PPP1CA), mRNA. /PROD=protein phosphatase 1, catalytic subunit, alphaisoform /FL=gb:BC004482.1 gb:M63960.1 gb:BC001888.1 gb:NM_002708.1
200847_s_at	13945.6	P	14279.9	P	13745.3	P	14958.1	P	14933.1	P	15246.2	P	18436.5	P	17217.3	P	10742.6	P	9717.1	P	9497	P	10155.7	P	9741.3	P	10156.7	P	12300.5	P	9811.3	P	gb:NM_016127.1 /DB_XREF=gi:7706384 /GEN=LOC51669 /FEA=FLmRNA /CNT=412 /TID=Hs.279921.0 /TIER=FL+Stack /STK=38 /UG=Hs.279921 /LL=51669 /DEF=Homo sapiens HSPC035 protein (LOC51669), mRNA. /PROD=HSPC035 protein /FL=gb:NM_016127.1 gb:AF078855.1 gb:AF100748.1
200848_at	4703.8	P	4021.8	P	4657.8	P	5075.4	P	6229.3	P	5921.2	P	4787.3	P	4478.1	P	8546.7	P	8670.5	P	7905.4	P	5046.1	P	8461.6	P	5494.1	P	4277.9	P	4645.2	P	gb:AA479488 /DB_XREF=gi:2208044 /DB_XREF=zv21c09.s1 /CLONE=IMAGE:754288 /FEA=FLmRNA /CNT=358 /TID=Hs.4113.0 /TIER=Stack /STK=22 /UG=Hs.4113 /LL=10768 /UG_GENE=AHCYL1 /UG_TITLE=S-adenosylhomocysteine hydrolase-like 1 /FL=gb:U82761.1 gb:NM_006621.1
200849_s_at	2550.6	P	2248.8	P	1995.8	P	2170.8	P	2520.7	P	2332.7	P	2063.4	P	2071	P	4363.1	P	4135	P	3381.5	P	2873.6	P	4416.3	P	2662	P	2688.6	P	2707.2	P	gb:AI589266 /DB_XREF=gi:4598314 /DB_XREF=tr58c06.x2 /CLONE=IMAGE:2222506 /FEA=FLmRNA /CNT=358 /TID=Hs.4113.0 /TIER=Stack /STK=21 /UG=Hs.4113 /LL=10768 /UG_GENE=AHCYL1 /UG_TITLE=S-adenosylhomocysteine hydrolase-like 1 /FL=gb:U82761.1 gb:NM_006621.1
200850_s_at	10915.3	P	9600.1	P	8791.8	P	9854.5	P	10623.3	P	10501.2	P	9725.5	P	8794	P	18104.2	P	16652.2	P	15283.3	P	10893.3	P	16645.9	P	11445.9	P	10206.4	P	11768.1	P	gb:NM_006621.1 /DB_XREF=gi:5729723 /GEN=AHCYL1 /FEA=FLmRNA /CNT=358 /TID=Hs.4113.0 /TIER=FL+Stack /STK=95 /UG=Hs.4113 /LL=10768 /DEF=Homo sapiens S-adenosylhomocysteine hydrolase-like 1 (AHCYL1), mRNA. /PROD=S-adenosylhomocysteine hydrolase-like 1 /FL=gb:U82761.1 gb:NM_006621.1
200851_s_at	9880.7	P	9911.4	P	9788.9	P	8694.2	P	9442.9	P	9641.7	P	10110.2	P	9439.6	P	14032.6	P	12274	P	14211	P	12038.9	P	16407.5	P	12522.4	P	14528.9	P	15496.9	P	gb:NM_014761.1 /DB_XREF=gi:7661971 /GEN=KIAA0174 /FEA=FLmRNA /CNT=338 /TID=Hs.75824.0 /TIER=FL+Stack /STK=155 /UG=Hs.75824 /LL=9798 /DEF=Homo sapiens KIAA0174 gene product (KIAA0174), mRNA. /PROD=KIAA0174 gene product /FL=gb:BC000430.1 gb:NM_014761.1 gb:D79996.1 gb:BC004359.1
200852_x_at	8709.3	P	8169.4	P	7205.3	P	8269.6	P	7014.7	P	8922.3	P	8314.2	P	7721.7	P	3459.8	P	2859.8	P	3376	P	3721.4	P	4425.3	P	3250.4	P	3318	P	4346.6	P	gb:NM_005273.1 /DB_XREF=gi:4885282 /GEN=GNB2 /FEA=FLmRNA /CNT=437 /TID=Hs.91299.0 /TIER=FL+Stack /STK=217 /UG=Hs.91299 /LL=2783 /DEF=Homo sapiens guanine nucleotide binding protein (G protein), beta polypeptide 2 (GNB2), mRNA. /PROD=guanine nucleotide binding protein (G protein),beta polypeptide 2 /FL=gb:NM_005273.1 gb:M36429.1 gb:M16538.1
200853_at	54336.8	P	43431.8	P	45716.5	P	53535.2	P	50560	P	55468.9	P	47875.3	P	46280.7	P	61804.5	P	68367.8	P	57915.5	P	72937.2	P	69059.4	P	64807	P	62762.1	P	65963.1	P	gb:NM_002106.1 /DB_XREF=gi:4504254 /GEN=H2AFZ /FEA=FLmRNA /CNT=475 /TID=Hs.119192.0 /TIER=FL+Stack /STK=136 /UG=Hs.119192 /LL=3015 /DEF=Homo sapiens H2A histone family, member Z (H2AFZ), mRNA. /PROD=H2A histone family, member Z /FL=gb:M37583.1 gb:NM_002106.1
200854_at	435.9	P	470.5	P	637.5	P	512.5	P	542.4	P	386.1	P	438.5	P	453	P	683.2	P	614	P	466.7	P	440.9	P	439.3	P	571.1	P	476.8	P	482.8	P	gb:AB028970.1 /DB_XREF=gi:5689430 /GEN=KIAA1047 /FEA=FLmRNA /CNT=274 /TID=Hs.144904.0 /TIER=Stack /STK=29 /UG=Hs.144904 /LL=9611 /DEF=Homo sapiens mRNA for KIAA1047 protein, partial cds. /PROD=KIAA1047 protein /FL=gb:NM_006311.1 gb:AF044209.1
200855_at	330	P	284.4	P	211.9	A	188.8	P	298	P	291.1	P	294.2	P	183.9	M	446.1	P	468	P	381	P	438.8	P	276.8	P	189.9	P	242.7	P	252.1	P	gb:AW771910 /DB_XREF=gi:7703971 /DB_XREF=hn66c11.x1 /CLONE=IMAGE:3032852 /FEA=FLmRNA /CNT=274 /TID=Hs.144904.0 /TIER=Stack /STK=8 /UG=Hs.144904 /LL=9611 /UG_GENE=NCOR1 /UG_TITLE=nuclear receptor co-repressor 1 /FL=gb:NM_006311.1 gb:AF044209.1
200856_x_at	143.1	P	182.7	P	253.7	P	315.7	P	334.9	P	272.7	P	201.7	P	367.7	P	331.6	P	397.4	P	376.3	P	363.2	P	201.9	P	333.4	P	440.5	P	251.1	P	gb:BF437948 /DB_XREF=gi:11450465 /DB_XREF=7q63b10.x1 /CLONE=IMAGE:3702882 /FEA=FLmRNA /CNT=274 /TID=Hs.144904.0 /TIER=Stack /STK=12 /UG=Hs.144904 /LL=9611 /UG_GENE=NCOR1 /UG_TITLE=nuclear receptor co-repressor 1 /FL=gb:NM_006311.1 gb:AF044209.1
200857_s_at	525.7	P	607.7	P	440.5	P	482.8	P	659.7	P	438.2	P	419.2	P	410.7	P	776.1	P	598.6	P	511.8	M	415.3	P	536.9	A	381.5	P	551.9	P	347.4	M	gb:NM_006311.1 /DB_XREF=gi:5454137 /GEN=NCOR1 /FEA=FLmRNA /CNT=274 /TID=Hs.144904.0 /TIER=FL /STK=0 /UG=Hs.144904 /LL=9611 /DEF=Homo sapiens nuclear receptor co-repressor 1 (NCOR1), mRNA. /PROD=nuclear receptor co-repressor 1 /FL=gb:NM_006311.1 gb:AF044209.1
200858_s_at	48912.3	P	50602.8	P	58108.2	P	58436.5	P	59038.6	P	56710.9	P	54845	P	52717	P	52553.6	P	55740.3	P	52766.3	P	63641.1	P	57475.4	P	55439.5	P	53286.8	P	58361	P	gb:NM_001012.1 /DB_XREF=gi:4506742 /GEN=RPS8 /FEA=FLmRNA /CNT=470 /TID=Hs.151604.0 /TIER=FL+Stack /STK=80 /UG=Hs.151604 /LL=6202 /DEF=Homo sapiens ribosomal protein S8 (RPS8), mRNA. /PROD=ribosomal protein S8 /FL=gb:NM_001012.1
200859_x_at	3814.7	P	4522.5	P	5338.7	P	3967.6	P	4285.4	P	3308.4	P	3445.5	P	4120.4	P	2623.3	P	2410.9	P	3181.4	P	2910.2	P	3219.4	P	2546.4	P	3182.5	P	3443.3	P	gb:NM_001456.1 /DB_XREF=gi:4503744 /GEN=FLNA /FEA=FLmRNA /CNT=439 /TID=Hs.195464.0 /TIER=FL /STK=2 /UG=Hs.195464 /LL=2316 /DEF=Homo sapiens filamin A, alpha (actin-binding protein-280) (FLNA), mRNA. /PROD=filamin 1 (actin-binding protein-280) /FL=gb:NM_001456.1
200860_s_at	12207.3	P	10069.3	P	10605.3	P	11285	P	11665.8	P	11405	P	9986.5	P	11132.4	P	13356.4	P	13929.1	P	13519.1	P	14825.7	P	13949.2	P	13483.5	P	10811	P	12536.7	P	gb:BC000779.1 /DB_XREF=gi:12653966 /FEA=FLmRNA /CNT=363 /TID=Hs.279949.0 /TIER=FL+Stack /STK=70 /UG=Hs.279949 /LL=23019 /UG_GENE=KIAA1007 /DEF=Homo sapiens, Similar to KIAA1007 protein, clone MGC:692, mRNA, complete cds. /PROD=Similar to KIAA1007 protein /FL=gb:NM_016284.1 gb:BC000779.1 gb:AF110778.1
200861_at	2725.1	P	2866.4	P	2737	P	2868.9	P	3166.2	P	2641	P	2413.8	P	2603.2	P	2995.1	P	3092.3	P	2211.7	P	2970.9	P	2386.5	P	2899.6	P	2322.9	P	2544	P	gb:NM_016284.1 /DB_XREF=gi:7706213 /GEN=KIAA1007 /FEA=FLmRNA /CNT=363 /TID=Hs.279949.0 /TIER=FL+Stack /STK=53 /UG=Hs.279949 /LL=23019 /DEF=Homo sapiens KIAA1007 protein (KIAA1007), mRNA. /PROD=KIAA1007 protein /FL=gb:NM_016284.1 gb:BC000779.1 gb:AF110778.1
200862_at	9873.7	P	7737.2	P	8224.7	P	10665.6	P	11478.5	P	11108.9	P	9200.9	P	10160.7	P	1762.6	P	1290.8	P	2393.6	P	4544.5	P	3712	P	3776.7	P	3775.4	P	4478.5	P	gb:NM_014762.1 /DB_XREF=gi:13375617 /GEN=KIAA0018 /FEA=FLmRNA /CNT=470 /TID=Hs.75616.0 /TIER=FL+Stack /STK=146 /UG=Hs.75616 /LL=9800 /DEF=Homo sapiens seladin-1 (KIAA0018), mRNA. /PROD=seladin-1 /FL=gb:AF261758.1 gb:BC004375.1 gb:NM_014762.1
200863_s_at	18841.8	P	18022.2	P	17727.8	P	17160.8	P	15849.6	P	18528.1	P	18790.4	P	19054.5	P	18970.2	P	20227.1	P	22313.1	P	24095.4	P	26601.7	P	22708.8	P	23895.9	P	23477	P	gb:AI215102 /DB_XREF=gi:3778703 /DB_XREF=qg69g05.x1 /CLONE=IMAGE:1840472 /FEA=FLmRNA /CNT=393 /TID=Hs.75618.0 /TIER=Stack /STK=41 /UG=Hs.75618 /LL=8766 /UG_GENE=RAB11A /UG_TITLE=RAB11A, member RAS oncogene family /FL=gb:NM_004663.1 gb:AF000231.1
200864_s_at	2374.1	P	2266.9	P	2475.7	P	2583.2	P	2589.7	P	2461.4	P	2483.2	P	2127.8	P	2174.8	P	2287	P	1858.9	P	1961.8	P	1936.5	P	2226.2	P	2761.2	P	2629.1	P	gb:NM_004663.1 /DB_XREF=gi:4758983 /GEN=RAB11A /FEA=FLmRNA /CNT=393 /TID=Hs.75618.0 /TIER=FL+Stack /STK=36 /UG=Hs.75618 /LL=8766 /DEF=Homo sapiens RAB11A, member RAS oncogene family (RAB11A), mRNA. /PROD=RAB11A, member RAS oncogene family /FL=gb:NM_004663.1 gb:AF000231.1
200865_at	66.4	A	122	P	8.3	A	40.4	A	139.2	P	16.5	A	129.2	A	104.6	A	52.6	A	73.3	A	26.9	A	90.2	A	13.2	A	47.3	A	58.2	A	32.6	A	gb:AI001896 /DB_XREF=gi:3202367 /DB_XREF=ot42a05.s1 /CLONE=IMAGE:1619408 /FEA=FLmRNA /CNT=347 /TID=Hs.7811.0 /TIER=Stack /STK=9 /UG=Hs.7811 /LL=8665 /UG_GENE=EIF3S5 /UG_TITLE=eukaryotic translation initiation factor 3, subunit 5 (epsilon, 47kD) /FL=gb:U94855.1 gb:BC000490.1 gb:NM_003754.1
200866_s_at	6235.4	P	9429.5	P	8447.5	P	8131.4	P	7423.6	P	8335.6	P	10939.4	P	10376.1	P	9503.9	P	12172.9	P	10896.1	P	9439.3	P	12874	P	9681.3	P	9567.3	P	13730	P	gb:M32221.1 /DB_XREF=gi:337761 /GEN=PSAP /FEA=FLmRNA /CNT=481 /TID=Hs.78575.0 /TIER=FL /STK=0 /UG=Hs.78575 /LL=5660 /UG_TITLE=prosaposin (variant Gaucher disease and variant metachromatic leukodystrophy) /DEF=Human saposin proteins A-D mRNA, complete cds. /FL=gb:M81355.1 gb:J03077.1 gb:NM_002778.1 gb:D00422.1 gb:BC004275.1 gb:M60255.1 gb:M60258.1 gb:M60257.1 gb:M32221.1
200867_at	2849.7	P	3478	P	3024.5	P	3010.3	P	2935.2	P	3233.3	P	3012.9	P	3370	P	2797.8	P	2662.6	P	2274.8	P	2785.4	P	2855.5	P	3009.5	P	2691.1	P	3137.7	P	gb:AL031685 /DB_XREF=gi:9368423 /FEA=FLmRNA /CNT=374 /TID=Hs.10590.0 /TIER=Stack /STK=138 /UG=Hs.10590 /LL=55905 /UG_GENE=ZNF313 /UG_TITLE=zinc finger protein 313 /DEF=Human DNA sequence from clone RP5-963K23 on chromosome 20q13.11-13.2 Contains a KRT18 (Keratin type I, Cytoskeletal 18 (Cytokeratin 18, CK18,CYK18)) pseudogene, a gene for a novel protein, the gene for spermatogenesis associated pr…
200868_s_at	4700.7	P	5068.9	P	5051.6	P	6238.9	P	4636.4	P	5567.4	P	6102.2	P	3704.9	P	4590.8	P	4876.1	P	6106	P	6108.2	P	6711.4	P	5342.7	P	5613.6	P	6004.8	P	gb:NM_018683.1 /DB_XREF=gi:8923897 /GEN=ZNF313 /FEA=FLmRNA /CNT=374 /TID=Hs.10590.0 /TIER=FL+Stack /STK=32 /UG=Hs.10590 /LL=55905 /DEF=Homo sapiens zinc finger protein 313 (ZNF313), mRNA. /PROD=zinc finger protein 313 /FL=gb:AF265215.1 gb:NM_018683.1
200869_at	98798.5	P	99264.1	P	95983.6	P	99224.3	P	93021.2	P	108126	P	121812	P	118226	P	125898	P	147533	P	132014	P	134456	P	154846	P	119959	P	124578	P	134937	P	gb:NM_000980.1 /DB_XREF=gi:11415025 /GEN=RPL18A /FEA=FLmRNA /CNT=489 /TID=Hs.163593.0 /TIER=FL+Stack /STK=341 /UG=Hs.163593 /LL=6142 /DEF=Homo sapiens ribosomal protein L18a (RPL18A), mRNA. /PROD=ribosomal protein L18a /FL=gb:NM_000980.1 gb:L05093.1
200870_at	36206.7	P	36675.8	P	36557.3	P	42175.4	P	35931.7	P	40689.3	P	36048.5	P	38597.4	P	24410.5	P	22801.9	P	23631	P	33450.9	P	25787.4	P	31008	P	28651.5	P	33338	P	gb:NM_007178.1 /DB_XREF=gi:6005931 /GEN=UNRIP /FEA=FLmRNA /CNT=455 /TID=Hs.3727.0 /TIER=FL+Stack /STK=165 /UG=Hs.3727 /LL=11171 /DEF=Homo sapiens unr-interacting protein (UNRIP), mRNA. /PROD=unr-interacting protein /FL=gb:AB024327.1 gb:BC000162.1 gb:AF161496.1 gb:AL136691.1 gb:NM_007178.1
200871_s_at	12661.1	P	17700.9	P	18323.3	P	15703.7	P	16767.6	P	17007.6	P	22132.9	P	22910.8	P	17677.9	P	18828.7	P	18725.1	P	19238.3	P	25182.9	P	17495.9	P	17985.3	P	22258.4	P	gb:NM_002778.1 /DB_XREF=gi:11386146 /GEN=PSAP /FEA=FLmRNA /CNT=481 /TID=Hs.78575.0 /TIER=FL+Stack /STK=343 /UG=Hs.78575 /LL=5660 /DEF=Homo sapiens prosaposin (variant Gaucher disease and variant metachromatic leukodystrophy) (PSAP), mRNA. /PROD=prosaposin (variant Gaucher disease and variantmetachromatic leukodystrophy) /FL=gb:M81355.1 gb:J03077.1 gb:NM_002778.1 gb:D00422.1 gb:BC004275.1 gb:M6025…
200872_at	9666.1	P	9820.1	P	10807.8	P	13398.2	P	9626.4	P	13113.1	P	14771.9	P	14044.5	P	22119	P	26663.9	P	40086.6	P	38517.3	P	50711.4	P	34136.9	P	43239.7	P	45154.5	P	gb:NM_002966.1 /DB_XREF=gi:4506760 /GEN=S100A10 /FEA=FLmRNA /CNT=382 /TID=Hs.119301.0 /TIER=FL+Stack /STK=181 /UG=Hs.119301 /LL=6281 /DEF=Homo sapiens S100 calcium-binding protein A10 (annexin II ligand, calpactin I, light polypeptide (p11)) (S100A10), mRNA. /PROD=S100 calcium-binding protein A10 /FL=gb:M81457.1 gb:M38591.1 gb:NM_002966.1
200873_s_at	42302.1	P	39242.5	P	39365.3	P	41656.2	P	38492.2	P	41817.6	P	42353.9	P	42215.6	P	40618	P	42011.5	P	42408.1	P	53309.3	P	47679.6	P	51247	P	49409.4	P	50222.6	P	gb:NM_006585.1 /DB_XREF=gi:6005726 /GEN=CCT8 /FEA=FLmRNA /CNT=446 /TID=Hs.15071.0 /TIER=FL+Stack /STK=98 /UG=Hs.15071 /LL=10694 /DEF=Homo sapiens chaperonin containing TCP1, subunit 8 (theta) (CCT8), mRNA. /PROD=chaperonin containing TCP1, subunit 8 (theta) /FL=gb:D13627.1 gb:NM_006585.1
200874_s_at	2713.8	P	2726.7	P	2572.1	P	2676.2	P	2596.9	P	3371.4	P	2632.5	P	2746	P	2204.8	P	2206.6	P	1876.9	P	2584.9	P	1980.5	P	2835.1	P	2158.5	P	2845.7	P	gb:BE796327 /DB_XREF=gi:10217525 /DB_XREF=601591928F1 /CLONE=IMAGE:3946015 /FEA=FLmRNA /CNT=355 /TID=Hs.296585.0 /TIER=Stack /STK=25 /UG=Hs.296585 /LL=10528 /UG_GENE=NOP56 /UG_TITLE=nucleolar protein (KKED repeat) /FL=gb:NM_006392.1
200875_s_at	21760.9	P	21831.7	P	22741.7	P	25162.4	P	20655.7	P	26930.9	P	24851.1	P	23728.4	P	14237.1	P	15260.9	P	14139.1	P	23776.6	P	15684.1	P	22772.8	P	20780.8	P	23048.2	P	gb:NM_006392.1 /DB_XREF=gi:5453793 /GEN=NOP56 /FEA=FLmRNA /CNT=355 /TID=Hs.296585.0 /TIER=FL /STK=0 /UG=Hs.296585 /LL=10528 /DEF=Homo sapiens nucleolar protein (KKED repeat) (NOP56), mRNA. /PROD=nucleolar protein (KKED repeat) /FL=gb:NM_006392.1
200876_s_at	32181.8	P	31955.4	P	31730.1	P	32508.7	P	28639.2	P	31029.8	P	32452.3	P	27314.1	P	43193.4	P	45291.9	P	47630	P	49198	P	59071.8	P	50339.4	P	49887.9	P	58720.8	P	gb:NM_002793.1 /DB_XREF=gi:4506192 /GEN=PSMB1 /FEA=FLmRNA /CNT=453 /TID=Hs.75748.0 /TIER=FL+Stack /STK=217 /UG=Hs.75748 /LL=5689 /DEF=Homo sapiens proteasome (prosome, macropain) subunit, beta type, 1 (PSMB1), mRNA. /PROD=proteasome (prosome, macropain) subunit, betatype, 1 /FL=gb:BC000508.1 gb:NM_002793.1
200877_at	37706.3	P	37062	P	35303.8	P	38259.4	P	35758.1	P	37888.3	P	40390.8	P	37595.6	P	45018.3	P	51537.5	P	48050.1	P	57922.9	P	58789.7	P	53937.7	P	54141.1	P	58942.6	P	gb:NM_006430.1 /DB_XREF=gi:5453604 /GEN=CCT4 /FEA=FLmRNA /CNT=436 /TID=Hs.79150.0 /TIER=FL+Stack /STK=178 /UG=Hs.79150 /LL=10575 /DEF=Homo sapiens chaperonin containing TCP1, subunit 4 (delta) (CCT4), mRNA. /PROD=chaperonin containing TCP1, subunit 4 (delta) /FL=gb:AF026291.1 gb:NM_006430.1 gb:U38846.1
200878_at	399.2	P	754.3	P	303.6	P	508.1	P	453.1	P	617.8	P	776.5	P	928.8	P	5332.3	P	7126.7	P	4272.4	P	4367.2	P	5013.5	P	4366.7	P	2825.9	P	3468.7	P	gb:AF052094.1 /DB_XREF=gi:3360400 /FEA=FLmRNA /CNT=412 /TID=Hs.8136.0 /TIER=Stack /STK=168 /UG=Hs.8136 /LL=2034 /UG_GENE=EPAS1 /UG_TITLE=endothelial PAS domain protein 1 /DEF=Homo sapiens clone 23698 mRNA sequence. /FL=gb:U51626.1 gb:U81984.1 gb:NM_001430.1
200879_s_at	103.2	A	13.2	A	124.4	A	130.2	A	84.6	A	78.6	A	77	A	255	A	291.4	P	256.4	M	199.9	A	433	P	238.9	P	34.2	A	186	A	197.3	P	gb:NM_001430.1 /DB_XREF=gi:4503576 /GEN=EPAS1 /FEA=FLmRNA /CNT=412 /TID=Hs.8136.0 /TIER=FL /STK=2 /UG=Hs.8136 /LL=2034 /DEF=Homo sapiens endothelial PAS domain protein 1 (EPAS1), mRNA. /PROD=endothelial PAS domain protein 1 /FL=gb:U51626.1 gb:U81984.1 gb:NM_001430.1
200880_at	14970.7	P	15570.1	P	15128.9	P	16659	P	12699.4	P	17251.1	P	16657.1	P	16281.2	P	5569.4	P	6211.9	P	6252	P	11445.3	P	8074.9	P	11210.5	P	11059.7	P	10870.8	P	gb:AL534104 /DB_XREF=gi:12797597 /DB_XREF=AL534104 /CLONE=CS0DF005YF01 (3 prime) /FEA=FLmRNA /CNT=336 /TID=Hs.94.0 /TIER=Stack /STK=56 /UG=Hs.94 /LL=3301 /UG_GENE=DNAJA1 /UG_TITLE=DnaJ (Hsp40) homolog, subfamily A, member 1 /FL=gb:D13388.1 gb:L08069.1 gb:NM_001539.1
200881_s_at	37222.9	P	38804.8	P	37150.2	P	41568.9	P	36412.3	P	41782.1	P	42507.7	P	41691	P	17741.5	P	18309	P	26851.7	P	33405	P	27956.2	P	33947.5	P	35540	P	30967	P	gb:NM_001539.1 /DB_XREF=gi:4504510 /GEN=HSJ2 /FEA=FLmRNA /CNT=336 /TID=Hs.94.0 /TIER=FL+Stack /STK=42 /UG=Hs.94 /LL=3301 /DEF=Homo sapiens heat shock protein, DNAJ-like 2 (HSJ2), mRNA. /PROD=heat shock protein, DNAJ-like 2 /FL=gb:D13388.1 gb:L08069.1 gb:NM_001539.1
200882_s_at	14536.6	P	14087.6	P	14212.3	P	15583.6	P	13463.9	P	15483.7	P	15292.8	P	16322.2	P	14520.5	P	15235.7	P	17074.2	P	24080.6	P	22339.2	P	20557.9	P	21282.5	P	23109	P	gb:NM_002810.1 /DB_XREF=gi:5292160 /GEN=PSMD4 /FEA=FLmRNA /CNT=326 /TID=Hs.148495.0 /TIER=FL+Stack /STK=106 /UG=Hs.148495 /LL=5710 /DEF=Homo sapiens proteasome (prosome, macropain) 26S subunit, non-ATPase, 4 (PSMD4), mRNA. /PROD=proteasome (prosome, macropain) 26S subunit,non-ATPase, 4 /FL=gb:BC002365.1 gb:U24704.1 gb:NM_002810.1
200883_at	7304.5	P	7043.4	P	5551.5	P	6342.4	P	7854.3	P	7742.8	P	7021.7	P	5718.7	P	16059.2	P	14455.9	P	13809.7	P	16023.1	P	17856.1	P	13822.1	P	17151.5	P	16397.3	P	gb:NM_003366.1 /DB_XREF=gi:4507842 /GEN=UQCRC2 /FEA=FLmRNA /CNT=387 /TID=Hs.173554.0 /TIER=FL+Stack /STK=57 /UG=Hs.173554 /LL=7385 /DEF=Homo sapiens ubiquinol-cytochrome c reductase core protein II (UQCRC2), mRNA. /PROD=ubiquinol-cytochrome c reductase core proteinII /FL=gb:NM_003366.1 gb:BC000484.1 gb:BC003136.1 gb:J04973.1
200884_at	565.8	P	283.4	A	551.9	A	297.9	A	392.6	A	330.2	A	410.5	P	574.1	A	7078.6	P	7742	P	7784.1	P	8001.8	P	11956.8	P	7319.1	P	6740.1	P	8364.7	P	gb:NM_001823.1 /DB_XREF=gi:4502850 /GEN=CKB /FEA=FLmRNA /CNT=452 /TID=Hs.173724.0 /TIER=FL+Stack /STK=171 /UG=Hs.173724 /LL=1152 /DEF=Homo sapiens creatine kinase, brain (CKB), mRNA. /PROD=creatine kinase, brain /FL=gb:L47647.1 gb:BC004914.1 gb:NM_001823.1 gb:BC001190.1 gb:M16364.1 gb:M16451.1
200885_at	10191.9	P	10487.1	P	9936.7	P	10126.5	P	7832.3	P	11575.3	P	10801.4	P	9730.7	P	7366.8	P	6336.1	P	9275.9	P	9301.7	P	11627.6	P	8661.6	P	10243.9	P	14423.6	P	gb:NM_005167.1 /DB_XREF=gi:4885066 /GEN=ARHC /FEA=FLmRNA /CNT=353 /TID=Hs.179735.0 /TIER=FL+Stack /STK=142 /UG=Hs.179735 /LL=389 /DEF=Homo sapiens ras homolog gene family, member C (ARHC), mRNA. /PROD=ras homolog gene family, member C /FL=gb:NM_005167.1 gb:L25081.1
200886_s_at	40994.4	P	38201.5	P	41849.3	P	46048.4	P	41281.9	P	44054	P	44227.1	P	43302.6	P	30057.9	P	30879.7	P	32020	P	49521.3	P	40883.4	P	42859.5	P	41674.7	P	45398.9	P	gb:NM_002629.1 /DB_XREF=gi:4505752 /GEN=PGAM1 /FEA=FLmRNA /CNT=490 /TID=Hs.181013.0 /TIER=FL+Stack /STK=268 /UG=Hs.181013 /LL=5223 /DEF=Homo sapiens phosphoglycerate mutase 1 (brain) (PGAM1), mRNA. /PROD=phosphoglycerate mutase 1 (brain) /FL=gb:NM_002629.1 gb:BC000455.1 gb:J04173.1
200887_s_at	4408.5	P	6045.5	P	5740	P	4978.1	P	4609	P	5380.5	P	6456.4	P	6483.5	P	7431.5	P	8171	P	9492.5	P	8947.3	P	11905.5	P	8779.3	P	9700.3	P	9349	P	gb:NM_007315.1 /DB_XREF=gi:6274551 /GEN=STAT1 /FEA=FLmRNA /CNT=391 /TID=Hs.21486.0 /TIER=FL+Stack /STK=51 /UG=Hs.21486 /LL=6772 /DEF=Homo sapiens signal transducer and activator of transcription 1, 91kD (STAT1), mRNA. /PROD=signal transducer and activator of transcription1, 91kD /FL=gb:NM_007315.1 gb:M97935.1
200888_s_at	55275.6	P	59036.9	P	55983.2	P	56811.4	P	57562.3	P	62053.1	P	64055	P	58016	P	58293.2	P	60902.8	P	53069.2	P	59863.8	P	54449.3	P	56244	P	54603.7	P	53198	P	gb:NM_000978.1 /DB_XREF=gi:4506604 /GEN=RPL23 /FEA=FLmRNA /CNT=472 /TID=Hs.234518.0 /TIER=FL+Stack /STK=238 /UG=Hs.234518 /LL=9349 /DEF=Homo sapiens ribosomal protein L23 (RPL23), mRNA. /PROD=ribosomal protein L23 /FL=gb:NM_000978.1
200889_s_at	7979.6	P	7789.1	P	7386.6	P	9029.1	P	9386.3	P	8212.2	P	8455.3	P	10166.3	P	4622.3	P	4199.8	P	5561.7	P	5835	P	5077.5	P	6302	P	8253.6	P	6919.6	P	gb:AI016620 /DB_XREF=gi:3230956 /DB_XREF=ov30e10.x1 /CLONE=IMAGE:1638858 /FEA=FLmRNA /CNT=308 /TID=Hs.250773.0 /TIER=Stack /STK=12 /UG=Hs.250773 /LL=6745 /UG_GENE=SSR1 /UG_TITLE=signal sequence receptor, alpha (translocon-associated protein alpha) /FL=gb:AF156965.1 gb:NM_003144.2
200890_s_at	3999.1	P	4048.6	P	3620.9	P	4229.6	P	4596.8	P	3714.9	P	3914.8	P	4516	P	2158.5	P	2070	P	2844.4	P	2681	P	2436	P	3302.9	P	3397.8	P	3584	P	gb:AW006345 /DB_XREF=gi:5855123 /DB_XREF=wt04d05.x1 /CLONE=IMAGE:2506473 /FEA=FLmRNA /CNT=308 /TID=Hs.250773.0 /TIER=Stack /STK=14 /UG=Hs.250773 /LL=6745 /UG_GENE=SSR1 /UG_TITLE=signal sequence receptor, alpha (translocon-associated protein alpha) /FL=gb:AF156965.1 gb:NM_003144.2
200891_s_at	24426.7	P	26771.5	P	26533.6	P	33550.2	P	32884.3	P	29917.3	P	26074.7	P	30079.1	P	18369.5	P	13665.7	P	18494.5	P	22173.8	P	16966.9	P	24787.7	P	27458.9	P	27223.4	P	gb:NM_003144.2 /DB_XREF=gi:6552340 /GEN=SSR1 /FEA=FLmRNA /CNT=308 /TID=Hs.250773.0 /TIER=FL+Stack /STK=64 /UG=Hs.250773 /LL=6745 /DEF=Homo sapiens signal sequence receptor, alpha (translocon-associated protein alpha) (SSR1), mRNA. /PROD=signal sequence receptor, alpha /FL=gb:AF156965.1 gb:NM_003144.2
200892_s_at	15783.2	P	13529	P	13478.1	P	16708.1	P	14824.2	P	15942.9	P	12662.3	P	11625.1	P	13367.8	P	12358.4	P	12088.8	P	16185.2	P	13100.7	P	15893	P	15626.8	P	16608.3	P	gb:BC000451.1 /DB_XREF=gi:12653362 /FEA=FLmRNA /CNT=321 /TID=Hs.30035.0 /TIER=FL+Stack /STK=25 /UG=Hs.30035 /LL=6434 /UG_GENE=SFRS10 /DEF=Homo sapiens, splicing factor, arginineserine-rich (transformer 2 Drosophila homolog) 10, clone MGC:8454, mRNA, complete cds. /PROD=splicing factor, arginineserine-rich(transformer 2 Drosophila homolog) 10 /FL=gb:U61267.1 gb:BC000451.1 gb:U68063.1 gb:BC000160.1…
200893_at	29765.9	P	27831.6	P	27590.9	P	33578.3	P	30219.7	P	33593.5	P	30092.4	P	25848.3	P	28008.3	P	29082.1	P	27173	P	33215.9	P	29355.5	P	33618.2	P	32575.1	P	30668.9	P	gb:NM_004593.1 /DB_XREF=gi:4759097 /GEN=SFRS10 /FEA=FLmRNA /CNT=321 /TID=Hs.30035.0 /TIER=FL+Stack /STK=90 /UG=Hs.30035 /LL=6434 /DEF=Homo sapiens splicing factor, arginineserine-rich (transformer 2 Drosophila homolog) 10 (SFRS10), mRNA. /PROD=splicing factor, arginineserine-rich(transformer 2 Drosophila homolog) 10 /FL=gb:U61267.1 gb:BC000451.1 gb:U68063.1 gb:BC000160.1 gb:NM_004593.1
200894_s_at	3619.2	P	3692.9	P	3390.4	P	3439.1	P	3283.7	P	3899.4	P	3203.4	P	3434.2	P	1960.6	P	2396.8	P	2215.5	P	4546.8	P	3671.8	P	4339.5	P	2783.9	P	3823	P	gb:AA894574 /DB_XREF=gi:3030975 /DB_XREF=of91h10.s1 /CLONE=IMAGE:1437763 /FEA=FLmRNA /CNT=406 /TID=Hs.848.0 /TIER=Stack /STK=9 /UG=Hs.848 /LL=2288 /UG_GENE=FKBP4 /UG_TITLE=FK506-binding protein 4 (59kD) /FL=gb:M88279.1 gb:BC001786.1 gb:NM_002014.1
200895_s_at	6673.3	P	6133.6	P	7489.6	P	7165.3	P	5656	P	6338.4	P	6302	P	6119.9	P	3972.1	P	3524.4	P	3677.4	P	10129.7	P	5526.1	P	6904.6	P	5010.4	P	6173.1	P	gb:NM_002014.1 /DB_XREF=gi:4503728 /GEN=FKBP4 /FEA=FLmRNA /CNT=406 /TID=Hs.848.0 /TIER=FL+Stack /STK=112 /UG=Hs.848 /LL=2288 /DEF=Homo sapiens FK506-binding protein 4 (59kD) (FKBP4), mRNA. /PROD=FK506-binding protein 4 (59kD) /FL=gb:M88279.1 gb:BC001786.1 gb:NM_002014.1
200896_x_at	13157.9	P	12557.3	P	13655.4	P	15188.8	P	13064.2	P	15192.2	P	13350.4	P	14703.5	P	8813.7	P	10378.5	P	8816	P	16230.6	P	11225.4	P	13262.2	P	11314.9	P	11348.6	P	gb:NM_004494.1 /DB_XREF=gi:4758515 /GEN=HDGF /FEA=FLmRNA /CNT=366 /TID=Hs.89525.0 /TIER=FL+Stack /STK=166 /UG=Hs.89525 /LL=3068 /DEF=Homo sapiens hepatoma-derived growth factor (high-mobility group protein 1-like) (HDGF), mRNA. /PROD=hepatoma-derived growth factor (high-mobilitygroup protein 1-like) /FL=gb:NM_004494.1 gb:D16431.1
200897_s_at	3771.3	P	3595.6	P	3474	P	3764.8	P	3446.7	P	3740.5	P	3706.4	P	3628.5	P	13243.9	P	14073.8	P	14113.5	P	20779.7	P	17014.1	P	20774	P	19230.5	P	20251.7	P	gb:NM_016081.1 /DB_XREF=gi:7706354 /GEN=KIAA0992 /FEA=FLmRNA /CNT=425 /TID=Hs.194431.0 /TIER=FL+Stack /STK=152 /UG=Hs.194431 /LL=23022 /DEF=Homo sapiens palladin (KIAA0992), mRNA. /PROD=palladin /FL=gb:AF151909.1 gb:AF077041.1 gb:NM_016081.1
200898_s_at	2533.5	P	3231.8	P	3067.2	P	2945.9	P	2689.4	P	3422.2	P	2597.4	P	2364.9	P	4188.4	P	4386.8	P	4567.7	P	3231.7	P	3428.1	P	3805.8	P	4276.5	P	3490.7	P	gb:AK002091.1 /DB_XREF=gi:7023763 /FEA=FLmRNA /CNT=428 /TID=Hs.5734.0 /TIER=Stack /STK=26 /UG=Hs.5734 /LL=10724 /UG_GENE=MGEA5 /UG_TITLE=meningioma expressed antigen 5 (hyaluronidase) /DEF=Homo sapiens cDNA FLJ11229 fis, clone PLACE1008356, highly similar to Homo sapiens mRNA for KIAA0679 protein. /FL=gb:NM_012215.1 gb:AF036144.2
200899_s_at	6610.7	P	6151.8	P	5397.3	P	6440.1	P	5090	P	5894.9	P	6232.6	P	6577.6	P	12305.1	P	14148	P	11753.9	P	8584.2	P	9819.8	P	10241.6	P	12465.9	P	9922.4	P	gb:NM_012215.1 /DB_XREF=gi:11024697 /GEN=MGEA5 /FEA=FLmRNA /CNT=428 /TID=Hs.5734.0 /TIER=FL+Stack /STK=111 /UG=Hs.5734 /LL=10724 /DEF=Homo sapiens meningioma expressed antigen 5 (hyaluronidase) (MGEA5), mRNA. /PROD=meningioma expressed antigen 5 (hyaluronidase) /FL=gb:NM_012215.1 gb:AF036144.2
200900_s_at	10797.5	P	11850.8	P	10684.9	P	11537.6	P	12989.4	P	12369	P	12395.6	P	14415.4	P	3505.7	P	3575.4	P	3431.1	P	4779.5	P	3341	P	4219.7	P	3856.1	P	3996.3	P	gb:AI583537 /DB_XREF=gi:4569434 /DB_XREF=ts12d03.x1 /CLONE=IMAGE:2228357 /FEA=FLmRNA /CNT=413 /TID=Hs.75709.0 /TIER=Stack /STK=18 /UG=Hs.75709 /LL=4074 /UG_GENE=M6PR /UG_TITLE=mannose-6-phosphate receptor (cation dependent) /FL=gb:NM_002355.2 gb:M16985.1
200901_s_at	7258.2	P	6822.1	P	7601	P	8333.1	P	9704.6	P	8061.1	P	8319.2	P	9392.8	P	3727.5	P	4204.6	P	3773.7	P	5407.4	P	4046.5	P	4659.3	P	4953.5	P	5198.9	P	gb:NM_002355.2 /DB_XREF=gi:10947032 /GEN=M6PR /FEA=FLmRNA /CNT=413 /TID=Hs.75709.0 /TIER=FL+Stack /STK=145 /UG=Hs.75709 /LL=4074 /DEF=Homo sapiens mannose-6-phosphate receptor (cation dependent) (M6PR), mRNA. /PROD=cation-dependent mannose-6-phosphate receptorprecursor /FL=gb:NM_002355.2 gb:M16985.1
200902_at	12714.2	P	9961.6	P	11646	P	15379.3	P	13588.4	P	12837.9	P	13543.6	P	11787.4	P	14462	P	13051	P	12421.8	P	14400.9	P	12692.5	P	14665.1	P	15256.8	P	13857.6	P	gb:NM_004261.1 /DB_XREF=gi:4759095 /GEN=SEP15 /FEA=FLmRNA /CNT=465 /TID=Hs.90606.0 /TIER=FL+Stack /STK=124 /UG=Hs.90606 /LL=9403 /DEF=Homo sapiens 15 kDa selenoprotein (SEP15), mRNA. /PROD=15 kDa selenoprotein /FL=gb:AF288991.1 gb:AF051894.1 gb:NM_004261.1 gb:BC005294.1
200903_s_at	6101	P	5799.8	P	5278.6	P	6324.6	P	5942.6	P	7728.3	P	6959.4	P	7224.6	P	10038.3	P	9923.9	P	8993.3	P	17150.9	P	14365	P	15201.3	P	12796.5	P	16905.6	P	gb:NM_000687.1 /DB_XREF=gi:9951914 /GEN=AHCY /FEA=FLmRNA /CNT=476 /TID=Hs.172673.0 /TIER=FL+Stack /STK=148 /UG=Hs.172673 /LL=191 /DEF=Homo sapiens S-adenosylhomocysteine hydrolase (AHCY), mRNA. /PROD=S-adenosylhomocysteine hydrolase /FL=gb:NM_000687.1 gb:M61832.1
200904_at	386	P	589.5	P	472.8	P	544	P	422.2	P	589.1	P	523.4	P	782.7	P	2584.4	P	2831.1	P	1933.1	P	1516.1	P	2541.6	P	1425.2	P	1460.4	P	1915.4	P	gb:X56841.1 /DB_XREF=gi:433491 /GEN=HLA-E /FEA=FLmRNA /CNT=466 /TID=Hs.181392.0 /TIER=Stack /STK=261 /UG=Hs.181392 /LL=3133 /DEF=H.sapiens HLA-E gene. /PROD=HLA-E /FL=gb:BC002578.1 gb:NM_005516.1
200905_x_at	9659.1	P	13849.4	P	13868.7	P	15448.3	P	14062.8	P	14372.1	P	18652.3	P	18975.9	P	10922.2	P	11521.1	P	9535	P	8110.9	P	14891.6	P	7255.9	P	8583.5	P	8590.9	P	gb:NM_005516.1 /DB_XREF=gi:5031744 /GEN=HLA-E /FEA=FLmRNA /CNT=466 /TID=Hs.181392.0 /TIER=FL+Stack /STK=22 /UG=Hs.181392 /LL=3133 /DEF=Homo sapiens major histocompatibility complex, class I, E (HLA-E), mRNA. /PROD=major histocompatibility complex, class I, E /FL=gb:BC002578.1 gb:NM_005516.1
200906_s_at	671.3	P	717.3	P	697.9	P	594.4	P	524.5	P	779.4	P	710.9	P	630.6	P	2012.2	P	1653.2	P	1537.3	P	3108.9	P	1968.1	P	2751.2	P	2516.3	P	1644.6	P	gb:AK025843.1 /DB_XREF=gi:10438481 /FEA=FLmRNA /CNT=425 /TID=Hs.194431.0 /TIER=Stack /STK=28 /UG=Hs.194431 /LL=23022 /UG_GENE=KIAA0992 /UG_TITLE=palladin /DEF=Homo sapiens cDNA: FLJ22190 fis, clone HRC01053. /FL=gb:AF151909.1 gb:AF077041.1 gb:NM_016081.1
200907_s_at	2230.7	P	1863.2	P	1831.6	P	1967.2	P	1616.8	P	1893.1	P	1993.3	P	1630.5	P	9355.9	P	10065.5	P	8969.1	P	15317.1	P	10664.3	P	14138.1	P	12143.7	P	12736.6	P	gb:AU157932 /DB_XREF=gi:11019453 /DB_XREF=AU157932 /CLONE=PLACE1010217 /FEA=FLmRNA /CNT=425 /TID=Hs.194431.0 /TIER=Stack /STK=12 /UG=Hs.194431 /LL=23022 /UG_GENE=KIAA0992 /UG_TITLE=palladin /FL=gb:AF151909.1 gb:AF077041.1 gb:NM_016081.1
200908_s_at	503.5	P	485.3	P	522.2	A	649.2	P	515.9	P	541.6	A	578.8	P	429	M	595.4	P	380.4	A	675.6	M	692.4	A	794.7	P	479.4	A	376.2	M	731.4	P	gb:BC005354.1 /DB_XREF=gi:13529169 /FEA=FLmRNA /CNT=481 /TID=Hs.119500.0 /TIER=ConsEnd /STK=0 /UG=Hs.119500 /LL=6181 /UG_GENE=RPLP2 /DEF=Homo sapiens, ribosomal protein, large P2, clone MGC:12453, mRNA, complete cds. /PROD=ribosomal protein, large P2 /FL=gb:M17887.1 gb:BC005354.1 gb:NM_001004.1
200909_s_at	87293.4	P	91784.7	P	92265.1	P	91102	P	83148	P	100485	P	104866	P	104379	P	94654.8	P	110997	P	107171	P	104991	P	119767	P	93600.5	P	93161.4	P	101626	P	gb:NM_001004.1 /DB_XREF=gi:4506670 /GEN=RPLP2 /FEA=FLmRNA /CNT=481 /TID=Hs.119500.0 /TIER=FL+Stack /STK=179 /UG=Hs.119500 /LL=6181 /DEF=Homo sapiens ribosomal protein, large P2 (RPLP2), mRNA. /PROD=ribosomal protein, large P2 /FL=gb:M17887.1 gb:BC005354.1 gb:NM_001004.1
200910_at	31446.1	P	31211	P	30799.3	P	33861.8	P	29659.4	P	37998.5	P	34517.1	P	32018.3	P	32402.2	P	32395.3	P	34859.3	P	50463.9	P	45922.4	P	45615.7	P	43605.1	P	49247.1	P	gb:NM_005998.1 /DB_XREF=gi:5174726 /GEN=CCT3 /FEA=FLmRNA /CNT=496 /TID=Hs.1708.0 /TIER=FL /STK=0 /UG=Hs.1708 /LL=7203 /DEF=Homo sapiens chaperonin containing TCP1, subunit 3 (gamma) (CCT3), mRNA. /PROD=chaperonin containing TCP1, subunit 3 (gamma) /FL=gb:NM_005998.1
200911_s_at	5700.4	P	5864.9	P	5788.5	P	6342.7	P	6545.5	P	6785.9	P	6938.6	P	8261.5	P	6050.9	P	7319.8	P	6224.5	P	4993.4	P	5635.2	P	5683	P	5987.2	P	5362.7	P	gb:NM_006283.1 /DB_XREF=gi:5454099 /GEN=TACC1 /FEA=FLmRNA /CNT=380 /TID=Hs.173159.0 /TIER=FL+Stack /STK=108 /UG=Hs.173159 /LL=6867 /DEF=Homo sapiens transforming, acidic coiled-coil containing protein 1 (TACC1), mRNA. /PROD=transforming, acidic coiled-coil containingprotein 1 /FL=gb:AF049910.1 gb:NM_006283.1
200912_s_at	34761	P	40332.1	P	38595	P	35590.8	P	35127.6	P	33855.6	P	38950.1	P	32717.5	P	66487	P	65330.2	P	73225.3	P	46326.1	P	66483.4	P	52594.7	P	57222.6	P	49477.9	P	gb:NM_001967.2 /DB_XREF=gi:9945313 /GEN=EIF4A2 /FEA=FLmRNA /CNT=344 /TID=Hs.173912.0 /TIER=FL+Stack /STK=211 /UG=Hs.173912 /LL=1974 /DEF=Homo sapiens eukaryotic translation initiation factor 4A, isoform 2 (EIF4A2), mRNA. /PROD=eukaryotic translation initiation factor 4A,isoform 2 /FL=gb:D30655.1 gb:NM_001967.2
200913_at	4522.7	P	3362.9	P	4062.9	P	2956.6	P	3571.4	P	4127.3	P	3529.3	P	3737	P	1723.6	P	1538	P	2756.6	P	2792.3	P	2795.6	P	2472.2	P	2276.7	P	3244.5	P	gb:NM_002707.1 /DB_XREF=gi:4505998 /GEN=PPM1G /FEA=FLmRNA /CNT=438 /TID=Hs.17883.0 /TIER=FL /STK=0 /UG=Hs.17883 /LL=5496 /DEF=Homo sapiens protein phosphatase 1G (formerly 2C), magnesium-dependent, gamma isoform (PPM1G), mRNA. /PROD=protein phosphatase 1G (formerly 2C),magnesium-dependent, gamma isoform /FL=gb:NM_002707.1 gb:BC000057.1
200914_x_at	5305.5	P	5095.1	P	6041.6	P	5326.3	P	5849.2	P	4236.1	P	3697.2	P	3841.6	P	3400.9	P	3313.2	P	3309.6	P	1942.7	P	2011.6	P	2338.2	P	2503.7	P	1308.5	P	gb:BF589024 /DB_XREF=gi:11681348 /DB_XREF=naa40c08.x1 /CLONE=IMAGE:3258639 /FEA=FLmRNA /CNT=385 /TID=Hs.211577.0 /TIER=Stack /STK=21 /UG=Hs.211577 /LL=3895 /UG_GENE=KTN1 /UG_TITLE=kinectin 1 (kinesin receptor) /FL=gb:D13629.1 gb:L25616.1 gb:NM_004986.1
200915_x_at	12895.4	P	13957.4	P	14475.9	P	12229.5	P	16309.1	P	11640	P	14518.2	P	12210.4	P	12097.1	P	10968.3	P	11223.9	P	5306.6	P	6753.3	P	7450	P	8986.6	P	4037	P	gb:NM_004986.1 /DB_XREF=gi:4826813 /GEN=KTN1 /FEA=FLmRNA /CNT=385 /TID=Hs.211577.0 /TIER=FL+Stack /STK=95 /UG=Hs.211577 /LL=3895 /DEF=Homo sapiens kinectin 1 (kinesin receptor) (KTN1), mRNA. /PROD=kinectin 1 (kinesin receptor) /FL=gb:D13629.1 gb:L25616.1 gb:NM_004986.1
200916_at	3581.7	P	4900.1	P	5672.9	P	3352.2	P	2969.4	P	2621.2	P	3766.3	P	3634.1	P	4539.3	P	4263.7	P	6085.2	P	3491.3	P	7693	P	3423.6	P	4246	P	5618.2	P	gb:NM_003564.1 /DB_XREF=gi:4507356 /GEN=TAGLN2 /FEA=FLmRNA /CNT=482 /TID=Hs.75725.0 /TIER=FL+Stack /STK=189 /UG=Hs.75725 /LL=8407 /DEF=Homo sapiens transgelin 2 (TAGLN2), mRNA. /PROD=transgelin 2 /FL=gb:D21261.1 gb:NM_003564.1
200917_s_at	2984.8	P	2128.9	P	2377.2	P	2846.1	P	3841.1	P	4072.5	P	3599.4	P	3161.5	P	1343.3	P	1400.8	A	1629.2	P	1541.1	P	2429.3	P	2182.2	P	1930.5	P	2150.4	P	gb:BG474541 /DB_XREF=gi:13406818 /DB_XREF=602517313F1 /CLONE=IMAGE:4649162 /FEA=FLmRNA /CNT=366 /TID=Hs.75730.0 /TIER=Stack /STK=9 /UG=Hs.75730 /LL=6734 /UG_GENE=SRPR /UG_TITLE=signal recognition particle receptor (docking protein) /FL=gb:NM_003139.1 gb:BC001162.1
200918_s_at	8649.6	P	11282.2	P	11097.1	P	10372.5	P	9725.1	P	9438	P	9344.2	P	11798.8	P	7963.1	P	8729.5	P	8220.1	P	8279.2	P	10965.4	P	8345	P	8571.6	P	10391.7	P	gb:NM_003139.1 /DB_XREF=gi:4507222 /GEN=SRPR /FEA=FLmRNA /CNT=366 /TID=Hs.75730.0 /TIER=FL+Stack /STK=142 /UG=Hs.75730 /LL=6734 /DEF=Homo sapiens signal recognition particle receptor (docking protein) (SRPR), mRNA. /PROD=signal recognition particle receptor (dockingprotein) /FL=gb:NM_003139.1 gb:BC001162.1
200919_at	10599.9	P	9671.8	P	11197	P	9907.4	P	10744.3	P	11082.7	P	9219.2	P	8421.8	P	9395	P	8636.1	P	8153.2	P	6899.3	P	9189	P	5416.8	P	6324.9	P	7661.7	P	gb:NM_004427.1 /DB_XREF=gi:4758241 /GEN=EDR2 /FEA=FLmRNA /CNT=332 /TID=Hs.75878.0 /TIER=FL+Stack /STK=133 /UG=Hs.75878 /LL=1912 /DEF=Homo sapiens early development regulator 2 (homolog of polyhomeotic 2) (EDR2), mRNA. /PROD=early development regulator 2 /FL=gb:NM_004427.1 gb:U89278.1
200920_s_at	4149.7	P	3815.8	P	3590.6	P	3001.6	P	3181.9	P	2937.3	P	3448.5	P	3204.1	P	9587.2	P	9641.3	P	7814.1	P	5207.5	P	7267.1	P	5432.6	P	4788.4	P	5180.4	P	gb:AL535380 /DB_XREF=gi:12798873 /DB_XREF=AL535380 /CLONE=CS0DF009YN13 (5 prime) /FEA=FLmRNA /CNT=488 /TID=Hs.77054.0 /TIER=Stack /STK=181 /UG=Hs.77054 /LL=694 /UG_GENE=BTG1 /UG_TITLE=B-cell translocation gene 1, anti-proliferative /FL=gb:NM_001731.1
200921_s_at	3667.3	P	2875.1	P	2953.8	P	2810.8	P	2746.2	P	2698.8	P	2844.3	P	2817	P	8825.9	P	8367.4	P	6348.2	P	4763.4	P	7464.1	P	4826.1	P	4728.2	P	6071.4	P	gb:NM_001731.1 /DB_XREF=gi:4502472 /GEN=BTG1 /FEA=FLmRNA /CNT=488 /TID=Hs.77054.0 /TIER=FL+Stack /STK=152 /UG=Hs.77054 /LL=694 /DEF=Homo sapiens B-cell translocation gene 1, anti-proliferative (BTG1), mRNA. /PROD=B-cell translocation protein 1 /FL=gb:NM_001731.1
200922_at	4095.9	P	3956.1	P	4184.3	P	4603	P	4871.4	P	4811.5	P	4894.6	P	5423	P	2435.3	P	2960.1	P	2757.9	P	2997.4	P	3770.4	P	2761.7	P	2975	P	2954.9	P	gb:NM_006801.1 /DB_XREF=gi:5803047 /GEN=KDELR1 /FEA=FLmRNA /CNT=460 /TID=Hs.78040.0 /TIER=FL /STK=0 /UG=Hs.78040 /LL=10945 /DEF=Homo sapiens KDEL (Lys-Asp-Glu-Leu) endoplasmic reticulum protein retention receptor 1 (KDELR1), mRNA. /PROD=KDEL receptor 1 /FL=gb:NM_006801.1
200923_at	87	A	1263.2	P	1025.3	P	105	A	18.7	A	140.9	A	700.2	M	809.4	A	12522.9	P	12943.9	P	13088	P	14616	P	17065.5	P	13259.1	P	13773.5	P	17126.8	P	gb:NM_005567.2 /DB_XREF=gi:6006016 /GEN=LGALS3BP /FEA=FLmRNA /CNT=485 /TID=Hs.79339.0 /TIER=FL+Stack /STK=202 /UG=Hs.79339 /LL=3959 /DEF=Homo sapiens lectin, galactoside-binding, soluble, 3 binding protein (galectin 6 binding protein) (LGALS3BP), mRNA. /PROD=galectin 6 binding protein /FL=gb:BC002403.1 gb:L13210.1 gb:NM_005567.2 gb:BC002998.1
200924_s_at	3481	P	3210.1	P	3673	P	4740.7	P	6823.4	P	3719.9	P	3911.2	P	4032	P	7371.4	P	5909.5	P	3997	P	4958.3	P	3543.9	P	3855.7	P	4463.5	P	4135.9	P	gb:NM_002394.1 /DB_XREF=gi:4505140 /GEN=SLC3A2 /FEA=FLmRNA /CNT=458 /TID=Hs.79748.0 /TIER=FL+Stack /STK=220 /UG=Hs.79748 /LL=6520 /DEF=Homo sapiens solute carrier family 3 (activators of dibasic and neutral amino acid transport), member 2 (SLC3A2), mRNA. /PROD=antigen identified by monoclonal antibodies 4F2,TRA1.10, TROP4, and T43 /FL=gb:BC001061.1 gb:J03569.1 gb:NM_002394.1 gb:AB018010.1 gb:J027…
200925_at	47856.4	P	55838.9	P	57995.2	P	60847.7	P	56620.3	P	64479.9	P	71577.1	P	70485.2	P	51220.3	P	58251.1	P	61511.4	P	74155.6	P	76861.7	P	61973.2	P	59091	P	69476.3	P	gb:NM_004373.1 /DB_XREF=gi:10047079 /GEN=COX6A1 /FEA=FLmRNA /CNT=383 /TID=Hs.180714.0 /TIER=FL+Stack /STK=167 /UG=Hs.180714 /LL=1337 /DEF=Homo sapiens cytochrome c oxidase subunit VIa polypeptide 1 (COX6A1), mRNA. /PROD=cytochrome c oxidase subunit VIa polypeptide 1 /FL=gb:NM_004373.1
200926_at	109859	P	119175	P	119436	P	122445	P	115575	P	127738	P	130200	P	144372	P	137173	P	151357	P	150410	P	149589	P	156199	P	135479	P	137835	P	138719	P	gb:NM_001025.1 /DB_XREF=gi:4506700 /GEN=RPS23 /FEA=FLmRNA /CNT=471 /TID=Hs.3463.0 /TIER=FL+Stack /STK=152 /UG=Hs.3463 /LL=6228 /DEF=Homo sapiens ribosomal protein S23 (RPS23), mRNA. /PROD=ribosomal protein S23 /FL=gb:D14530.1 gb:NM_001025.1
200927_s_at	6259.9	P	5344.6	P	5207.4	P	5526.5	P	5487.6	P	6110.5	P	5742.2	P	4752.4	P	3885.6	P	3558.7	P	3569.4	P	3852.6	P	3617.2	P	4166.3	P	4125.6	P	4036.2	P	gb:AA919115 /DB_XREF=gi:3059005 /DB_XREF=ol85g11.s1 /CLONE=IMAGE:1536452 /FEA=FLmRNA /CNT=365 /TID=Hs.5807.0 /TIER=Stack /STK=13 /UG=Hs.5807 /LL=51552 /UG_GENE=Rab14 /UG_TITLE=GTPase Rab14 /FL=gb:NM_016322.1 gb:AL162081.1 gb:AF152463.1 gb:AF203689.1
200928_s_at	177.6	P	270.2	P	218.4	P	211.1	P	281.2	P	221.1	P	128.1	P	238.7	P	414.9	P	283.1	P	163.6	P	322.8	P	332.8	P	197.8	P	291.2	P	256.8	P	gb:AL162081.1 /DB_XREF=gi:7328165 /GEN=DKFZp762K0911 /FEA=FLmRNA /CNT=365 /TID=Hs.5807.0 /TIER=FL /STK=0 /UG=Hs.5807 /LL=51552 /DEF=Homo sapiens mRNA; cDNA DKFZp762K0911 (from clone DKFZp762K0911); complete cds. /PROD=hypothetical protein /FL=gb:NM_016322.1 gb:AL162081.1 gb:AF152463.1 gb:AF203689.1
200929_at	11428.1	P	10997.9	P	10850.1	P	12549.5	P	13640.1	P	12323.5	P	13334.6	P	12290.1	P	14579	P	13134.5	P	13699	P	13712.3	P	15247.6	P	14815.1	P	15793.9	P	15887.7	P	gb:NM_006827.1 /DB_XREF=gi:5803200 /GEN=TMP21 /FEA=FLmRNA /CNT=340 /TID=Hs.74137.0 /TIER=FL+Stack /STK=139 /UG=Hs.74137 /LL=10972 /DEF=Homo sapiens transmembrane trafficking protein (TMP21), mRNA. /PROD=transmembrane trafficking protein /FL=gb:NM_006827.1 gb:BC001825.1
200930_s_at	115.4	A	27.9	A	59.4	A	153.1	A	70.6	A	214.6	A	9.8	A	171	A	229.3	A	254.5	A	220.2	A	151.6	A	118	A	178.7	A	120.2	A	141.6	A	gb:AA156675 /DB_XREF=gi:1728354 /DB_XREF=zl18h03.s1 /CLONE=IMAGE:502325 /FEA=FLmRNA /CNT=341 /TID=Hs.75350.0 /TIER=Stack /STK=13 /UG=Hs.75350 /LL=7414 /UG_GENE=VCL /UG_TITLE=vinculin /FL=gb:NM_014000.1
200931_s_at	6075.4	P	5991.8	P	6315.5	P	6299.7	P	6682.2	P	5703.5	P	6463.7	P	6343.7	P	11608.6	P	13320.3	P	12373.8	P	10850.7	P	13298.6	P	11362.8	P	11944.3	P	13185.6	P	gb:NM_014000.1 /DB_XREF=gi:7669549 /GEN=VCL /FEA=FLmRNA /CNT=341 /TID=Hs.75350.0 /TIER=FL+Stack /STK=53 /UG=Hs.75350 /LL=7414 /DEF=Homo sapiens vinculin (VCL), transcript variant meta-VCL, mRNA. /PROD=VCL isoform meta-VCL /FL=gb:NM_014000.1
200932_s_at	7105.1	P	6728.8	P	7304.1	P	7493	P	8093.9	P	7162.3	P	5863.1	P	7232.7	P	5130.7	P	6560.2	P	6752.7	P	7292.2	P	6671.2	P	5414	P	5724.8	P	7942	P	gb:NM_006400.2 /DB_XREF=gi:13259506 /GEN=DCTN2 /FEA=FLmRNA /CNT=328 /TID=Hs.84153.0 /TIER=FL+Stack /STK=112 /UG=Hs.84153 /LL=10540 /DEF=Homo sapiens dynactin 2 (p50) (DCTN2), mRNA. /PROD=dynactin 2 /FL=gb:BC000718.1 gb:U50733.1 gb:NM_006400.2
200933_x_at	99797.4	P	105632	P	106933	P	101102	P	101620	P	105210	P	116763	P	120285	P	109724	P	128237	P	117861	P	114775	P	127816	P	101520	P	110454	P	112110	P	gb:NM_001007.1 /DB_XREF=gi:4506724 /GEN=RPS4X /FEA=FLmRNA /CNT=480 /TID=Hs.108124.0 /TIER=FL+Stack /STK=217 /UG=Hs.108124 /LL=6191 /DEF=Homo sapiens ribosomal protein S4, X-linked (RPS4X), mRNA. /PROD=ribosomal protein S4, X-linked /FL=gb:BC002569.1 gb:M22146.1 gb:M58458.1 gb:BC000472.1 gb:NM_001007.1
200934_at	27089.4	P	21870.5	P	23538.5	P	23266.8	P	24755.1	P	22354.9	P	19326.9	P	16120.3	P	18804.8	P	18126.4	P	14379.7	P	10448.9	P	9622.7	P	13190.7	P	13909.6	P	8828.9	P	gb:NM_003472.1 /DB_XREF=gi:4503248 /GEN=DEK /FEA=FLmRNA /CNT=419 /TID=Hs.110713.0 /TIER=FL+Stack /STK=91 /UG=Hs.110713 /LL=7913 /DEF=Homo sapiens DEK oncogene (DNA binding) (DEK), mRNA. /PROD=DEK oncogene (DNA binding) /FL=gb:NM_003472.1
200935_at	2644.8	P	3076.1	P	2930	P	3723.6	P	4496.3	P	4100.8	P	3648.6	P	4455.6	P	1331.6	P	1320.9	P	1488.7	P	2331.8	P	1853.5	P	2329.2	P	2757.8	P	2515.9	P	gb:NM_004343.2 /DB_XREF=gi:5921996 /GEN=CALR /FEA=FLmRNA /CNT=377 /TID=Hs.16488.0 /TIER=FL+Stack /STK=244 /UG=Hs.16488 /LL=811 /DEF=Homo sapiens calreticulin (CALR), mRNA. /PROD=calreticulin precursor /FL=gb:M32294.1 gb:M84739.1 gb:BC002500.1 gb:NM_004343.2
200936_at	111159	P	107184	P	110673	P	118741	P	108558	P	120532	P	139062	P	139761	P	120198	P	130722	P	119240	P	139042	P	150390	P	116497	P	121558	P	130197	P	gb:NM_000973.1 /DB_XREF=gi:4506662 /GEN=RPL8 /FEA=FLmRNA /CNT=480 /TID=Hs.178551.0 /TIER=FL+Stack /STK=346 /UG=Hs.178551 /LL=6132 /DEF=Homo sapiens ribosomal protein L8 (RPL8), mRNA. /PROD=ribosomal protein L8 /FL=gb:BC000077.1 gb:NM_000973.1
200937_s_at	61019.6	P	59221.1	P	57820.4	P	62935.7	P	57059.5	P	63543	P	61870	P	63390.7	P	65890.2	P	74065.3	P	64556.7	P	70851.6	P	65403.9	P	63676.9	P	64423.1	P	65716.1	P	gb:NM_000969.1 /DB_XREF=gi:4506654 /GEN=RPL5 /FEA=FLmRNA /CNT=340 /TID=Hs.180946.0 /TIER=FL+Stack /STK=89 /UG=Hs.180946 /LL=6125 /DEF=Homo sapiens ribosomal protein L5 (RPL5), mRNA. /PROD=ribosomal protein L5 /FL=gb:U14966.1 gb:AF113210.1 gb:NM_000969.1
200938_s_at	7.6	A	53.2	A	86.5	A	13.2	A	19.6	A	46.4	A	6.2	A	20.8	A	7.7	A	19.4	A	126.9	A	146.8	A	63.2	A	11.8	A	8.5	A	46.1	A	gb:AI920976 /DB_XREF=gi:5656940 /DB_XREF=wo16h05.x1 /CLONE=IMAGE:2455545 /FEA=FLmRNA /CNT=318 /TID=Hs.194369.0 /TIER=Stack /STK=14 /UG=Hs.194369 /LL=473 /UG_GENE=RERE /UG_TITLE=arginine-glutamic acid dipeptide (RE) repeats /FL=gb:NM_012102.1 gb:AF118275.1 gb:AB036737.1
200939_s_at	130.6	A	25.5	A	53.6	A	118.2	A	16.9	A	16.7	A	9.8	A	119.4	A	152.2	A	25.4	A	37.3	A	21.2	A	30.7	A	154.3	A	89.9	A	32.9	A	gb:NM_012102.1 /DB_XREF=gi:6912253 /GEN=RERE /FEA=FLmRNA /CNT=318 /TID=Hs.194369.0 /TIER=FL /STK=3 /UG=Hs.194369 /LL=473 /DEF=Homo sapiens arginine-glutamic acid dipeptide (RE) repeats (RERE), mRNA. /PROD=arginine-glutamic acid dipeptide (RE) repeats /FL=gb:NM_012102.1 gb:AF118275.1 gb:AB036737.1
200940_s_at	712.6	P	739.5	P	636.3	P	545	P	693.5	P	576.5	P	346.2	P	614.9	P	1177.2	P	1211.1	P	1316	P	877.6	P	1123	P	1123.2	P	950.1	P	1219.8	P	gb:AB036737.1 /DB_XREF=gi:8096339 /FEA=FLmRNA /CNT=318 /TID=Hs.194369.0 /TIER=FL+Stack /STK=87 /UG=Hs.194369 /LL=473 /UG_GENE=RERE /DEF=Homo sapiens mRNA for RERE, complete cds. /PROD=RERE /FL=gb:NM_012102.1 gb:AF118275.1 gb:AB036737.1
200941_at	10729.3	P	9994.6	P	8462.8	P	11042.3	P	10120.7	P	11637.9	P	10278.5	P	10138.9	P	13150	P	15125.3	P	11932.1	P	16876.9	P	15871.4	P	18289.2	P	15907.1	P	17394.8	P	gb:AK026575.1 /DB_XREF=gi:10439459 /FEA=FLmRNA /CNT=478 /TID=Hs.250899.0 /TIER=Stack /STK=81 /UG=Hs.250899 /LL=3281 /UG_GENE=HSBP1 /UG_TITLE=heat shock factor binding protein 1 /DEF=Homo sapiens cDNA: FLJ22922 fis, clone KAT06722. /FL=gb:AF068754.1 gb:NM_001537.1
200942_s_at	24903.4	P	25639.7	P	22461.7	P	23907.1	P	18826.5	P	26695.5	P	25485.3	P	27720.8	P	29179.9	P	35006.1	P	30832.4	P	38599.2	P	43338.7	P	37452	P	35608.3	P	36957.9	P	gb:NM_001537.1 /DB_XREF=gi:4557646 /GEN=HSBP1 /FEA=FLmRNA /CNT=478 /TID=Hs.250899.0 /TIER=FL+Stack /STK=92 /UG=Hs.250899 /LL=3281 /DEF=Homo sapiens heat shock factor binding protein 1 (HSBP1), mRNA. /PROD=heat shock factor binding protein 1 /FL=gb:AF068754.1 gb:NM_001537.1
200943_at	37377.4	P	36014.4	P	36716.3	P	42820.8	P	42641.8	P	39945.5	P	40553.4	P	37994.1	P	48822.8	P	50674.9	P	49987.1	P	47698.7	P	49304.3	P	51428.4	P	51692.1	P	49363.3	P	gb:NM_004965.1 /DB_XREF=gi:4826757 /GEN=HMG14 /FEA=FLmRNA /CNT=394 /TID=Hs.251064.0 /TIER=FL+Stack /STK=189 /UG=Hs.251064 /LL=3150 /DEF=Homo sapiens high-mobility group (nonhistone chromosomal) protein 14 (HMG14), mRNA. /PROD=high-mobility group (nonhistone chromosomal)protein 14 /FL=gb:J02621.1 gb:BC000075.1 gb:NM_004965.1
200944_s_at	37756.8	P	36264.3	P	36045.4	P	39347.9	P	36140.3	P	38821.6	P	36860.2	P	34342	P	39065.6	P	42045.4	P	39615.5	P	41311.2	P	38687.1	P	41910.2	P	42198.3	P	39433.1	P	gb:NM_004965.1 /DB_XREF=gi:4826757 /GEN=HMG14 /FEA=FLmRNA /CNT=394 /TID=Hs.251064.0 /TIER=FL+Stack /STK=189 /UG=Hs.251064 /LL=3150 /DEF=Homo sapiens high-mobility group (nonhistone chromosomal) protein 14 (HMG14), mRNA. /PROD=high-mobility group (nonhistone chromosomal)protein 14 /FL=gb:J02621.1 gb:BC000075.1 gb:NM_004965.1
200945_s_at	3527.2	P	4503.9	P	4201.6	P	3613.4	P	3476	P	3974.7	P	4331.8	P	4049.5	P	5228.1	P	5199.1	P	6578.5	P	6438.7	P	7384.8	P	6995.9	P	8311.6	P	8772.9	P	gb:NM_014933.1 /DB_XREF=gi:7662369 /GEN=KIAA0905 /FEA=FLmRNA /CNT=273 /TID=Hs.70266.1 /TIER=FL+Stack /STK=25 /UG=Hs.70266 /LL=22872 /DEF=Homo sapiens yeast Sec31p homolog (KIAA0905), mRNA. /PROD=yeast Sec31p homolog /FL=gb:NM_014933.1 gb:AF139184.1 gb:AB018359.1
200946_x_at	4299.1	P	3672.8	P	3266.9	P	4107.7	P	3824.8	P	3944.7	P	3756.6	P	3677.4	P	4714.2	P	5037.1	P	4391.9	P	3947.5	P	4444.2	P	3882.2	P	3604.7	P	3915.5	P	gb:AI339331 /DB_XREF=gi:4076258 /DB_XREF=qt01g12.x1 /CLONE=IMAGE:1946374 /FEA=FLmRNA /CNT=311 /TID=Hs.77508.0 /TIER=Stack /STK=10 /UG=Hs.77508 /LL=2746 /UG_GENE=GLUD1 /UG_TITLE=glutamate dehydrogenase 1 /FL=gb:NM_005271.1 gb:M20867.1 gb:J03248.1 gb:M37154.1
200947_s_at	3238.5	P	3113.1	P	3363	P	3267.9	P	3608.2	P	3907.5	P	2616.2	P	3175.9	P	4264.7	P	4509.4	P	3663.1	P	3949.7	P	3915.5	P	3639.9	P	3650.4	P	4306.2	P	gb:NM_005271.1 /DB_XREF=gi:4885280 /GEN=GLUD1 /FEA=FLmRNA /CNT=311 /TID=Hs.77508.0 /TIER=FL+Stack /STK=84 /UG=Hs.77508 /LL=2746 /DEF=Homo sapiens glutamate dehydrogenase 1 (GLUD1), mRNA. /PROD=glutamate dehydrogenase 1 /FL=gb:NM_005271.1 gb:M20867.1 gb:J03248.1 gb:M37154.1
200948_at	12919.9	P	11895.5	P	13034.2	P	13130.7	P	12040.4	P	13593.1	P	11878.7	P	15188.8	P	11952.1	P	9921.6	P	10792.6	P	14474.5	P	13284.7	P	11242	P	10392.6	P	14339.8	P	gb:NM_005439.1 /DB_XREF=gi:4885486 /GEN=MLF2 /FEA=FLmRNA /CNT=402 /TID=Hs.79026.0 /TIER=FL+Stack /STK=125 /UG=Hs.79026 /LL=8079 /DEF=Homo sapiens myeloid leukemia factor 2 (MLF2), mRNA. /PROD=myeloid leukemia factor 2 /FL=gb:BC000898.1 gb:NM_005439.1 gb:U57342.1 gb:AF070539.1 gb:BC002340.1
200949_x_at	84055.5	P	89830.1	P	90215.6	P	88800.6	P	82890	P	94668.9	P	102042	P	106843	P	89011	P	109668	P	97848.1	P	98687.4	P	106095	P	87963.3	P	90708.9	P	96519.2	P	gb:NM_001023.1 /DB_XREF=gi:4506696 /GEN=RPS20 /FEA=FLmRNA /CNT=543 /TID=Hs.8102.0 /TIER=FL+Stack /STK=350 /UG=Hs.8102 /LL=6224 /DEF=Homo sapiens ribosomal protein S20 (RPS20), mRNA. /PROD=ribosomal protein S20 /FL=gb:L06498.1 gb:NM_001023.1
200950_at	21518.7	P	16405.5	P	16040.5	P	19181.3	P	17461	P	18579.3	P	20175	P	14901.3	P	17546.3	P	17921	P	16565.3	P	18505.1	P	19446.4	P	18139	P	18692.7	P	21025.2	P	gb:NM_006409.1 /DB_XREF=gi:5454077 /GEN=ARPC1A /FEA=FLmRNA /CNT=354 /TID=Hs.90370.0 /TIER=FL /STK=0 /UG=Hs.90370 /LL=10552 /DEF=Homo sapiens actin related protein 23 complex, subunit 1A (41 kD) (ARPC1A), mRNA. /PROD=actin related protein 23 complex, subunit 1A(41 kD) /FL=gb:NM_006409.1
200951_s_at	2092.8	P	3888.8	P	3740.1	P	3083.4	P	2753.2	P	3787.2	P	4705.3	P	5154.1	P	38.3	A	14.5	A	8.1	A	25.9	A	11.1	A	21	A	114.8	A	17.9	A	gb:AW026491 /DB_XREF=gi:5880021 /DB_XREF=wv14b06.x1 /CLONE=IMAGE:2529491 /FEA=FLmRNA /CNT=309 /TID=Hs.75586.0 /TIER=Stack /STK=15 /UG=Hs.75586 /LL=894 /UG_GENE=CCND2 /UG_TITLE=cyclin D2 /FL=gb:M90813.1 gb:NM_001759.1 gb:D13639.1
200952_s_at	569.2	P	515.5	P	485.8	P	462	P	468.4	P	435.9	P	541.5	P	778.2	P	76	A	58.9	A	47.6	A	55.7	A	11.5	A	31.4	A	69.6	A	54.4	A	gb:AI635187 /DB_XREF=gi:4686517 /DB_XREF=tz22b10.x1 /CLONE=IMAGE:2289307 /FEA=FLmRNA /CNT=309 /TID=Hs.75586.0 /TIER=Stack /STK=8 /UG=Hs.75586 /LL=894 /UG_GENE=CCND2 /UG_TITLE=cyclin D2 /FL=gb:M90813.1 gb:NM_001759.1 gb:D13639.1
200953_s_at	7558.1	P	10061.9	P	8614.5	P	8305.2	P	8440.6	P	8947.6	P	9899.5	P	9608.3	P	79.5	A	82	A	34.1	A	89	A	35.2	A	34.8	A	102.8	A	64.1	A	gb:NM_001759.1 /DB_XREF=gi:4502616 /GEN=CCND2 /FEA=FLmRNA /CNT=309 /TID=Hs.75586.0 /TIER=FL+Stack /STK=68 /UG=Hs.75586 /LL=894 /DEF=Homo sapiens cyclin D2 (CCND2), mRNA. /PROD=cyclin D2 /FL=gb:M90813.1 gb:NM_001759.1 gb:D13639.1
200954_at	4720.6	A	4447.6	A	6653.4	A	5924.6	A	6202.6	A	5533.9	A	5825.8	A	5978.1	A	2359.1	A	2748	A	3853.4	A	4665.3	A	4611	A	4044.3	A	4718.6	A	5712	A	gb:NM_001694.1 /DB_XREF=gi:4502312 /GEN=ATP6L /FEA=FLmRNA /CNT=401 /TID=Hs.76159.0 /TIER=FL+Stack /STK=194 /UG=Hs.76159 /LL=527 /DEF=Homo sapiens ATPase, H+ transporting, lysosomal (vacuolar proton pump) 16kD (ATP6L), mRNA. /PROD=ATPase, H+ transporting, lysosomal (vacuolarproton pump) 16kD /FL=gb:BC004537.1 gb:NM_001694.1 gb:M62762.1
200955_at	12649.1	P	11066.7	P	11703.6	P	10707.5	P	10989	P	11156.4	P	11161.8	P	9194.1	P	12019.5	P	13523.7	P	12500.5	P	14137.2	P	12991.3	P	14066.5	P	12629.5	P	13932.3	P	gb:NM_006839.1 /DB_XREF=gi:5803114 /GEN=IMMT /FEA=FLmRNA /CNT=330 /TID=Hs.78504.0 /TIER=FL+Stack /STK=134 /UG=Hs.78504 /LL=10989 /DEF=Homo sapiens inner membrane protein, mitochondrial (mitofilin) (IMMT), mRNA. /PROD=inner membrane protein, mitochondrial(mitofilin) /FL=gb:NM_006839.1 gb:L42572.1 gb:BC002412.1 gb:D21094.1
200956_s_at	8300.7	P	6219.8	P	7502.2	P	8655.6	P	6103.8	P	7844.1	P	6821	P	6447.9	P	6978.5	P	6447.1	P	5312.8	P	9694.7	P	6688.7	P	8136.6	P	7626.7	P	8219.4	P	gb:BE795648 /DB_XREF=gi:10216846 /DB_XREF=601590631F1 /CLONE=IMAGE:3945006 /FEA=FLmRNA /CNT=316 /TID=Hs.79162.0 /TIER=Stack /STK=9 /UG=Hs.79162 /LL=6749 /UG_GENE=SSRP1 /UG_TITLE=structure specific recognition protein 1 /FL=gb:M86737.1 gb:NM_003146.1 gb:BC005116.1
200957_s_at	8182.5	P	6155.4	P	6761.9	P	8581.4	P	7635.9	P	8511.9	P	7032.5	P	7003.7	P	7297.8	P	7801.9	P	6266.3	P	10276.7	P	8185.3	P	9499.6	P	9073	P	9858.1	P	gb:NM_003146.1 /DB_XREF=gi:4507240 /GEN=SSRP1 /FEA=FLmRNA /CNT=316 /TID=Hs.79162.0 /TIER=FL+Stack /STK=103 /UG=Hs.79162 /LL=6749 /DEF=Homo sapiens structure specific recognition protein 1 (SSRP1), mRNA. /PROD=structure specific recognition protein 1 /FL=gb:M86737.1 gb:NM_003146.1 gb:BC005116.1
200958_s_at	22842.5	P	22209.1	P	21784.6	P	23719	P	24273.9	P	23819.6	P	25045.2	P	24147.1	P	19932.9	P	20161	P	21614.9	P	14562.8	P	22819.9	P	16522.7	P	16492.5	P	15254.9	P	gb:NM_005625.1 /DB_XREF=gi:5032082 /GEN=SDCBP /FEA=FLmRNA /CNT=401 /TID=Hs.8180.0 /TIER=FL+Stack /STK=187 /UG=Hs.8180 /LL=6386 /DEF=Homo sapiens syndecan binding protein (syntenin) (SDCBP), mRNA. /PROD=syndecan binding protein (syntenin) /FL=gb:NM_005625.1 gb:AF000652.1
200959_at	8768.8	P	8233.6	P	8522.3	P	11110.2	P	9033.1	P	9655.1	P	8569.3	P	10648.5	P	5929.9	P	5977.9	P	6276.4	P	13352	P	7243	P	8394.2	P	8910.8	P	9301.1	P	gb:NM_004960.1 /DB_XREF=gi:4826733 /GEN=FUS /FEA=FLmRNA /CNT=357 /TID=Hs.99969.0 /TIER=FL+Stack /STK=139 /UG=Hs.99969 /LL=2521 /DEF=Homo sapiens fusion, derived from t(12;16) malignant liposarcoma (FUS), mRNA. /PROD=fusion, derived from t(12;16) malignantliposarcoma /FL=gb:BC002459.1 gb:BC000402.1 gb:NM_004960.1
200960_x_at	25011.6	P	23955.2	P	25738.7	P	26597	P	23893.1	P	27002.2	P	25743.9	P	29151.8	P	16636.2	P	15776.7	P	18655.4	P	27742.1	P	25044.4	P	23304.5	P	22603.9	P	25938.8	P	gb:NM_007096.1 /DB_XREF=gi:6005992 /GEN=CLTA /FEA=FLmRNA /CNT=377 /TID=Hs.104143.1 /TIER=FL+Stack /STK=182 /UG=Hs.104143 /LL=1211 /DEF=Homo sapiens clathrin, light polypeptide (Lca) (CLTA), transcript variant brain-specific, mRNA. /PROD=clathrin, light polypeptide A (Lca) isoform b /FL=gb:M20471.1 gb:NM_007096.1
200961_at	8420.8	P	8684.9	P	8346	P	10032.2	P	8267.5	P	9595.5	P	11848.6	P	8143.5	P	7047.6	P	7663.5	P	5631.7	P	4620.6	P	5686.9	P	5250.2	P	4929.1	P	5497.8	P	gb:NM_012248.1 /DB_XREF=gi:7657612 /GEN=SPS2 /FEA=FLmRNA /CNT=299 /TID=Hs.118725.0 /TIER=FL+Stack /STK=111 /UG=Hs.118725 /LL=22928 /DEF=Homo sapiens selenophosphate synthetase 2 (SPS2), mRNA. /PROD=selenophosphate synthetase 2 /FL=gb:BC002381.1 gb:NM_012248.1 gb:U43286.1
200962_at	3040.8	P	4017.4	P	4220.4	P	2691.8	P	2790.6	P	2594.7	P	3853.6	P	3640.2	P	4401.5	P	4936.1	P	4039.1	P	2645.6	P	3536.4	P	2800.1	P	3100.3	P	3211.3	P	gb:AI348010 /DB_XREF=gi:4085216 /DB_XREF=qp61b10.x1 /CLONE=IMAGE:1927483 /FEA=FLmRNA /CNT=489 /TID=Hs.184014.0 /TIER=Stack /STK=12 /UG=Hs.184014 /LL=6160 /UG_GENE=RPL31 /UG_TITLE=ribosomal protein L31 /FL=gb:NM_000993.1
200963_x_at	96961.1	P	101708	P	102020	P	101923	P	97029.1	P	116853	P	119262	P	113623	P	123842	P	150572	P	137848	P	130561	P	135666	P	118648	P	116826	P	118420	P	gb:NM_000993.1 /DB_XREF=gi:4506632 /GEN=RPL31 /FEA=FLmRNA /CNT=489 /TID=Hs.184014.0 /TIER=FL+Stack /STK=305 /UG=Hs.184014 /LL=6160 /DEF=Homo sapiens ribosomal protein L31 (RPL31), mRNA. /PROD=ribosomal protein L31 /FL=gb:NM_000993.1
200964_at	10496.3	P	12698.2	P	14673.7	P	11053.5	P	11683.8	P	11991.2	P	12415.1	P	11802.5	P	8062.3	P	9705.3	P	12756.6	P	13614	P	14270.7	P	10341.6	P	11147.7	P	12354.6	P	gb:NM_003334.1 /DB_XREF=gi:4507762 /GEN=UBE1 /FEA=FLmRNA /CNT=316 /TID=Hs.2055.0 /TIER=FL+Stack /STK=181 /UG=Hs.2055 /LL=7317 /DEF=Homo sapiens ubiquitin-activating enzyme E1 (A1S9T and BN75 temperature sensitivity complementing) (UBE1), mRNA. /PROD=ubiquitin-activating enzyme E1 (A1S9T and BN75temperature sensitivity complementing) /FL=gb:NM_003334.1 gb:M58028.1
200965_s_at	3334.3	P	2566.6	P	2913.3	P	3007	P	2907.3	P	3133	P	2738.6	P	2681.9	P	7468.6	P	8068.8	P	7964.4	P	11989.8	P	7317.2	P	12962.4	P	12059.4	P	13786	P	gb:NM_006720.1 /DB_XREF=gi:5921987 /GEN=ABLIM /FEA=FLmRNA /CNT=303 /TID=Hs.158203.0 /TIER=FL+Stack /STK=78 /UG=Hs.158203 /LL=3983 /DEF=Homo sapiens actin binding LIM protein 1 (ABLIM), transcript variant ABLIM-s, mRNA. /PROD=actin-binding LIM protein 1, isoform s /FL=gb:D31883.1 gb:NM_006720.1
200966_x_at	43009.9	P	38505.2	P	36260	P	39087.3	P	34201.2	P	45624	P	45081.6	P	43739.2	P	30951.9	P	33886.3	P	29088	P	44277.6	P	44525.8	P	39352.8	P	36762.8	P	42746	P	gb:NM_000034.1 /DB_XREF=gi:4557304 /GEN=ALDOA /FEA=FLmRNA /CNT=436 /TID=Hs.273415.0 /TIER=FL+Stack /STK=196 /UG=Hs.273415 /LL=226 /DEF=Homo sapiens aldolase A, fructose-bisphosphate (ALDOA), mRNA. /PROD=aldolase A /FL=gb:M11560.1 gb:BC004333.1 gb:NM_000034.1
200967_at	51092.1	P	50563.8	P	50871.2	P	59752.9	P	55809.1	P	59107.9	P	57948.6	P	61154.7	P	39489.1	P	38681	P	41715.2	P	48760.2	P	54842.2	P	47255.3	P	50251	P	58835.1	P	gb:NM_000942.1 /DB_XREF=gi:4758949 /GEN=PPIB /FEA=FLmRNA /CNT=366 /TID=Hs.699.0 /TIER=FL+Stack /STK=95 /UG=Hs.699 /LL=5479 /DEF=Homo sapiens peptidylprolyl isomerase B (cyclophilin B) (PPIB), mRNA. /PROD=peptidylprolyl isomerase B (cyclophilin B) /FL=gb:BC001125.1 gb:M63573.1 gb:NM_000942.1 gb:M60857.1
200968_s_at	45747.6	P	45243.6	P	44938.4	P	55200.4	P	52465	P	60865.4	P	60219.6	P	62246.5	P	31815.2	P	34579.8	P	35397.5	P	45386.2	P	47654.8	P	41075.2	P	43304.2	P	47297.1	P	gb:NM_000942.1 /DB_XREF=gi:4758949 /GEN=PPIB /FEA=FLmRNA /CNT=366 /TID=Hs.699.0 /TIER=FL+Stack /STK=95 /UG=Hs.699 /LL=5479 /DEF=Homo sapiens peptidylprolyl isomerase B (cyclophilin B) (PPIB), mRNA. /PROD=peptidylprolyl isomerase B (cyclophilin B) /FL=gb:BC001125.1 gb:M63573.1 gb:NM_000942.1 gb:M60857.1
200969_at	8651.6	P	7738.3	P	6773.5	P	8154.9	P	7592.8	P	8553	P	8135.3	P	6778.2	P	8566.1	P	7940.9	P	6875.5	P	6391.3	P	6144.7	P	6777.5	P	7458.6	P	6822.5	P	gb:BG107676 /DB_XREF=gi:12601522 /DB_XREF=602277844F1 /CLONE=IMAGE:4365370 /FEA=FLmRNA /CNT=483 /TID=Hs.76698.0 /TIER=Stack /STK=34 /UG=Hs.76698 /LL=27230 /UG_GENE=SERP1 /UG_TITLE=stress-associated endoplasmic reticulum protein 1; ribosome associated membrane protein 4 /FL=gb:NM_014445.1 gb:AB022427.1 gb:AL136807.1 gb:AF136975.1
200970_s_at	5288.4	P	4904.6	P	4597.2	P	5286.1	P	5373.1	P	5336.3	P	5038.6	P	5375.4	P	6201	P	5667.8	P	5394	P	5301.7	P	4844.1	P	5452	P	5343.3	P	5385.5	P	gb:AL136807.1 /DB_XREF=gi:12053124 /GEN=DKFZp434L1621 /FEA=FLmRNA /CNT=483 /TID=Hs.76698.0 /TIER=FL+Stack /STK=63 /UG=Hs.76698 /LL=27230 /DEF=Homo sapiens mRNA; cDNA DKFZp434L1621 (from clone DKFZp434L1621); complete cds. /PROD=hypothetical protein /FL=gb:NM_014445.1 gb:AB022427.1 gb:AL136807.1 gb:AF136975.1
200971_s_at	27655.2	P	25884.3	P	25992.7	P	27628.7	P	24021.5	P	27703.9	P	28090.1	P	27491	P	16997.7	P	15428.9	P	16317.4	P	18629.7	P	17984.5	P	17116.6	P	16559.9	P	18177.6	P	gb:NM_014445.1 /DB_XREF=gi:7657551 /GEN=SERP1 /FEA=FLmRNA /CNT=483 /TID=Hs.76698.0 /TIER=FL+Stack /STK=140 /UG=Hs.76698 /LL=27230 /DEF=Homo sapiens stress-associated endoplasmic reticulum protein 1; ribosome associated membrane protein 4 (SERP1), mRNA. /PROD=stress-associated endoplasmic reticulum protein1; ribosome associated membrane protein 4 /FL=gb:NM_014445.1 gb:AB022427.1 gb:AL136807.1 gb:A…
200972_at	11472.3	P	12152.4	P	11494.1	P	13166.5	P	14767.9	P	13220.4	P	14277.5	P	16204.9	P	9318.9	P	9671.8	P	8955.2	P	9924.3	P	9786.4	P	10363	P	9038.4	P	10410.2	P	gb:BC000704.1 /DB_XREF=gi:12653830 /FEA=FLmRNA /CNT=371 /TID=Hs.100090.0 /TIER=FL+Stack /STK=75 /UG=Hs.100090 /LL=10099 /UG_GENE=TSPAN-3 /DEF=Homo sapiens, tetraspan 3, clone MGC:965, mRNA, complete cds. /PROD=tetraspan 3 /FL=gb:AF133423.1 gb:BC000704.1 gb:AF054840.1 gb:NM_005724.1 gb:BC004280.1
200973_s_at	9893.1	P	8856.2	P	8342.2	P	9757.3	P	10594.3	P	10775.2	P	11240.1	P	13183.2	P	7179	P	7455.4	P	6306.6	P	7616.1	P	6708.9	P	7640.9	P	6355.8	P	6942	P	gb:NM_005724.1 /DB_XREF=gi:5032200 /GEN=TSPAN-3 /FEA=FLmRNA /CNT=371 /TID=Hs.100090.0 /TIER=FL /STK=0 /UG=Hs.100090 /LL=10099 /DEF=Homo sapiens tetraspan 3 (TSPAN-3), mRNA. /PROD=tetraspan 3 /FL=gb:AF133423.1 gb:BC000704.1 gb:AF054840.1 gb:NM_005724.1 gb:BC004280.1
200974_at	374.9	P	1448.7	P	1002.3	P	585	P	561.4	P	1033.6	P	1653.5	P	2096.5	P	1363.2	P	1357.2	P	2024.7	P	2657.1	P	2960.9	P	2639	P	2209.3	P	2979.2	P	gb:NM_001613.1 /DB_XREF=gi:4501882 /GEN=ACTA2 /FEA=FLmRNA /CNT=478 /TID=Hs.195851.0 /TIER=FL+Stack /STK=231 /UG=Hs.195851 /LL=59 /DEF=Homo sapiens actin, alpha 2, smooth muscle, aorta (ACTA2), mRNA. /PROD=alpha 2 actin /FL=gb:J05192.1 gb:NM_001613.1
200975_at	21638.4	P	19323.1	P	20186.8	P	27886.7	P	26690	P	25646.3	P	24965.1	P	26310.5	P	8507.9	P	8513.6	P	7630.2	P	12145.3	P	10258.6	P	10683.6	P	10438.5	P	11494.5	P	gb:NM_000310.1 /DB_XREF=gi:4506030 /GEN=PPT1 /FEA=FLmRNA /CNT=330 /TID=Hs.3873.0 /TIER=FL+Stack /STK=106 /UG=Hs.3873 /LL=5538 /DEF=Homo sapiens palmitoyl-protein thioesterase 1 (ceroid-lipofuscinosis, neuronal 1, infantile) (PPT1), mRNA. /PROD=palmitoyl-protein thioesterase 1(ceroid-lipofuscinosis, neuronal 1, infantile) /FL=gb:U44772.1 gb:NM_000310.1
200976_s_at	8139.2	P	10055	P	8446.6	P	6253.9	P	6909.7	P	7134	P	8668.1	P	8415.7	P	11531.6	P	12517.4	P	13027.4	P	7846.7	P	10488.8	P	9556.6	P	10373.8	P	7774.2	P	gb:NM_006024.2 /DB_XREF=gi:5803188 /GEN=TAX1BP1 /FEA=FLmRNA /CNT=313 /TID=Hs.5437.0 /TIER=FL+Stack /STK=75 /UG=Hs.5437 /LL=8887 /DEF=Homo sapiens Tax1 (human T-cell leukemia virus type I) binding protein 1 (TAX1BP1), mRNA. /PROD=Tax1 (human T-cell leukemia virus type I)binding protein 1 /FL=gb:U33821.2 gb:AF090891.1 gb:NM_006024.2 gb:AF268075.1
200977_s_at	9264.8	P	11183.4	P	9631.3	P	7709	P	8330.7	P	8035.7	P	10033.1	P	9917.6	P	12921.4	P	13138.2	P	14633.4	P	10172.8	P	13361.3	P	11836.3	P	13062.6	P	9612.8	P	gb:AF090891.1 /DB_XREF=gi:6690159 /FEA=FLmRNA /CNT=313 /TID=Hs.5437.0 /TIER=FL /STK=1 /UG=Hs.5437 /LL=8887 /UG_GENE=TAX1BP1 /DEF=Homo sapiens clone HQ0105 PRO0105 mRNA, complete cds. /PROD=PRO0105 /FL=gb:U33821.2 gb:AF090891.1 gb:NM_006024.2 gb:AF268075.1
200978_at	30137.4	P	29175.3	P	28495.3	P	30213.6	P	29630.5	P	30896.3	P	31742.9	P	32672.3	P	34908.8	P	38056.8	P	37657.2	P	48766.7	P	44088.9	P	42062.6	P	40724.2	P	43376.9	P	gb:NM_005917.1 /DB_XREF=gi:5174538 /GEN=MDH1 /FEA=FLmRNA /CNT=482 /TID=Hs.75375.0 /TIER=FL+Stack /STK=218 /UG=Hs.75375 /LL=4190 /DEF=Homo sapiens malate dehydrogenase 1, NAD (soluble) (MDH1), mRNA. /PROD=malate dehydrogenase 1, NAD (soluble) /FL=gb:D55654.1 gb:U20352.1 gb:NM_005917.1
200979_at	1817.6	P	1540.2	P	1582.8	P	1797.8	P	1434.4	P	2208.5	P	1873.6	P	1659	P	1015.3	P	1198.7	P	903.5	P	1147.2	P	845.6	P	1671.1	P	1080.2	P	1430.4	P	gb:BF739979 /DB_XREF=gi:12066655 /DB_XREF=7o41g06.x1 /CLONE=IMAGE:3576778 /FEA=FLmRNA /CNT=330 /TID=Hs.1023.0 /TIER=Stack /STK=46 /UG=Hs.1023 /LL=5160 /UG_GENE=PDHA1 /UG_TITLE=pyruvate dehydrogenase (lipoamide) alpha 1 /FL=gb:BC002406.1 gb:NM_000284.1 gb:L48690.1 gb:L13318.1 gb:M24848.1 gb:J03575.1
200980_s_at	11888.5	P	10027	P	9623.4	P	11395.9	P	9941.4	P	11499.7	P	12232.4	P	9720.2	P	8955.2	P	8458.2	P	8193.8	P	9429.9	P	8151.4	P	9391.7	P	8894.7	P	8940.8	P	gb:NM_000284.1 /DB_XREF=gi:4505684 /GEN=PDHA1 /FEA=FLmRNA /CNT=330 /TID=Hs.1023.0 /TIER=FL+Stack /STK=82 /UG=Hs.1023 /LL=5160 /DEF=Homo sapiens pyruvate dehydrogenase (lipoamide) alpha 1 (PDHA1), mRNA. /PROD=pyruvate dehydrogenase (lipoamide) alpha 1 /FL=gb:BC002406.1 gb:NM_000284.1 gb:L48690.1 gb:L13318.1 gb:M24848.1 gb:J03575.1
200981_x_at	42824.2	P	40491.9	P	44211.7	P	39942.2	P	40523.9	P	40840	P	41586.6	P	44859.5	P	35370.1	P	40102.9	P	36426.5	P	35722.1	P	42952.3	P	29952.8	P	32216.4	P	34732.5	P	gb:NM_016592.1 /DB_XREF=gi:7706588 /GEN=NESP55 /FEA=FLmRNA /CNT=338 /TID=Hs.113368.0 /TIER=FL /STK=0 /UG=Hs.113368 /LL=51775 /DEF=Homo sapiens neuroendocrine secretory protein 55 (NESP55), mRNA. /PROD=neuroendocrine secretory protein 55 /FL=gb:NM_016592.1 gb:AF105253.1
200982_s_at	1801.7	P	1739.5	P	1979.9	P	2143.7	P	1587	P	2025.4	P	1913.8	P	2039.8	P	2154.1	P	2262.1	P	3399.9	P	2457.6	P	4117.5	P	2162	P	3301.9	P	2941.6	P	gb:NM_001155.2 /DB_XREF=gi:4809274 /GEN=ANXA6 /FEA=FLmRNA /CNT=311 /TID=Hs.118796.0 /TIER=FL+Stack /STK=74 /UG=Hs.118796 /LL=309 /DEF=Homo sapiens annexin A6 (ANXA6), transcript variant 1, mRNA. /PROD=annexin VI isoform 1 /FL=gb:D00510.1 gb:J03578.1 gb:NM_001155.2
200983_x_at	11929.8	P	15637.3	P	14839.1	P	14938.5	P	14198.7	P	16777.5	P	18966	P	23714.2	P	9583.2	P	10271.7	P	12748.6	P	12521.3	P	14928.9	P	13325.1	P	13010.5	P	15013.3	P	gb:BF983379 /DB_XREF=gi:12386191 /DB_XREF=602305270F1 /CLONE=IMAGE:4396576 /FEA=FLmRNA /CNT=428 /TID=Hs.119663.0 /TIER=Stack /STK=83 /UG=Hs.119663 /LL=966 /UG_GENE=CD59 /UG_TITLE=CD59 antigen p18-20 (antigen identified by monoclonal antibodies 16.3A5, EJ16, EJ30, EL32 and G344) /FL=gb:NM_000611.1 gb:M34671.1
200984_s_at	9138.1	P	9684.7	P	9173.5	P	9938.9	P	9681.2	P	10838.2	P	11946.8	P	13702	P	8133.8	P	6584.4	P	9256	P	7926.9	P	9714.4	P	10346.8	P	10037.1	P	11123.6	P	gb:X16447.1 /DB_XREF=gi:29805 /FEA=FLmRNA /CNT=428 /TID=Hs.119663.0 /TIER=Stack /STK=40 /UG=Hs.119663 /LL=966 /UG_GENE=CD59 /DEF=Human mRNA for CD59, an LY-6-like protein regulating complement membrane attack. /PROD=precursor polypeptide (AA -25 to 103) /FL=gb:NM_000611.1 gb:M34671.1
200985_s_at	9020.1	P	10492.5	P	8634.1	P	10340.8	P	9051.4	P	11623.9	P	12386.8	P	16217	P	8991.1	P	9026.1	P	9537.1	P	10585.9	P	12364.4	P	11114.7	P	10822.1	P	13643.8	P	gb:NM_000611.1 /DB_XREF=gi:10835164 /GEN=CD59 /FEA=FLmRNA /CNT=428 /TID=Hs.119663.0 /TIER=FL+Stack /STK=60 /UG=Hs.119663 /LL=966 /DEF=Homo sapiens CD59 antigen p18-20 (antigen identified by monoclonal antibodies 16.3A5, EJ16, EJ30, EL32 and G344) (CD59), mRNA. /PROD=CD59 antigen p18-20 (antigen identified bymonoclonal antibodies 16.3A5, EJ16, EJ30, EL32 and G344) /FL=gb:NM_000611.1 gb:M34671.1
200986_at	16.2	A	9.3	A	10.9	A	122.8	A	24	A	79	A	167.1	A	10	A	250.8	P	197.7	A	206	P	25.6	A	358.2	A	59.6	A	222.7	A	85.6	A	gb:NM_000062.1 /DB_XREF=gi:4557378 /GEN=SERPING1 /FEA=FLmRNA /CNT=481 /TID=Hs.151242.0 /TIER=FL+Stack /STK=245 /UG=Hs.151242 /LL=710 /DEF=Homo sapiens serine (or cysteine) proteinase inhibitor, clade G (C1 inhibitor), member 1 (SERPING1), mRNA. /PROD=complement component 1 inhibitor precursor /FL=gb:M13690.1 gb:M13656.1 gb:NM_000062.1
200987_x_at	9814.4	P	8641	P	8620.7	P	10595	P	9288.6	P	11134.5	P	9834	P	10731.1	P	3516.9	P	4711.1	P	4079.5	P	9226.6	P	5532.3	P	7738	P	6812.5	P	6690.2	P	gb:AA758755 /DB_XREF=gi:2806618 /DB_XREF=ah80c08.s1 /CLONE=1321934 /FEA=FLmRNA /CNT=330 /TID=Hs.152978.0 /TIER=Stack /STK=24 /UG=Hs.152978 /LL=10197 /UG_GENE=PSME3 /UG_TITLE=proteasome (prosome, macropain) activator subunit 3 (PA28 gamma; Ki) /FL=gb:NM_005789.1 gb:U11292.1
200988_s_at	1568.3	P	1321.8	P	1339.5	P	1643.3	P	1246.5	P	1749.5	P	1418.3	P	1519.9	P	700.5	P	1023.4	P	747.6	P	1499.5	P	1095.5	P	1587	P	1379.2	P	1377.9	P	gb:NM_005789.1 /DB_XREF=gi:5031996 /GEN=PSME3 /FEA=FLmRNA /CNT=330 /TID=Hs.152978.0 /TIER=FL /STK=0 /UG=Hs.152978 /LL=10197 /DEF=Homo sapiens proteasome (prosome, macropain) activator subunit 3 (PA28 gamma; Ki) (PSME3), mRNA. /PROD=proteasome (prosome, macropain) activatorsubunit 3 (PA28 gamma; Ki) /FL=gb:NM_005789.1 gb:U11292.1
200989_at	14555.1	P	14091.8	P	12714.5	P	15176.6	P	15180.7	P	15917.8	P	15732.7	P	14624.1	P	21957.9	P	22312.2	P	21428.3	P	19365.9	P	20082.3	P	22697.4	P	22199.3	P	19195.2	P	gb:NM_001530.1 /DB_XREF=gi:4504384 /GEN=HIF1A /FEA=FLmRNA /CNT=319 /TID=Hs.197540.0 /TIER=FL+Stack /STK=76 /UG=Hs.197540 /LL=3091 /DEF=Homo sapiens hypoxia-inducible factor 1, alpha subunit (basic helix-loop-helix transcription factor) (HIF1A), mRNA. /PROD=hypoxia-inducible factor 1, alpha subunit (basichelix-loop-helix transcription factor) /FL=gb:NM_001530.1 gb:U29165.1 gb:AF207601.1 gb:AF20760…
200990_at	7710.4	P	7106.1	P	7947.8	P	7829.3	P	6976.7	P	8686.4	P	7453.7	P	7110	P	7923.4	P	8191.7	P	7882	P	14422.7	P	10873	P	12133.2	P	11525.2	P	14988.5	P	gb:NM_005762.1 /DB_XREF=gi:5032178 /GEN=TIF1B /FEA=FLmRNA /CNT=487 /TID=Hs.228059.0 /TIER=FL+Stack /STK=189 /UG=Hs.228059 /LL=10155 /DEF=Homo sapiens KRAB-associated protein 1 (TIF1B), mRNA. /PROD=KRAB-associated protein 1 /FL=gb:NM_005762.1 gb:U78773.1 gb:BC004978.1 gb:U95040.1
200991_s_at	4586.2	P	4110.8	P	3709.5	P	4521.4	P	4547.8	P	4621	P	4474.1	P	3871.8	P	4204.9	P	4499.4	P	3762.5	P	8157.8	P	6409.8	P	6329	P	5608.7	P	6423.7	P	gb:NM_014748.1 /DB_XREF=gi:7661889 /GEN=KIAA0064 /FEA=FLmRNA /CNT=320 /TID=Hs.278569.0 /TIER=FL+Stack /STK=73 /UG=Hs.278569 /LL=9784 /DEF=Homo sapiens KIAA0064 gene product (KIAA0064), mRNA. /PROD=KIAA0064 gene product /FL=gb:BC002610.1 gb:BC002524.1 gb:D31764.1 gb:NM_014748.1
200992_at	15988.6	P	19938.6	P	18588.4	P	19211.4	P	21068.1	P	18270.3	P	19250.1	P	17650.6	P	19479.9	P	20041.6	P	17609.7	P	15219.3	P	15244.1	P	16378.7	P	15951.2	P	13381.5	P	gb:AL137335.1 /DB_XREF=gi:6807827 /GEN=DKFZp434A179 /FEA=FLmRNA /CNT=366 /TID=Hs.5151.0 /TIER=Stack /STK=36 /UG=Hs.5151 /LL=10527 /DEF=Homo sapiens mRNA; cDNA DKFZp434A179 (from clone DKFZp434A179); partial cds. /PROD=hypothetical protein /FL=gb:AF098799.1 gb:NM_006391.1
200993_at	12440.9	P	15652.2	P	14659.1	P	14956.6	P	15974.7	P	14260.9	P	14956.4	P	12204	P	16766	P	17829.9	P	16336.8	P	12402.8	P	12492.3	P	14858.6	P	13536.4	P	11905	P	gb:AA939270 /DB_XREF=gi:3099183 /DB_XREF=oq31b02.s1 /CLONE=IMAGE:1587915 /FEA=FLmRNA /CNT=366 /TID=Hs.5151.0 /TIER=Stack /STK=24 /UG=Hs.5151 /LL=10527 /UG_GENE=RANBP7 /UG_TITLE=RAN binding protein 7 /FL=gb:AF098799.1 gb:NM_006391.1
200994_at	8253.2	P	11081.6	P	9639	P	10734.8	P	11572.3	P	10467.6	P	11193.4	P	8644	P	15012.7	P	13287.7	P	11900.7	P	9749.1	P	11005.8	P	11997.3	P	10916.8	P	9555	P	gb:BG291787 /DB_XREF=gi:13050002 /DB_XREF=602386007F1 /CLONE=IMAGE:4515240 /FEA=FLmRNA /CNT=366 /TID=Hs.5151.0 /TIER=Stack /STK=23 /UG=Hs.5151 /LL=10527 /UG_GENE=RANBP7 /UG_TITLE=RAN binding protein 7 /FL=gb:AF098799.1 gb:NM_006391.1
200995_at	3802.3	P	4037.5	P	4030.3	P	4357.9	P	5207	P	4474.5	P	4504.7	P	4139.3	P	3786.1	P	3927.6	P	2729.4	P	2591.7	P	2471.3	P	2801.9	P	3243.7	P	2634.1	P	gb:AI741392 /DB_XREF=gi:5109680 /DB_XREF=wg27b08.x1 /CLONE=IMAGE:2366295 /FEA=FLmRNA /CNT=366 /TID=Hs.5151.0 /TIER=Stack /STK=17 /UG=Hs.5151 /LL=10527 /UG_GENE=RANBP7 /UG_TITLE=RAN binding protein 7 /FL=gb:AF098799.1 gb:NM_006391.1
200996_at	25678.2	P	24347.8	P	25199.8	P	25295.2	P	23181.6	P	25287.1	P	23984.7	P	24003.9	P	20026.3	P	20700.1	P	22570.9	P	23713.7	P	24111	P	22933.9	P	23481	P	24069.2	P	gb:NM_005721.2 /DB_XREF=gi:7262289 /GEN=ACTR3 /FEA=FLmRNA /CNT=285 /TID=Hs.5321.0 /TIER=FL+Stack /STK=24 /UG=Hs.5321 /LL=10096 /DEF=Homo sapiens ARP3 (actin-related protein 3, yeast) homolog (ACTR3), mRNA. /PROD=ARP3 (actin-related protein 3, yeast) homolog /FL=gb:AF006083.1 gb:NM_005721.2
200997_at	7640.8	P	7464.6	P	7140.6	P	8105.9	P	6470	P	8529.6	P	8642.1	P	7810	P	5154.9	P	5094.1	P	5600.1	P	9329.6	P	8146.7	P	8796.5	P	8318.1	P	9793.3	P	gb:NM_002896.1 /DB_XREF=gi:4506444 /GEN=RBM4 /FEA=FLmRNA /CNT=306 /TID=Hs.6106.0 /TIER=FL+Stack /STK=102 /UG=Hs.6106 /LL=5936 /DEF=Homo sapiens RNA binding motif protein 4 (RBM4), mRNA. /PROD=RNA binding motif protein 4 /FL=gb:BC000307.1 gb:U89505.1 gb:NM_002896.1
200998_s_at	1558.2	P	1667.1	P	1516.6	P	1483	P	1788.9	P	1471.3	P	1458.6	P	1557.4	P	1657.9	P	1820.5	P	1672.4	P	1577.8	P	1611.6	P	1306.9	P	1311.3	P	1312.1	P	gb:AW029619 /DB_XREF=gi:5888375 /DB_XREF=wx14e05.x1 /CLONE=IMAGE:2543648 /FEA=FLmRNA /CNT=354 /TID=Hs.74368.0 /TIER=Stack /STK=24 /UG=Hs.74368 /LL=10970 /UG_GENE=P63 /UG_TITLE=transmembrane protein (63kD), endoplasmic reticulumGolgi intermediate compartment /FL=gb:NM_006825.1
200999_s_at	4370	P	4861.4	P	4776.2	P	4236.6	P	6217	P	4370.3	P	4384.2	P	4204.3	P	3521.8	P	4381.3	P	4368.7	P	5165.2	P	5857	P	4103.3	P	5101.7	P	4449.8	P	gb:NM_006825.1 /DB_XREF=gi:5803112 /GEN=P63 /FEA=FLmRNA /CNT=354 /TID=Hs.74368.0 /TIER=FL+Stack /STK=141 /UG=Hs.74368 /LL=10970 /DEF=Homo sapiens transmembrane protein (63kD), endoplasmic reticulumGolgi intermediate compartment (P63), mRNA. /PROD=transmembrane protein (63kD), endoplasmicreticulumGolgi intermediate compartment /FL=gb:NM_006825.1
201000_at	8785.4	P	5979.9	P	6410.1	P	6905.8	P	9055.1	P	6549.3	P	5046.3	P	5739.8	P	20987.4	P	18103.8	P	12984.4	P	8659.3	P	10275.9	P	5966.1	P	5381.1	P	6671.4	P	gb:NM_001605.1 /DB_XREF=gi:4501840 /GEN=AARS /FEA=FLmRNA /CNT=322 /TID=Hs.75102.0 /TIER=FL+Stack /STK=59 /UG=Hs.75102 /LL=16 /DEF=Homo sapiens alanyl-tRNA synthetase (AARS), mRNA. /PROD=alanyl-tRNA synthetase /FL=gb:D32050.1 gb:NM_001605.1
201001_s_at	13347	P	13394.3	P	12910	P	13865.8	P	12131.5	P	13967.5	P	14676.3	P	15491.6	P	10683.4	P	10497.1	P	11157.1	P	15077.4	P	13411.4	P	12743	P	12907.1	P	14331.5	P	gb:BG164064 /DB_XREF=gi:12670767 /DB_XREF=602341091F1 /CLONE=IMAGE:4449022 /FEA=FLmRNA /CNT=348 /TID=Hs.75875.0 /TIER=Stack /STK=35 /UG=Hs.75875 /LL=7335 /UG_GENE=UBE2V1 /UG_TITLE=ubiquitin-conjugating enzyme E2 variant 1 /FL=gb:BC000468.1 gb:NM_003349.2 gb:U39361.1
201002_s_at	13395.7	P	12424.4	P	12156.1	P	11933.7	P	10698	P	12287.2	P	11555.3	P	13221.7	P	9751.3	P	10147.1	P	9915.9	P	12982.8	P	11375.5	P	11733.6	P	10661.3	P	13015.7	P	gb:U39361.1 /DB_XREF=gi:1066081 /GEN=CROC-1B /FEA=FLmRNA /CNT=348 /TID=Hs.75875.0 /TIER=FL+Stack /STK=86 /UG=Hs.75875 /LL=7335 /DEF=Homo sapiens DNA-binding protein (CROC-1B) mRNA, complete cds. /PROD=DNA-binding protein /FL=gb:BC000468.1 gb:NM_003349.2 gb:U39361.1
201003_x_at	2563.1	P	2912.1	P	2898	P	2925.3	P	2782.5	P	2822.6	P	2598.3	P	3386.2	P	3763.9	P	4604.2	P	3678.4	P	5794.3	P	5044.7	P	4455.7	P	3669.4	P	5809	P	gb:NM_003349.2 /DB_XREF=gi:12025659 /GEN=UBE2V1 /FEA=FLmRNA /CNT=348 /TID=Hs.75875.0 /TIER=FL /STK=0 /UG=Hs.75875 /LL=7335 /DEF=Homo sapiens ubiquitin-conjugating enzyme E2 variant 1 (UBE2V1), transcript variant 2, mRNA. /PROD=ubiquitin-conjugating enzyme E2 variant 1,isoform b /FL=gb:BC000468.1 gb:NM_003349.2 gb:U39361.1
201004_at	17126.4	P	19522.1	P	19098.7	P	19846.7	P	19794.2	P	22382	P	23795.7	P	30015.8	P	13851.7	P	14496.9	P	14670.8	P	21893.5	P	20827	P	18200.2	P	17824.3	P	21633.2	P	gb:NM_006280.1 /DB_XREF=gi:5454089 /GEN=SSR4 /FEA=FLmRNA /CNT=319 /TID=Hs.102135.0 /TIER=FL+Stack /STK=156 /UG=Hs.102135 /LL=6748 /DEF=Homo sapiens signal sequence receptor, delta (translocon-associated protein delta) (SSR4), mRNA. /PROD=signal sequence receptor, delta /FL=gb:NM_006280.1 gb:BC003371.1
201005_at	17857.9	P	18541.8	P	19647.6	P	20080	P	22800	P	18995.2	P	20598.2	P	21818.9	P	16118.5	P	16807.5	P	22460.9	P	14345.1	P	24024.4	P	13415.5	P	19550.5	P	18805.7	P	gb:NM_001769.1 /DB_XREF=gi:4502692 /GEN=CD9 /FEA=FLmRNA /CNT=342 /TID=Hs.1244.0 /TIER=FL+Stack /STK=126 /UG=Hs.1244 /LL=928 /DEF=Homo sapiens CD9 antigen (p24) (CD9), mRNA. /PROD=CD9 antigen (p24) /FL=gb:NM_001769.1 gb:L34068.1 gb:M38690.1
201006_at	190.5	A	167.4	P	122.3	A	191.6	P	207.4	P	264	P	221.7	A	370.4	P	89.3	A	246.8	P	241.7	P	396.3	A	289.4	A	338.4	P	251.2	P	200.2	A	gb:NM_005809.1 /DB_XREF=gi:5902725 /GEN=PRDX2 /FEA=FLmRNA /CNT=484 /TID=Hs.146354.0 /TIER=FL+Stack /STK=197 /UG=Hs.146354 /LL=7001 /DEF=Homo sapiens peroxiredoxin 2 (PRDX2), mRNA. /PROD=peroxiredoxin 2 /FL=gb:NM_005809.1 gb:BC000452.1 gb:BC003022.1
201007_at	14125.2	P	14438.4	P	14293	P	15245.2	P	12975.6	P	16364.8	P	16985.6	P	16614.1	P	9778.3	P	11932.9	P	11218	P	14101.8	P	14002.6	P	11971.5	P	11757.6	P	13636.4	P	gb:NM_000183.1 /DB_XREF=gi:4504326 /GEN=HADHB /FEA=FLmRNA /CNT=362 /TID=Hs.146812.0 /TIER=FL+Stack /STK=95 /UG=Hs.146812 /LL=3032 /DEF=Homo sapiens hydroxyacyl-Coenzyme A dehydrogenase3-ketoacyl-Coenzyme A thiolaseenoyl-Coenzyme A hydratase (trifunctional protein), beta subunit (HADHB), mRNA. /PROD=hydroxyacyl-Coenzyme Adehydrogenase3-ketoacyl-Coenzyme Athiolaseenoyl-Coenzyme A hydratase (trifunc…
201008_s_at	4699.8	P	4011.5	P	3428.7	P	3453.2	P	2731.9	P	2545.9	P	3277	P	2844.1	P	79.1	A	150.7	A	1443.2	P	20	A	1031.1	P	25	A	447.5	A	126.6	A	gb:AA812232 /DB_XREF=gi:2881843 /DB_XREF=ob84h09.s1 /CLONE=IMAGE:1338113 /FEA=FLmRNA /CNT=488 /TID=Hs.179526.0 /TIER=Stack /STK=15 /UG=Hs.179526 /LL=10628 /UG_GENE=VDUP1 /UG_TITLE=upregulated by 1,25-dihydroxyvitamin D-3 /FL=gb:NM_006472.1 gb:S73591.1
201009_s_at	4843.9	P	4127.6	P	3708.9	P	3058	P	2752.8	P	3166.2	P	3510.7	P	2948.2	P	77.9	A	113.6	A	1641.5	P	143.5	A	861.2	P	175.3	A	494.5	A	348.4	A	gb:AI439556 /DB_XREF=gi:4305149 /DB_XREF=tc90c12.x1 /CLONE=IMAGE:2073430 /FEA=FLmRNA /CNT=488 /TID=Hs.179526.0 /TIER=Stack /STK=91 /UG=Hs.179526 /LL=10628 /UG_GENE=VDUP1 /UG_TITLE=upregulated by 1,25-dihydroxyvitamin D-3 /FL=gb:NM_006472.1 gb:S73591.1
201010_s_at	4456.6	P	3890.2	P	4348.6	P	3520.7	P	3026.8	P	3098.2	P	4150	P	3779.5	P	56.2	A	138.2	A	1752.3	P	110.3	A	1117.5	P	51	A	507.5	P	29.7	A	gb:NM_006472.1 /DB_XREF=gi:5454161 /GEN=VDUP1 /FEA=FLmRNA /CNT=488 /TID=Hs.179526.0 /TIER=FL /STK=0 /UG=Hs.179526 /LL=10628 /DEF=Homo sapiens upregulated by 1,25-dihydroxyvitamin D-3 (VDUP1), mRNA. /PROD=upregulated by 1,25-dihydroxyvitamin D-3 /FL=gb:NM_006472.1 gb:S73591.1
201011_at	8238.1	P	7275.5	P	7166.9	P	9923.2	P	10029.1	P	8925.2	P	9199	P	8791.7	P	6161.2	P	6699.5	P	6007.1	P	8750	P	9496.1	P	7218	P	8654.5	P	8529.7	P	gb:NM_002950.1 /DB_XREF=gi:4506674 /GEN=RPN1 /FEA=FLmRNA /CNT=337 /TID=Hs.2280.0 /TIER=FL+Stack /STK=40 /UG=Hs.2280 /LL=6184 /DEF=Homo sapiens ribophorin I (RPN1), mRNA. /PROD=ribophorin I /FL=gb:NM_002950.1
201012_at	3390.9	P	3082.3	P	2910.8	P	3780.9	P	2463.1	P	3520.1	P	4782.7	P	4029.3	P	52455.4	P	54171	P	45468.2	P	32555.9	P	28703.5	P	40167	P	37929.1	P	25260.4	P	gb:NM_000700.1 /DB_XREF=gi:4502100 /GEN=ANXA1 /FEA=FLmRNA /CNT=457 /TID=Hs.78225.0 /TIER=FL+Stack /STK=162 /UG=Hs.78225 /LL=301 /DEF=Homo sapiens annexin A1 (ANXA1), mRNA. /PROD=annexin I /FL=gb:BC001275.1 gb:NM_000700.1
201013_s_at	25515.5	P	22878.2	P	23076.1	P	25620.4	P	24590.7	P	27224.8	P	22972.1	P	21739.8	P	23126.3	P	23861.6	P	17987.9	P	30122.4	P	21112	P	30693.9	P	26059.6	P	27375.3	P	gb:AA902652 /DB_XREF=gi:3037775 /DB_XREF=ok71a12.s1 /CLONE=IMAGE:1519390 /FEA=FLmRNA /CNT=315 /TID=Hs.117950.0 /TIER=Stack /STK=76 /UG=Hs.117950 /LL=10606 /UG_GENE=ADE2H1 /UG_TITLE=multifunctional polypeptide similar to SAICAR synthetase and AIR carboxylase /FL=gb:NM_006452.1
201014_s_at	21208.3	P	18375.2	P	16334	P	23181.2	P	20670.8	P	20722.8	P	19135.2	P	19090.9	P	16874.8	P	17466	P	15907.4	P	23065.9	P	16003	P	21380.2	P	21256.8	P	20617.5	P	gb:NM_006452.1 /DB_XREF=gi:5453538 /GEN=ADE2H1 /FEA=FLmRNA /CNT=315 /TID=Hs.117950.0 /TIER=FL+Stack /STK=31 /UG=Hs.117950 /LL=10606 /DEF=Homo sapiens multifunctional polypeptide similar to SAICAR synthetase and AIR carboxylase (ADE2H1), mRNA. /PROD=multifunctional polypeptide similar to SAICARsynthetase and AIR carboxylase /FL=gb:NM_006452.1
201015_s_at	21.9	A	107.2	A	31.4	A	20.8	A	87.6	A	48	A	12.6	A	20.1	A	5161.5	P	5389.3	P	5975.9	P	5411.2	P	8198.6	P	5002.7	P	4916.9	P	6335.7	P	gb:NM_021991.1 /DB_XREF=gi:12056467 /GEN=JUP /FEA=FLmRNA /CNT=297 /TID=Hs.2340.0 /TIER=FL+Stack /STK=112 /UG=Hs.2340 /LL=3728 /DEF=Homo sapiens junction plakoglobin (JUP), transcript variant 2, mRNA. /PROD=junction plakoglobin, isoform 1 /FL=gb:BC000441.1 gb:NM_021991.1
201016_at	7614.2	P	6574.2	P	7435.5	P	8696	P	7615.1	P	7938.5	P	7153.9	P	8060.5	P	2787.1	P	3102.6	P	2590.8	P	3484.9	P	2434.2	P	4545.7	P	4337.1	P	4057.3	P	gb:BE542684 /DB_XREF=gi:9771329 /DB_XREF=601067180F1 /CLONE=IMAGE:3453571 /FEA=FLmRNA /CNT=371 /TID=Hs.4310.0 /TIER=Stack /STK=18 /UG=Hs.4310 /LL=1964 /UG_GENE=EIF1A /UG_TITLE=eukaryotic translation initiation factor 1A /FL=gb:L18960.1 gb:BC000793.1 gb:NM_001412.1
201017_at	5144.7	P	4893.9	P	4590.8	P	4971.5	P	4680.5	P	5138.7	P	5283.3	P	4532.4	P	4230.4	P	4450	P	4101.6	P	3655.4	P	2386.4	P	3952.1	P	3762.5	P	2860.9	P	gb:BG149698 /DB_XREF=gi:12661728 /DB_XREF=nad32e01.x1 /CLONE=IMAGE:3367368 /FEA=FLmRNA /CNT=371 /TID=Hs.4310.0 /TIER=Stack /STK=10 /UG=Hs.4310 /LL=1964 /UG_GENE=EIF1A /UG_TITLE=eukaryotic translation initiation factor 1A /FL=gb:L18960.1 gb:BC000793.1 gb:NM_001412.1
201018_at	6038.7	P	4672.3	P	4736.4	P	4819.7	P	5087.5	P	4576.6	P	4718.7	P	3741.9	P	4993.9	P	5416.5	P	3502	P	2691.4	P	2768.9	P	4082.3	P	3469.6	P	2871.3	P	gb:AL079283.1 /DB_XREF=gi:5102744 /FEA=FLmRNA /CNT=371 /TID=Hs.4310.0 /TIER=Stack /STK=69 /UG=Hs.4310 /LL=1964 /UG_GENE=EIF1A /UG_TITLE=eukaryotic translation initiation factor 1A /DEF=Homo sapiens mRNA full length insert cDNA clone EUROIMAGE 39515. /FL=gb:L18960.1 gb:BC000793.1 gb:NM_001412.1
201019_s_at	12812.2	P	14264.7	P	12253.3	P	15328	P	13620.6	P	13890.9	P	13737.9	P	12223.6	P	8539.2	P	9555.1	P	8412.7	P	8883.8	P	6984.6	P	10325.7	P	10562.6	P	8325.5	P	gb:NM_001412.1 /DB_XREF=gi:4503498 /GEN=EIF1A /FEA=FLmRNA /CNT=371 /TID=Hs.4310.0 /TIER=FL+Stack /STK=39 /UG=Hs.4310 /LL=1964 /DEF=Homo sapiens eukaryotic translation initiation factor 1A (EIF1A), mRNA. /PROD=eukaryotic translation initiation factor 1A /FL=gb:L18960.1 gb:BC000793.1 gb:NM_001412.1
201020_at	3127.9	P	2764.7	P	3180	P	3064.1	P	2891.4	P	2937.7	P	2853.1	P	3015.2	P	3243	P	3527.2	P	3813.2	P	5323.4	P	4943.5	P	4959.4	P	6058.8	P	5793.3	P	gb:NM_003405.1 /DB_XREF=gi:4507950 /GEN=YWHAH /FEA=FLmRNA /CNT=291 /TID=Hs.75544.0 /TIER=FL /STK=0 /UG=Hs.75544 /LL=7533 /DEF=Homo sapiens tyrosine 3-monooxygenasetryptophan 5-monooxygenase activation protein, eta polypeptide (YWHAH), mRNA. /PROD=tyrosine 3-monooxygenasetryptophan5-monooxygenase activation protein, eta polypeptide /FL=gb:NM_003405.1 gb:BC003047.1 gb:L20422.1
201021_s_at	19008.8	P	16198.8	P	17643.8	P	20055.1	P	17641.4	P	18793.5	P	17940.8	P	19931.3	P	18607.8	P	17777.5	P	21992.5	P	24341	P	25244	P	23214.6	P	22982.1	P	26499.9	P	gb:BF697964 /DB_XREF=gi:11983372 /DB_XREF=602130050F1 /CLONE=IMAGE:4286556 /FEA=FLmRNA /CNT=359 /TID=Hs.82306.0 /TIER=Stack /STK=10 /UG=Hs.82306 /LL=11034 /UG_GENE=ADF /UG_TITLE=destrin (actin depolymerizing factor) /FL=gb:NM_006870.2
201022_s_at	33463	P	32284.2	P	32127.6	P	35699.9	P	31674.9	P	36589.4	P	33919.6	P	42319.8	P	36587.1	P	41095.1	P	45289.6	P	50339.5	P	48884.1	P	45035.2	P	44786.4	P	48446.7	P	gb:NM_006870.2 /DB_XREF=gi:6466447 /GEN=ADF /FEA=FLmRNA /CNT=359 /TID=Hs.82306.0 /TIER=FL+Stack /STK=62 /UG=Hs.82306 /LL=11034 /DEF=Homo sapiens destrin (actin depolymerizing factor) (ADF), mRNA. /PROD=destrin (actin depolymerizing factor) /FL=gb:NM_006870.2
201023_at	9037.4	P	11286.7	P	9350	P	9455.2	P	9157.4	P	9278.7	P	11104.7	P	7753.6	P	7114.6	P	6662	P	6753.9	P	6268.7	P	6791.9	P	6353.3	P	7262.4	P	6111.1	P	gb:NM_005642.1 /DB_XREF=gi:5032148 /GEN=TAF2F /FEA=FLmRNA /CNT=272 /TID=Hs.155188.0 /TIER=FL+Stack /STK=77 /UG=Hs.155188 /LL=6879 /DEF=Homo sapiens TATA box binding protein (TBP)-associated factor, RNA polymerase II, F, 55kD (TAF2F), mRNA. /PROD=TATA box binding protein (TBP)-associatedfactor, RNA polymerase II, F, 55kD /FL=gb:NM_005642.1 gb:U18062.1
201024_x_at	7415	P	8750.9	P	7214.6	P	7189.8	P	7316.5	P	7447.8	P	7484.6	P	6678.8	P	9642.3	P	9459.4	P	9652.2	P	9618.3	P	7898.1	P	12280.5	P	10864.1	P	8085.3	P	gb:BG261322 /DB_XREF=gi:12771138 /DB_XREF=602373079F1 /CLONE=IMAGE:4484563 /FEA=FLmRNA /CNT=374 /TID=Hs.158688.0 /TIER=Stack /STK=44 /UG=Hs.158688 /LL=9669 /UG_GENE=IF2 /UG_TITLE=KIAA0741 gene product /FL=gb:AF078035.1 gb:AB018284.1 gb:NM_015904.1
201025_at	1193.7	P	1547.7	P	1541	P	1451.2	P	1450.1	P	1413.9	P	1572.5	P	1453.5	P	1113.8	P	1030.4	P	1208.2	P	1668.6	P	1284.9	P	1975.4	P	1736.1	P	1534.9	P	gb:AB018284.1 /DB_XREF=gi:3882202 /GEN=KIAA0741 /FEA=FLmRNA /CNT=374 /TID=Hs.158688.0 /TIER=ConsEnd /STK=0 /UG=Hs.158688 /LL=9669 /DEF=Homo sapiens mRNA for KIAA0741 protein, complete cds. /PROD=KIAA0741 protein /FL=gb:AF078035.1 gb:AB018284.1 gb:NM_015904.1
201026_at	1168.8	P	1407.6	P	1359.4	P	1326.9	P	1216.1	P	1042.1	P	1077.4	P	977.5	P	1673.7	P	1677	P	1620.2	P	1683.4	P	1307.8	P	1606.2	P	2167.6	P	1191.8	P	gb:AB018284.1 /DB_XREF=gi:3882202 /GEN=KIAA0741 /FEA=FLmRNA /CNT=374 /TID=Hs.158688.0 /TIER=ConsEnd /STK=0 /UG=Hs.158688 /LL=9669 /DEF=Homo sapiens mRNA for KIAA0741 protein, complete cds. /PROD=KIAA0741 protein /FL=gb:AF078035.1 gb:AB018284.1 gb:NM_015904.1
201027_s_at	2523	P	2868	P	2910.1	P	2422.5	P	2644.1	P	2513.7	P	2461.2	P	2398.1	P	3553.7	P	3583.1	P	3831.3	P	3728.7	P	2862.6	P	4292.5	P	3709.7	P	3573.9	P	gb:NM_015904.1 /DB_XREF=gi:7706231 /GEN=IF2 /FEA=FLmRNA /CNT=374 /TID=Hs.158688.0 /TIER=FL /STK=0 /UG=Hs.158688 /LL=9669 /DEF=Homo sapiens KIAA0741 gene product (IF2), mRNA. /PROD=translation initiation factor IF2 /FL=gb:AF078035.1 gb:AB018284.1 gb:NM_015904.1
201028_s_at	6727.8	P	5614.1	P	5679.1	P	7080.4	P	6785.6	P	7450.5	P	6601.7	P	8224.5	P	2458.6	P	2328.7	P	3089	P	2653.3	P	4050.9	P	2345.3	P	2582	P	3164.7	P	gb:U82164.1 /DB_XREF=gi:2149134 /GEN=CD99 /FEA=FLmRNA /CNT=319 /TID=Hs.177543.0 /TIER=FL /STK=0 /UG=Hs.177543 /LL=4267 /DEF=Human transmembrane protein CD99 type II mRNA, complete cds. /PROD=CD99 typeII /FL=gb:BC002584.1 gb:NM_002414.1 gb:M16279.1 gb:BC003147.1 gb:U82164.1
201029_s_at	11816.9	P	10561.7	P	12160.7	P	13072.5	P	13021.4	P	13393.5	P	12355.8	P	15874.7	P	5453.7	P	5452.3	P	6552.7	P	6364.1	P	8778.1	P	5140.7	P	6195.8	P	6735.4	P	gb:NM_002414.1 /DB_XREF=gi:4505182 /GEN=MIC2 /FEA=FLmRNA /CNT=319 /TID=Hs.177543.0 /TIER=FL+Stack /STK=24 /UG=Hs.177543 /LL=4267 /DEF=Homo sapiens antigen identified by monoclonal antibodies 12E7, F21 and O13 (MIC2), mRNA. /PROD=antigen identified by monoclonal antibodies12E7, F21 and O13 /FL=gb:BC002584.1 gb:NM_002414.1 gb:M16279.1 gb:BC003147.1 gb:U82164.1
201030_x_at	83873.2	P	80528.6	P	80589.1	P	84793.8	P	78464.9	P	86270.7	P	90837.9	P	94421.8	P	81671.3	P	90986.1	P	87149.3	P	90933.9	P	92458.4	P	84448.3	P	83379.6	P	86881	P	gb:NM_002300.1 /DB_XREF=gi:4557031 /GEN=LDHB /FEA=FLmRNA /CNT=490 /TID=Hs.234489.0 /TIER=FL+Stack /STK=218 /UG=Hs.234489 /LL=3945 /DEF=Homo sapiens lactate dehydrogenase B (LDHB), mRNA. /PROD=lactate dehydrogenase B /FL=gb:BC002362.1 gb:NM_002300.1
201031_s_at	23593.4	P	28743.3	P	30925.8	P	32136	P	28597.2	P	27309.8	P	22438	P	22042.8	P	27350.1	P	24899.3	P	23844.1	P	28199	P	24248.9	P	30607.5	P	28866.2	P	30566.6	P	gb:NM_005520.1 /DB_XREF=gi:5031752 /GEN=HNRPH1 /FEA=FLmRNA /CNT=252 /TID=Hs.245710.0 /TIER=FL+Stack /STK=79 /UG=Hs.245710 /LL=3187 /DEF=Homo sapiens heterogeneous nuclear ribonucleoprotein H1 (H) (HNRPH1), mRNA. /PROD=heterogeneous nuclear ribonucleoprotein H1 (H) /FL=gb:BC001348.1 gb:L22009.1 gb:NM_005520.1
201032_at	5289.1	P	6415.7	P	5813.9	P	5761.2	P	5458.1	P	6250.4	P	7604.8	P	8608.3	P	2666.8	P	2694.7	P	2942.9	P	4365.5	P	3292.5	P	3909.7	P	4309.9	P	4455.8	P	gb:NM_006698.1 /DB_XREF=gi:5729737 /GEN=BLCAP /FEA=FLmRNA /CNT=319 /TID=Hs.5300.0 /TIER=FL+Stack /STK=85 /UG=Hs.5300 /LL=10904 /DEF=Homo sapiens bladder cancer associated protein (BLCAP), mRNA. /PROD=bladder cancer associated protein /FL=gb:AF053470.1 gb:NM_006698.1
201033_x_at	91177	P	90649.6	P	90164.1	P	92604.1	P	88116.1	P	93430.6	P	112278	P	114719	P	106925	P	126274	P	122030	P	112446	P	128592	P	98556.5	P	105375	P	109516	P	gb:NM_001002.1 /DB_XREF=gi:4506666 /GEN=RPLP0 /FEA=FLmRNA /CNT=632 /TID=Hs.73742.0 /TIER=FL+Stack /STK=563 /UG=Hs.73742 /LL=6175 /DEF=Homo sapiens ribosomal protein, large, P0 (RPLP0), mRNA. /PROD=ribosomal protein, large, P0 /FL=gb:BC001127.1 gb:BC001834.1 gb:BC000752.1 gb:BC000345.1 gb:M17885.1 gb:AF274958.1 gb:NM_001002.1
201034_at	2252.9	P	1794.9	P	1818.1	P	1822.4	P	1856.1	P	1956.4	P	1697.5	P	1949	P	10849.6	P	10338	P	11047.1	P	6550.7	P	9538.9	P	8177.7	P	9487.5	P	7738.4	P	gb:BE545756 /DB_XREF=gi:9774401 /DB_XREF=601076920F1 /CLONE=IMAGE:3462940 /FEA=FLmRNA /CNT=327 /TID=Hs.8110.0 /TIER=Stack /STK=95 /UG=Hs.8110 /LL=3033 /UG_GENE=HADHSC /UG_TITLE=L-3-hydroxyacyl-Coenzyme A dehydrogenase, short chain /FL=gb:BC000306.1 gb:NM_005327.1
201035_s_at	2579.6	P	1163.6	P	1629.6	P	2251.7	P	2084.7	P	2170.1	P	1556.5	P	2046.8	P	1553.7	P	2438.1	P	1117.4	P	1331.7	P	1755.3	P	1702	P	1510.6	P	1650.3	P	gb:BC000306.1 /DB_XREF=gi:12653080 /FEA=FLmRNA /CNT=327 /TID=Hs.8110.0 /TIER=FL /STK=0 /UG=Hs.8110 /LL=3033 /UG_GENE=HADHSC /DEF=Homo sapiens, L-3-hydroxyacyl-Coenzyme A dehydrogenase, short chain, clone MGC:8392, mRNA, complete cds. /PROD=L-3-hydroxyacyl-Coenzyme A dehydrogenase, shortchain /FL=gb:BC000306.1 gb:NM_005327.1
201036_s_at	4067.2	P	2285.1	P	2250.3	P	4093.4	P	3549.5	P	3204.8	P	2472	P	2178.7	P	2460.1	P	2923.2	P	1865.8	P	3152.3	P	2652.8	P	2592.9	P	1935.4	P	2632.8	P	gb:NM_005327.1 /DB_XREF=gi:4885386 /GEN=HADHSC /FEA=FLmRNA /CNT=327 /TID=Hs.8110.0 /TIER=FL /STK=0 /UG=Hs.8110 /LL=3033 /DEF=Homo sapiens L-3-hydroxyacyl-Coenzyme A dehydrogenase, short chain (HADHSC), mRNA. /PROD=L-3-hydroxyacyl-Coenzyme A dehydrogenase, shortchain /FL=gb:BC000306.1 gb:NM_005327.1
201037_at	7005.4	P	5751.4	P	5914.2	P	6039.4	P	5649.9	P	6474.5	P	6243.8	P	6216.7	P	11827.7	P	12118.4	P	14959.4	P	14954.1	P	19833.7	P	13635.7	P	14906.3	P	17207.2	P	gb:NM_002627.1 /DB_XREF=gi:11321600 /GEN=PFKP /FEA=FLmRNA /CNT=338 /TID=Hs.99910.0 /TIER=FL+Stack /STK=134 /UG=Hs.99910 /LL=5214 /DEF=Homo sapiens phosphofructokinase, platelet (PFKP), mRNA. /PROD=phosphofructokinase, platelet /FL=gb:NM_002627.1 gb:M64784.1 gb:BC002536.1 gb:D25328.1
201038_s_at	4394.2	P	3621.9	P	3354.5	P	4543.9	P	3543.6	P	4027.2	P	3871.9	P	3037.3	P	2854.8	P	2576	P	2552.9	P	4585.6	P	2873.5	P	4151.9	P	3678.7	P	4182.5	P	gb:T67821 /DB_XREF=gi:678969 /DB_XREF=yc39d08.s1 /CLONE=IMAGE:83055 /FEA=FLmRNA /CNT=297 /TID=Hs.285013.0 /TIER=Stack /STK=11 /UG=Hs.285013 /LL=8125 /UG_GENE=PHAP1 /UG_TITLE=putative human HLA class II associated protein I /FL=gb:U73477.1 gb:U60823.1 gb:NM_006305.1 gb:AF025684.1
201039_s_at	3876.2	P	2973.7	P	2947.4	P	2722.5	P	2690.5	P	2706.9	P	2500.5	P	1622.5	P	3941.7	P	3765.7	P	2970.9	P	3707.9	P	4125.5	P	3298.3	P	2767.5	P	3437.6	P	gb:BF572938 /DB_XREF=gi:11646661 /DB_XREF=602078949F2 /CLONE=IMAGE:4253100 /FEA=FLmRNA /CNT=429 /TID=Hs.180455.0 /TIER=Stack /STK=50 /UG=Hs.180455 /LL=5886 /UG_GENE=RAD23A /UG_TITLE=RAD23 (S. cerevisiae) homolog A /FL=gb:D21235.1 gb:NM_005053.1
201040_at	1039.8	P	1310.8	P	1357.8	P	1119	P	1077	P	1264.4	P	1416.5	P	1041	P	1513.1	P	1675.9	P	1551.9	P	1625.1	P	2156.1	P	1448.8	P	1546	P	1764.9	P	gb:NM_002070.1 /DB_XREF=gi:4504040 /GEN=GNAI2 /FEA=FLmRNA /CNT=313 /TID=Hs.77269.0 /TIER=FL+Stack /STK=98 /UG=Hs.77269 /LL=2771 /DEF=Homo sapiens guanine nucleotide binding protein (G protein), alpha inhibiting activity polypeptide 2 (GNAI2), mRNA. /PROD=guanine nucleotide binding protein (G protein),alpha inhibiting activity polypeptide 2 /FL=gb:NM_002070.1 gb:J03004.1
201041_s_at	2034.9	P	3861.5	P	3869.7	P	1866.8	P	1810.9	P	1963.6	P	3883.2	P	3386.4	P	1893.1	P	2427.6	P	3033.4	P	2103.7	P	2439.6	P	2102.1	P	2236	P	2242.7	P	gb:NM_004417.2 /DB_XREF=gi:7108342 /GEN=DUSP1 /FEA=FLmRNA /CNT=409 /TID=Hs.171695.0 /TIER=FL+Stack /STK=99 /UG=Hs.171695 /LL=1843 /DEF=Homo sapiens dual specificity phosphatase 1 (DUSP1), mRNA. /PROD=dual specificity phosphatase 1 /FL=gb:NM_004417.2
201042_at	111.9	A	219.6	A	291.1	A	201.7	A	41.5	A	31.5	A	243.3	A	237.7	A	402.2	M	618.7	A	1181.8	P	249.3	A	1375.7	P	339.5	A	616.2	P	1015.9	P	gb:AL031651 /DB_XREF=gi:6065866 /FEA=FLmRNA /CNT=453 /TID=Hs.8265.0 /TIER=Stack /STK=206 /UG=Hs.8265 /LL=7052 /UG_GENE=TGM2 /UG_TITLE=transglutaminase 2 (C polypeptide, protein-glutamine-gamma-glutamyltransferase) /DEF=Human DNA sequence from clone RP5-1054A22 on chromosome 20q11.22-12 Contains two isoforms of the gene for TGM2 (transglutaminase 2 (C polypeptide, protein-glutamine-gamma-glutamylt…
201043_s_at	6579.6	P	5965.2	P	5396.7	P	6165.7	P	5438.3	P	5993.2	P	4965.7	P	5627.9	P	3370.6	P	3367.1	P	3435.2	P	6140.8	P	3871.8	P	4516	P	5419.1	P	5589.8	P	gb:NM_006305.1 /DB_XREF=gi:5453879 /GEN=PHAP1 /FEA=FLmRNA /CNT=297 /TID=Hs.285013.0 /TIER=FL /STK=0 /UG=Hs.285013 /LL=8125 /DEF=Homo sapiens putative human HLA class II associated protein I (PHAP1), mRNA. /PROD=putative human HLA class II associated proteinI /FL=gb:U73477.1 gb:U60823.1 gb:NM_006305.1 gb:AF025684.1
201044_x_at	319.7	A	286.3	P	238	A	141.9	A	75.1	A	160.8	A	257	A	152.6	A	271.7	A	64.9	A	314	A	265.2	A	160.6	A	179.3	A	322.8	A	467.4	A	gb:AA530892 /DB_XREF=gi:2273598 /DB_XREF=ni97d11.s1 /CLONE=IMAGE:984789 /FEA=FLmRNA /CNT=409 /TID=Hs.171695.0 /TIER=Stack /STK=160 /UG=Hs.171695 /LL=1843 /UG_GENE=DUSP1 /UG_TITLE=dual specificity phosphatase 1 /FL=gb:NM_004417.2
201045_s_at	154.5	A	297.2	M	302.2	A	47	A	284.9	P	168.4	A	168.4	A	283.3	A	206.6	P	299	A	231.6	A	131.5	A	306.1	M	25.8	A	215.9	A	259.4	A	gb:BF513857 /DB_XREF=gi:11599036 /DB_XREF=UI-H-BW1-amz-e-01-0-UI.s1 /CLONE=IMAGE:3071689 /FEA=FLmRNA /CNT=315 /TID=Hs.5636.0 /TIER=Stack /STK=8 /UG=Hs.5636 /LL=5870 /UG_GENE=RAB6A /UG_TITLE=RAB6A, member RAS oncogene family /FL=gb:BC003617.1 gb:AF130986.1 gb:AF119836.1 gb:AF198616.1 gb:M28212.1 gb:AF130122.1 gb:NM_002869.1
201046_s_at	3991	P	3673.7	P	3299	P	3682.9	P	4046.5	P	3620.5	P	3915.4	P	3913.9	P	5366.1	P	8128.8	P	4957.5	P	5370.8	P	6199.8	P	4385.5	P	4767.9	P	5786	P	gb:NM_005053.1 /DB_XREF=gi:4826963 /GEN=RAD23A /FEA=FLmRNA /CNT=429 /TID=Hs.180455.0 /TIER=FL+Stack /STK=175 /UG=Hs.180455 /LL=5886 /DEF=Homo sapiens RAD23 (S. cerevisiae) homolog A (RAD23A), mRNA. /PROD=RAD23 (S. cerevisiae) homolog A /FL=gb:D21235.1 gb:NM_005053.1
201047_x_at	5308.1	P	5680.6	P	5587.3	P	5887.4	P	5244	P	5622.4	P	5790	P	5867.5	P	8601.9	P	8468.3	P	8916.9	P	6996.8	P	8136.7	P	7736.6	P	8226.5	P	7516.4	P	gb:BC003617.1 /DB_XREF=gi:13177663 /FEA=FLmRNA /CNT=315 /TID=Hs.5636.0 /TIER=FL+Stack /STK=81 /UG=Hs.5636 /LL=5870 /UG_GENE=RAB6A /DEF=Homo sapiens, RAB6, member RAS oncogene family, clone MGC:1654, mRNA, complete cds. /PROD=RAB6, member RAS oncogene family /FL=gb:BC003617.1 gb:AF130986.1 gb:AF119836.1 gb:AF198616.1 gb:M28212.1 gb:AF130122.1 gb:NM_002869.1
201048_x_at	797.4	P	1551.4	P	1165.5	A	996.9	A	1047.1	P	1050.6	P	1147.1	P	802.7	A	850.6	P	591.1	P	881.8	P	730.1	A	681.4	P	733.9	P	880.1	P	794.1	A	gb:NM_002869.1 /DB_XREF=gi:4506372 /GEN=RAB6 /FEA=FLmRNA /CNT=315 /TID=Hs.5636.0 /TIER=FL /STK=1 /UG=Hs.5636 /LL=5870 /DEF=Homo sapiens RAB6, member RAS oncogene family (RAB6), mRNA. /PROD=RAB6, member RAS oncogene family /FL=gb:BC003617.1 gb:AF130986.1 gb:AF119836.1 gb:AF198616.1 gb:M28212.1 gb:AF130122.1 gb:NM_002869.1
201049_s_at	93602.6	P	93676.5	P	94904.2	P	93461	P	92321.9	P	100260	P	113112	P	112434	P	105287	P	133341	P	118683	P	112336	P	130396	P	106020	P	113293	P	118413	P	gb:NM_022551.1 /DB_XREF=gi:11968181 /GEN=RPS18 /FEA=FLmRNA /CNT=535 /TID=Hs.275865.0 /TIER=FL+Stack /STK=485 /UG=Hs.275865 /LL=6222 /DEF=Homo sapiens ribosomal protein S18 (RPS18), mRNA. /PROD=ribosomal protein S18 /FL=gb:NM_022551.1
201050_at	736.1	P	647.8	P	823.3	P	686.6	P	557.9	P	912.6	P	882.6	P	981.9	P	1548.4	P	1996.9	P	1501.1	P	891.1	P	1694	P	1114.7	P	763.5	P	1543.7	P	gb:NM_012268.1 /DB_XREF=gi:7110640 /GEN=HU-K4 /FEA=FLmRNA /CNT=418 /TID=Hs.74573.0 /TIER=FL+Stack /STK=188 /UG=Hs.74573 /LL=23646 /DEF=Homo sapiens similar to vaccinia virus HindIII K4L ORF (HU-K4), mRNA. /PROD=similar to vaccinia virus HindIII K4L ORF /FL=gb:U60644.1 gb:BC000553.1 gb:NM_012268.1
201051_at	17432.7	P	15236.7	P	13870.7	P	18166.9	P	14544.1	P	16994.1	P	14918.5	P	14688	P	15470.5	P	16204.1	P	11727.5	P	19374.1	P	13633.6	P	17889	P	15272	P	15985.9	P	gb:BE560202 /DB_XREF=gi:9803834 /DB_XREF=601347428F1 /CLONE=IMAGE:3688350 /FEA=FLmRNA /CNT=297 /TID=Hs.285013.0 /TIER=Stack /STK=11 /UG=Hs.285013 /LL=8125 /UG_GENE=PHAP1 /UG_TITLE=putative human HLA class II associated protein I /FL=gb:U73477.1 gb:U60823.1 gb:NM_006305.1 gb:AF025684.1
201052_s_at	7491.3	P	5945.3	P	6891.4	P	6403.4	P	6458.2	P	7209.7	P	6207.5	P	6857.6	P	3863.6	P	3579.9	P	4118.8	P	7094.8	P	6197.9	P	6388.7	P	6353.1	P	7537.1	P	gb:BG029917 /DB_XREF=gi:12419014 /DB_XREF=602297261F1 /CLONE=IMAGE:4391534 /FEA=FLmRNA /CNT=337 /TID=Hs.75925.0 /TIER=Stack /STK=63 /UG=Hs.75925 /LL=9491 /UG_GENE=PSMF1 /UG_TITLE=proteasome (prosome, macropain) inhibitor subunit 1 (PI31) /FL=gb:NM_006814.1 gb:D88378.1
201053_s_at	4315.3	P	3765.7	P	4094.3	P	4117	P	3104.5	P	3769.6	P	3940.5	P	3898.6	P	3483.3	P	3054	P	2970.9	P	3744.2	P	3638.9	P	4486.5	P	4407.4	P	5300.8	P	gb:NM_006814.1 /DB_XREF=gi:5803122 /GEN=PSMF1 /FEA=FLmRNA /CNT=337 /TID=Hs.75925.0 /TIER=FL+Stack /STK=75 /UG=Hs.75925 /LL=9491 /DEF=Homo sapiens proteasome (prosome, macropain) inhibitor subunit 1 (PI31) (PSMF1), mRNA. /PROD=proteasome inhibitor /FL=gb:NM_006814.1 gb:D88378.1
201054_at	18581.7	P	16378.7	P	16322.3	P	20662.6	P	16868.7	P	20495.4	P	17837.3	P	15720.6	P	22600.3	P	24245.3	P	19620.9	P	24038.9	P	22591	P	24105.5	P	22895.2	P	25948.2	P	gb:BE966599 /DB_XREF=gi:11772191 /DB_XREF=601660283R1 /CLONE=IMAGE:3906044 /FEA=FLmRNA /CNT=412 /TID=Hs.77492.0 /TIER=Stack /STK=82 /UG=Hs.77492 /LL=10949 /UG_GENE=HNRPA0 /UG_TITLE=heterogeneous nuclear ribonucleoprotein A0 /FL=gb:NM_006805.1 gb:BC001008.1 gb:U23803.1
201055_s_at	2409.8	P	2382.6	P	2392.3	P	2677.3	P	2256.2	P	2773.4	P	2718.5	P	2718.4	P	2614.1	P	3084.1	P	2774.9	P	3721.9	P	2624.1	P	3182.4	P	3184.8	P	3626.6	P	gb:NM_006805.1 /DB_XREF=gi:5803035 /GEN=HNRPA0 /FEA=FLmRNA /CNT=412 /TID=Hs.77492.0 /TIER=FL+Stack /STK=98 /UG=Hs.77492 /LL=10949 /DEF=Homo sapiens heterogeneous nuclear ribonucleoprotein A0 (HNRPA0), mRNA. /PROD=heterogeneous nuclear ribonucleoprotein A0 /FL=gb:NM_006805.1 gb:BC001008.1 gb:U23803.1
201056_at	732.4	P	724.2	P	851.5	P	472.4	P	842.6	P	553.9	P	624.2	P	858.7	P	1263.7	P	1264.9	P	1482.3	P	689.2	P	864.5	P	1021.6	P	1161.1	P	885.2	P	gb:N53479 /DB_XREF=gi:1194645 /DB_XREF=yv42c11.s1 /CLONE=IMAGE:245396 /FEA=FLmRNA /CNT=297 /TID=Hs.7844.0 /TIER=Stack /STK=50 /UG=Hs.7844 /LL=2804 /UG_GENE=GOLGB1 /UG_TITLE=golgi autoantigen, golgin subfamily b, macrogolgin (with transmembrane signal), 1 /FL=gb:NM_004487.1
201057_s_at	2533.1	P	3070.5	P	2993.1	P	1910.8	P	2563.5	P	2073.6	P	2610.8	P	2360.8	P	2821.9	P	2688.1	P	3457.5	P	1554.2	P	2165.1	P	1960.9	P	2632.7	P	1484.7	P	gb:NM_004487.1 /DB_XREF=gi:4758453 /GEN=GOLGB1 /FEA=FLmRNA /CNT=297 /TID=Hs.7844.0 /TIER=FL+Stack /STK=75 /UG=Hs.7844 /LL=2804 /DEF=Homo sapiens golgi autoantigen, golgin subfamily b, macrogolgin (with transmembrane signal), 1 (GOLGB1), mRNA. /PROD=golgi autoantigen, golgin subfamily b,macrogolgin (with transmembrane signal), 1 /FL=gb:NM_004487.1
201058_s_at	943.7	P	1472.6	P	1547.7	P	859.1	P	693.3	P	1133	P	1421.6	P	1093.7	P	975.7	P	846.5	A	1654.3	P	1755.4	P	2351.3	P	1352.8	P	2374.2	P	2700.3	P	gb:NM_006097.1 /DB_XREF=gi:5174602 /GEN=MYRL2 /FEA=FLmRNA /CNT=462 /TID=Hs.9615.0 /TIER=FL+Stack /STK=182 /UG=Hs.9615 /LL=10398 /DEF=Homo sapiens myosin regulatory light chain 2, smooth muscle isoform (MYRL2), mRNA. /PROD=myosin regulatory light chain 2, smooth muscleisoform /FL=gb:J02854.1 gb:NM_006097.1
201059_at	9921.5	P	9435.8	P	9730.8	P	8512.1	P	9007.2	P	8420.8	P	6450.8	P	7526.7	P	4369.3	P	5303.5	P	5113.1	P	5238.1	P	7747.6	P	5423	P	6081.8	P	6130.4	P	gb:NM_005231.1 /DB_XREF=gi:4885204 /GEN=EMS1 /FEA=FLmRNA /CNT=241 /TID=Hs.119257.0 /TIER=FL+Stack /STK=84 /UG=Hs.119257 /LL=2017 /DEF=Homo sapiens ems1 sequence (mammary tumor and squamous cell carcinoma-associated (p8085 src substrate) (EMS1), mRNA. /PROD=cortactin /FL=gb:NM_005231.1 gb:M98343.1
201060_x_at	175.4	P	201.4	P	166.8	P	147.1	A	147.7	A	61.3	A	106.2	A	224.8	A	2183.5	P	2179.8	P	3210	P	2343.6	P	3255.4	P	2742.5	P	2674.3	P	2621.1	P	gb:AI537887 /DB_XREF=gi:4452022 /DB_XREF=tp32g06.x1 /CLONE=IMAGE:2189530 /FEA=FLmRNA /CNT=443 /TID=Hs.160483.0 /TIER=Stack /STK=16 /UG=Hs.160483 /LL=2040 /UG_GENE=EPB72 /UG_TITLE=erythrocyte membrane protein band 7.2 (stomatin) /FL=gb:M81635.1 gb:NM_004099.1
201061_s_at	137.9	A	183	A	170.4	A	69.4	A	142.7	A	160.5	A	105.7	A	162.6	A	1868.3	P	2067.7	P	2686.9	P	2539.2	P	2808.8	P	2547.4	P	2583.7	P	2671.8	P	gb:M81635.1 /DB_XREF=gi:181183 /GEN=stomatin peptide /FEA=FLmRNA /CNT=443 /TID=Hs.160483.0 /TIER=FL+Stack /STK=166 /UG=Hs.160483 /LL=2040 /DEF=Homo sapiens erythrocyte membrane protein mRNA, complete cds. /PROD=stomatin peptide /FL=gb:M81635.1 gb:NM_004099.1
201062_at	3.4	A	6.5	A	2.7	A	12.8	A	3.4	A	2.7	A	13.6	A	5.9	A	5.3	A	4.6	A	12.6	A	116.7	A	22.5	A	4.3	A	1.6	A	17.6	A	gb:M81635.1 /DB_XREF=gi:181183 /GEN=stomatin peptide /FEA=FLmRNA /CNT=443 /TID=Hs.160483.0 /TIER=FL+Stack /STK=166 /UG=Hs.160483 /LL=2040 /DEF=Homo sapiens erythrocyte membrane protein mRNA, complete cds. /PROD=stomatin peptide /FL=gb:M81635.1 gb:NM_004099.1
201063_at	3873.8	P	4782.9	P	4024.9	P	4475.7	P	4931.1	P	4739.5	P	4597.1	P	4441.1	P	5439.6	P	4715.1	P	4894.7	P	4378.8	P	5713.5	P	5533.9	P	6018.1	P	5973	P	gb:NM_002901.1 /DB_XREF=gi:4506454 /GEN=RCN1 /FEA=FLmRNA /CNT=280 /TID=Hs.167791.0 /TIER=FL+Stack /STK=59 /UG=Hs.167791 /LL=5954 /DEF=Homo sapiens reticulocalbin 1, EF-hand calcium binding domain (RCN1), mRNA. /PROD=reticulocalbin 1 precursor /FL=gb:D42073.1 gb:NM_002901.1
201064_s_at	12661.4	P	11983.2	P	12390	P	12619.2	P	11790.6	P	12656.6	P	11942.4	P	12046.3	P	12256	P	12510.7	P	10592.5	P	15194.3	P	11577.5	P	13768.7	P	13063.3	P	14027.6	P	gb:NM_003819.2 /DB_XREF=gi:6552335 /GEN=PABPC4 /FEA=FLmRNA /CNT=296 /TID=Hs.169900.0 /TIER=FL+Stack /STK=93 /UG=Hs.169900 /LL=8761 /DEF=Homo sapiens poly(A)-binding protein, cytoplasmic 4 (inducible form) (PABPC4), mRNA. /PROD=poly(A)-binding protein, cytoplasmic 4(inducible form) /FL=gb:NM_003819.2
201065_s_at	7290.6	P	6769.1	P	6449.7	P	6453	P	6568.1	P	6412	P	6469.3	P	6599.5	P	6796.5	P	7018.9	P	7676	P	7102	P	7813.5	P	7099.3	P	7109.8	P	7126.7	P	gb:NM_001518.1 /DB_XREF=gi:4504202 /GEN=GTF2I /FEA=FLmRNA /CNT=333 /TID=Hs.278589.0 /TIER=FL+Stack /STK=36 /UG=Hs.278589 /LL=2969 /DEF=Homo sapiens general transcription factor II, i (GTF2I), mRNA. /PROD=general transcription factor II, i /FL=gb:U77948.1 gb:NM_001518.1 gb:AF015553.1 gb:AF038969.1
201066_at	14802.3	P	13770.2	P	15066	P	17660.3	P	16027.9	P	18920	P	16687.7	P	18623.1	P	24820.3	P	24830.8	P	22575	P	36352.3	P	31578	P	29463.3	P	26627.2	P	31532	P	gb:NM_001916.1 /DB_XREF=gi:4503184 /GEN=CYC1 /FEA=FLmRNA /CNT=382 /TID=Hs.289271.0 /TIER=FL+Stack /STK=121 /UG=Hs.289271 /LL=1537 /DEF=Homo sapiens cytochrome c-1 (CYC1), mRNA. /PROD=cytochrome c-1 /FL=gb:NM_001916.1 gb:BC001006.1
201067_at	5039.1	P	4334.2	P	3884.6	P	4690.3	P	4618.7	P	4871	P	3952.6	P	4260.7	P	3221.1	P	3450.5	P	2346.8	P	3269.1	P	2304.4	P	4658.3	P	3703.6	P	3414.6	P	gb:BF215487 /DB_XREF=gi:11109176 /DB_XREF=601881048F1 /CLONE=IMAGE:4093691 /FEA=FLmRNA /CNT=330 /TID=Hs.61153.0 /TIER=Stack /STK=22 /UG=Hs.61153 /LL=5701 /UG_GENE=PSMC2 /UG_TITLE=proteasome (prosome, macropain) 26S subunit, ATPase, 2 /FL=gb:D11094.1 gb:BC002589.1 gb:NM_002803.1
201068_s_at	34477.3	P	35018.4	P	34300.9	P	40666.5	P	39468.6	P	39534.4	P	44347.7	P	33338.2	P	15715.2	P	17491.2	P	16551	P	22658	P	21510.3	P	24059.5	P	25943.6	P	23674.5	P	gb:NM_002803.1 /DB_XREF=gi:4506208 /GEN=PSMC2 /FEA=FLmRNA /CNT=330 /TID=Hs.61153.0 /TIER=FL+Stack /STK=72 /UG=Hs.61153 /LL=5701 /DEF=Homo sapiens proteasome (prosome, macropain) 26S subunit, ATPase, 2 (PSMC2), mRNA. /PROD=proteasome (prosome, macropain) 26S subunit,ATPase, 2 /FL=gb:D11094.1 gb:BC002589.1 gb:NM_002803.1
201069_at	18.7	A	148.9	M	161.4	A	98.7	A	112.2	A	100.6	A	182.4	A	40.2	A	136.7	M	210.2	A	44.8	A	279.1	P	109.8	A	175.5	M	209.3	A	18.1	A	gb:NM_004530.1 /DB_XREF=gi:11342665 /GEN=MMP2 /FEA=FLmRNA /CNT=346 /TID=Hs.111301.0 /TIER=FL+Stack /STK=142 /UG=Hs.111301 /LL=4313 /DEF=Homo sapiens matrix metalloproteinase 2 (gelatinase A, 72kD gelatinase, 72kD type IV collagenase) (MMP2), mRNA. /PROD=matrix metalloproteinase 2 preproprotein /FL=gb:NM_004530.1 gb:BC002576.1
201070_x_at	7768.6	P	6821.6	P	6093.3	P	7067.8	P	6273.8	P	6017.2	P	7073.7	P	7387.1	P	8255.7	P	8448.7	P	8785.7	P	7441.7	P	6451.6	P	7802.6	P	7548.1	P	5747.6	P	gb:AI739389 /DB_XREF=gi:5101370 /DB_XREF=wi29f09.x1 /CLONE=IMAGE:2391689 /FEA=FLmRNA /CNT=314 /TID=Hs.13453.0 /TIER=Stack /STK=37 /UG=Hs.13453 /LL=23451 /UG_GENE=SF3B1 /UG_TITLE=splicing factor 3b, subunit 1, 155kD /FL=gb:NM_012433.1 gb:AF054284.1
201071_x_at	23635.9	P	25927.1	P	24041.2	P	25071.2	P	23517.8	P	23297.4	P	25258.6	P	23017.8	P	28948.3	P	29179.4	P	29753.3	P	27383.4	P	25811.2	P	28938.1	P	31521.7	P	28106.2	P	gb:NM_012433.1 /DB_XREF=gi:6912653 /GEN=SF3B1 /FEA=FLmRNA /CNT=314 /TID=Hs.13453.0 /TIER=FL+Stack /STK=80 /UG=Hs.13453 /LL=23451 /DEF=Homo sapiens splicing factor 3b, subunit 1, 155kD (SF3B1), mRNA. /PROD=splicing factor 3b, subunit 1, 155kD /FL=gb:NM_012433.1 gb:AF054284.1
201072_s_at	1528.1	P	1637.9	P	1740.5	P	1901.9	P	1379.1	P	1590.8	P	1500.8	P	1565.1	P	1905.5	P	1763.9	P	1346.7	P	1760	P	1463.3	P	1307.3	P	1336.9	P	1512.8	P	gb:AW152160 /DB_XREF=gi:6200058 /DB_XREF=xf75e01.x1 /CLONE=IMAGE:2623896 /FEA=FLmRNA /CNT=311 /TID=Hs.172280.0 /TIER=Stack /STK=14 /UG=Hs.172280 /LL=6599 /UG_GENE=SMARCC1 /UG_TITLE=SWISNF related, matrix associated, actin dependent regulator of chromatin, subfamily c, member 1 /FL=gb:NM_003074.1 gb:U66615.1
201073_s_at	2085.2	P	1586.9	P	1713.4	P	1718.3	P	1592.1	P	1967.6	P	1365.9	P	1894.4	P	2328.1	P	2182.6	P	1553.3	P	2477.6	P	2124.7	P	2241.4	P	2004	P	2391.3	P	gb:AL040633 /DB_XREF=gi:5409580 /DB_XREF=DKFZp434M2414_s1 /CLONE=DKFZp434M2414 /FEA=FLmRNA /CNT=311 /TID=Hs.172280.0 /TIER=Stack /STK=9 /UG=Hs.172280 /LL=6599 /UG_GENE=SMARCC1 /UG_TITLE=SWISNF related, matrix associated, actin dependent regulator of chromatin, subfamily c, member 1 /FL=gb:NM_003074.1 gb:U66615.1
201074_at	3714.1	P	3252.6	P	3551.8	P	4417.5	P	3994	P	3754.8	P	3205	P	3657.4	P	5011.1	P	5054.7	P	4391	P	6772	P	6153.3	P	5762	P	5094.2	P	5789.6	P	gb:AA593983 /DB_XREF=gi:2409333 /DB_XREF=nn16d01.s1 /CLONE=IMAGE:1084033 /FEA=FLmRNA /CNT=311 /TID=Hs.172280.0 /TIER=Stack /STK=41 /UG=Hs.172280 /LL=6599 /UG_GENE=SMARCC1 /UG_TITLE=SWISNF related, matrix associated, actin dependent regulator of chromatin, subfamily c, member 1 /FL=gb:NM_003074.1 gb:U66615.1
201075_s_at	2360.7	P	2020.7	P	2416.5	P	2386.2	P	2025	P	2169.8	P	1900.7	P	2034.9	P	4290.9	P	3355.7	P	3564.8	P	3917.8	P	3743.3	P	3866.7	P	3091.6	P	4084	P	gb:NM_003074.1 /DB_XREF=gi:4507078 /GEN=SMARCC1 /FEA=FLmRNA /CNT=311 /TID=Hs.172280.0 /TIER=FL /STK=0 /UG=Hs.172280 /LL=6599 /DEF=Homo sapiens SWISNF related, matrix associated, actin dependent regulator of chromatin, subfamily c, member 1 (SMARCC1), mRNA. /PROD=SWISNF related, matrix associated, actindependent regulator of chromatin, subfamily c, member 1 /FL=gb:NM_003074.1 gb:U66615.1
201076_at	5332.4	P	5105.1	P	5812.2	P	5512	P	6042.6	P	5398.2	P	5484.3	P	6223.8	P	5746	P	5523.9	P	5321.6	P	9772.9	P	6600.8	P	9511.1	P	6557.7	P	8526.1	P	gb:NM_005008.1 /DB_XREF=gi:4826859 /GEN=NHP2L1 /FEA=FLmRNA /CNT=406 /TID=Hs.182255.0 /TIER=FL+Stack /STK=66 /UG=Hs.182255 /LL=4809 /DEF=Homo sapiens non-histone chromosome protein 2 (S. cerevisiae)-like 1 (NHP2L1), mRNA. /PROD=non-histone chromosome protein 2 (S.cerevisiae)-like 1 /FL=gb:D50420.1 gb:AF091076.1 gb:AF155235.1 gb:BC005358.1 gb:NM_005008.1
201077_s_at	20132.9	P	22298.2	P	20702.8	P	21148	P	20028.9	P	22546.3	P	22915.6	P	20965.5	P	21977.5	P	23766.9	P	22336.4	P	32657.4	P	30652.5	P	30570	P	26890.4	P	33083.3	P	gb:AF155235.1 /DB_XREF=gi:6318598 /FEA=FLmRNA /CNT=406 /TID=Hs.182255.0 /TIER=FL+Stack /STK=141 /UG=Hs.182255 /LL=4809 /UG_GENE=NHP2L1 /DEF=Homo sapiens 15.5 kD RNA binding protein mRNA, complete cds. /PROD=15.5 kD RNA binding protein /FL=gb:D50420.1 gb:AF091076.1 gb:AF155235.1 gb:BC005358.1 gb:NM_005008.1
201078_at	8900.8	P	10042.5	P	9539.8	P	12011.5	P	12587	P	11510.3	P	12395.2	P	12345.1	P	11043.6	P	11296.5	P	12070.6	P	15690.3	P	15221.5	P	15681.8	P	18449.3	P	17615.6	P	gb:NM_004800.1 /DB_XREF=gi:4758873 /GEN=TM9SF2 /FEA=FLmRNA /CNT=335 /TID=Hs.28757.0 /TIER=FL /STK=0 /UG=Hs.28757 /LL=9375 /DEF=Homo sapiens transmembrane 9 superfamily member 2 (TM9SF2), mRNA. /PROD=transmembrane 9 superfamily member 2 /FL=gb:U81006.1 gb:NM_004800.1
201079_at	4361.7	P	4881.4	P	5017.1	P	5347.5	P	4823.2	P	5893.4	P	5889.7	P	7198.9	P	5967.2	P	5411.8	P	6622.1	P	8585.4	P	8953	P	7795.1	P	7120.2	P	9335.6	P	gb:NM_004710.1 /DB_XREF=gi:4759201 /GEN=SYNGR2 /FEA=FLmRNA /CNT=404 /TID=Hs.5097.0 /TIER=FL+Stack /STK=203 /UG=Hs.5097 /LL=9144 /DEF=Homo sapiens synaptogyrin 2 (SYNGR2), mRNA. /PROD=synaptogyrin 2 /FL=gb:BC000407.1 gb:NM_004710.1
201080_at	1080.3	P	932	P	1117.4	P	924.3	P	987.4	P	1124	P	1101	P	929.6	P	1421.2	P	1107.6	P	1242	P	1073.9	P	1392.2	P	1164.4	P	1078.7	P	1309	P	gb:BF338509 /DB_XREF=gi:11284912 /DB_XREF=602034176F2 /CLONE=IMAGE:4182187 /FEA=FLmRNA /CNT=289 /TID=Hs.6335.0 /TIER=Stack /STK=120 /UG=Hs.6335 /LL=8396 /UG_GENE=PIP5K2B /UG_TITLE=phosphatidylinositol-4-phosphate 5-kinase, type II, beta /FL=gb:U85245.1 gb:NM_003559.1
201081_s_at	320	P	523.4	P	439.4	P	361.5	P	357	P	291	A	331.1	P	207.4	P	262.9	P	361.7	P	266.7	A	244	P	400.8	P	426.3	P	440.9	P	368.8	P	gb:NM_003559.1 /DB_XREF=gi:4505818 /GEN=PIP5K2B /FEA=FLmRNA /CNT=289 /TID=Hs.6335.0 /TIER=FL /STK=0 /UG=Hs.6335 /LL=8396 /DEF=Homo sapiens phosphatidylinositol-4-phosphate 5-kinase, type II, beta (PIP5K2B), mRNA. /PROD=phosphatidylinositol-4-phosphate 5-kinase, typeII, beta /FL=gb:U85245.1 gb:NM_003559.1
201082_s_at	855.2	P	1041.5	P	1280	P	935	P	971.5	P	1070.2	P	819.2	P	744.4	P	1040	P	1157.8	P	645.7	P	1253.3	P	996.8	P	1348.6	P	1302.9	P	1486.4	P	gb:NM_004082.2 /DB_XREF=gi:13259509 /GEN=DCTN1 /FEA=FLmRNA /CNT=297 /TID=Hs.74617.0 /TIER=FL+Stack /STK=108 /UG=Hs.74617 /LL=1639 /DEF=Homo sapiens dynactin 1 (p150, Glued (Drosophila) homolog) (DCTN1), transcript variant 1, mRNA. /PROD=dynactin 1, isoform 1 /FL=gb:NM_023019.1 gb:NM_004082.2
201083_s_at	2790.2	P	2820.3	P	2239.1	P	3048.8	P	2417.5	P	2008.8	P	2402.1	P	1767	P	2174.3	P	980.7	P	1153.5	P	1433.7	P	990.1	P	1958.3	P	2235	P	1438.9	P	gb:AA740754 /DB_XREF=gi:2779346 /DB_XREF=nz03b05.s1 /CLONE=IMAGE:1286673 /FEA=FLmRNA /CNT=305 /TID=Hs.80338.0 /TIER=Stack /STK=11 /UG=Hs.80338 /LL=9774 /UG_GENE=KIAA0164 /UG_TITLE=KIAA0164 gene product /FL=gb:NM_014739.1 gb:D79986.1
201084_s_at	18369.8	P	16395.2	P	17077	P	18549.1	P	18754.4	P	19554.9	P	18369	P	16036.8	P	14782.9	P	15164.9	P	13165	P	16013.6	P	10782.3	P	19112.8	P	19952.4	P	14280	P	gb:NM_014739.1 /DB_XREF=gi:7661957 /GEN=KIAA0164 /FEA=FLmRNA /CNT=305 /TID=Hs.80338.0 /TIER=FL+Stack /STK=69 /UG=Hs.80338 /LL=9774 /DEF=Homo sapiens KIAA0164 gene product (KIAA0164), mRNA. /PROD=KIAA0164 gene product /FL=gb:NM_014739.1 gb:D79986.1
201085_s_at	2539.6	P	2306.4	P	2303.3	P	1975.6	P	2085.8	P	2359.7	P	2094.2	P	1448.6	P	1577.3	P	1574.5	P	1430.1	P	1544.1	P	1246	P	1498.5	P	1570.6	P	1331.5	P	gb:AA664291 /DB_XREF=gi:2618282 /DB_XREF=ac08d09.s1 /CLONE=IMAGE:855857 /FEA=FLmRNA /CNT=298 /TID=Hs.92909.0 /TIER=Stack /STK=18 /UG=Hs.92909 /LL=6651 /UG_GENE=SON /UG_TITLE=SON DNA binding protein /FL=gb:NM_003103.1
201086_x_at	10862.7	P	11536.2	P	10400.1	P	9878.3	P	9871.6	P	11731.3	P	11040.8	P	8409.4	P	8687.3	P	9451.5	P	10003	P	10056.2	P	9484	P	11115.4	P	10525.9	P	9383.1	P	gb:NM_003103.1 /DB_XREF=gi:4507152 /GEN=SON /FEA=FLmRNA /CNT=298 /TID=Hs.92909.0 /TIER=FL+Stack /STK=81 /UG=Hs.92909 /LL=6651 /DEF=Homo sapiens SON DNA binding protein (SON), mRNA. /PROD=SON DNA binding protein /FL=gb:NM_003103.1
201087_at	3744.9	P	3024.5	P	2800.1	P	2661.9	P	3642.2	P	3724.6	P	3745	P	3719.3	P	1901.6	P	1700.4	P	2005	P	1059.8	P	2396.5	P	1720.7	P	1420.6	P	2182.4	P	gb:NM_002859.1 /DB_XREF=gi:4506344 /GEN=PXN /FEA=FLmRNA /CNT=299 /TID=Hs.102497.0 /TIER=FL+Stack /STK=132 /UG=Hs.102497 /LL=5829 /DEF=Homo sapiens paxillin (PXN), mRNA. /PROD=paxillin /FL=gb:U14588.1 gb:NM_002859.1
201088_at	19759.6	P	20704.9	P	21359	P	26171.6	P	24113.6	P	22728.4	P	22636.3	P	19776.1	P	20285.5	P	20202.9	P	23744.4	P	29028.1	P	28906.2	P	29259.3	P	32466.4	P	33716.3	P	gb:NM_002266.1 /DB_XREF=gi:4504896 /GEN=KPNA2 /FEA=FLmRNA /CNT=421 /TID=Hs.159557.0 /TIER=FL+Stack /STK=105 /UG=Hs.159557 /LL=3838 /DEF=Homo sapiens karyopherin alpha 2 (RAG cohort 1, importin alpha 1) (KPNA2), mRNA. /PROD=karyopherin alpha 2 /FL=gb:NM_002266.1 gb:U28386.1 gb:U09559.1
201089_at	9435.1	P	10402	P	10174	P	8090.2	P	8707.4	P	9347.2	P	10785.6	P	11002.5	P	5038.4	P	4624.9	P	4843.5	P	6454.3	P	5561.1	P	5359.4	P	5397.8	P	6325.7	P	gb:NM_001693.1 /DB_XREF=gi:4502310 /GEN=ATP6B2 /FEA=FLmRNA /CNT=275 /TID=Hs.1697.0 /TIER=FL /STK=0 /UG=Hs.1697 /LL=526 /DEF=Homo sapiens ATPase, H+ transporting, lysosomal (vacuolar proton pump), beta polypeptide, 5658kD, isoform 2 (ATP6B2), mRNA. /PROD=ATPase, H+ transporting, lysosomal (vacuolarproton pump), beta polypeptide, 5658kD, isoform 2 /FL=gb:L35249.1 gb:NM_001693.1 gb:BC003100.1
201090_x_at	66599.3	P	56577.5	P	65195.5	P	66906.7	P	63352	P	68903.2	P	71539.3	P	74422.7	P	46832.4	P	58935.6	P	64004	P	75723.7	P	80053.7	P	72223.2	P	74124.9	P	79071.2	P	gb:NM_006082.1 /DB_XREF=gi:5174476 /GEN=K-ALPHA-1 /FEA=FLmRNA /CNT=757 /TID=Hs.278242.0 /TIER=FL+Stack /STK=743 /UG=Hs.278242 /LL=10376 /DEF=Homo sapiens tubulin, alpha, ubiquitous (K-ALPHA-1), mRNA. /PROD=tubulin, alpha, ubiquitous /FL=gb:BC001209.1 gb:BC001128.1 gb:BC000696.1 gb:AF081484.1 gb:K00558.1 gb:NM_006082.1
201091_s_at	10143.4	P	10923.7	P	11189.2	P	11137.1	P	9902.1	P	9648.7	P	8929.2	P	6596	P	11752.3	P	11031	P	12502.8	P	10822.9	P	10582.4	P	13505.2	P	14941.9	P	10622.3	P	gb:BE748755 /DB_XREF=gi:10162747 /DB_XREF=601571933T1 /CLONE=IMAGE:3838737 /FEA=FLmRNA /CNT=409 /TID=Hs.278554.0 /TIER=Stack /STK=42 /UG=Hs.278554 /LL=51563 /UG_GENE=HECH /UG_TITLE=heterochromatin-like protein 1 /FL=gb:NM_016587.1 gb:AF136630.1
201092_at	18303.4	P	15196.8	P	14825.1	P	17389.7	P	15381	P	18419.7	P	15045	P	14651.8	P	19237.9	P	19988.3	P	19308.4	P	19370.4	P	21624	P	18925.9	P	19006	P	18930.5	P	gb:NM_002893.2 /DB_XREF=gi:13259504 /GEN=RBBP7 /FEA=FLmRNA /CNT=375 /TID=Hs.31314.0 /TIER=FL+Stack /STK=169 /UG=Hs.31314 /LL=5931 /DEF=Homo sapiens retinoblastoma-binding protein 7 (RBBP7), mRNA. /PROD=retinoblastoma-binding protein 7 /FL=gb:U35143.1 gb:NM_002893.2
201093_x_at	7131	P	8120.9	P	7917.6	P	7053.2	P	7023	P	8393.6	P	8366.6	P	9521.2	P	6666.8	P	8082.9	P	8697.5	P	8883.1	P	11761.7	P	8344.9	P	8987.2	P	10802.4	P	gb:NM_004168.1 /DB_XREF=gi:4759079 /GEN=SDHA /FEA=FLmRNA /CNT=286 /TID=Hs.469.0 /TIER=FL+Stack /STK=110 /UG=Hs.469 /LL=6389 /DEF=Homo sapiens succinate dehydrogenase complex, subunit A, flavoprotein (Fp) (SDHA), nuclear gene encoding mitochondrial protein, mRNA. /PROD=succinate dehydrogenase complex, subunit A,flavoprotein precursor /FL=gb:BC001380.1 gb:L21936.1 gb:D30648.1 gb:NM_004168.1
201094_at	86375.4	P	91204	P	94556.5	P	93213.9	P	90145.1	P	100558	P	107750	P	107795	P	100425	P	110018	P	101488	P	108963	P	113541	P	99499	P	99388.6	P	102610	P	gb:NM_001032.1 /DB_XREF=gi:4506716 /GEN=RPS29 /FEA=FLmRNA /CNT=434 /TID=Hs.539.0 /TIER=FL+Stack /STK=182 /UG=Hs.539 /LL=6235 /DEF=Homo sapiens ribosomal protein S29 (RPS29), mRNA. /PROD=ribosomal protein S29 /FL=gb:U14973.1 gb:L31610.1 gb:NM_001032.1
201095_at	1966.7	P	1851.5	P	2120.4	P	2022.7	P	2151	P	1863.5	P	2062.2	P	1815.6	P	2017.3	P	2312.3	P	2379.5	P	3032.8	P	3267.4	P	2419.1	P	2460.7	P	3361.6	P	gb:NM_004394.1 /DB_XREF=gi:4758119 /GEN=DAP /FEA=FLmRNA /CNT=349 /TID=Hs.75189.0 /TIER=FL+Stack /STK=166 /UG=Hs.75189 /LL=1611 /DEF=Homo sapiens death-associated protein (DAP), mRNA. /PROD=death-associated protein /FL=gb:BC002726.1 gb:NM_004394.1
201096_s_at	16342.2	P	16601.5	P	15502.2	P	16400.1	P	14262.7	P	15223	P	16770.6	P	18385.9	P	12819.6	P	13182.7	P	17824.7	P	17204.6	P	21043.4	P	17964.2	P	19444.6	P	21015.5	P	gb:AL537042 /DB_XREF=gi:12800535 /DB_XREF=AL537042 /CLONE=CS0DF017YF17 (5 prime) /FEA=FLmRNA /CNT=439 /TID=Hs.75290.0 /TIER=Stack /STK=11 /UG=Hs.75290 /LL=378 /UG_GENE=ARF4 /UG_TITLE=ADP-ribosylation factor 4 /FL=gb:M36341.1 gb:NM_001660.2 gb:BC003364.1
201097_s_at	19094.1	P	19628.5	P	19928.2	P	19811.8	P	18768.1	P	19622.3	P	19700.5	P	17676.4	P	22715.5	P	23262	P	27313	P	31548	P	32498.4	P	31445.4	P	34655.9	P	34007.5	P	gb:NM_001660.2 /DB_XREF=gi:6995998 /GEN=ARF4 /FEA=FLmRNA /CNT=439 /TID=Hs.75290.0 /TIER=FL+Stack /STK=195 /UG=Hs.75290 /LL=378 /DEF=Homo sapiens ADP-ribosylation factor 4 (ARF4), mRNA. /PROD=ADP-ribosylation factor 4 /FL=gb:M36341.1 gb:NM_001660.2 gb:BC003364.1
201098_at	12411.1	P	13629	P	12289.7	P	12425.4	P	11541.5	P	12236.6	P	13757.1	P	12774.5	P	13497.2	P	13337.5	P	16502.1	P	15378.6	P	18060.5	P	15186.7	P	17517.2	P	16798	P	gb:NM_004766.1 /DB_XREF=gi:4758031 /GEN=COPB2 /FEA=FLmRNA /CNT=274 /TID=Hs.75724.0 /TIER=FL+Stack /STK=104 /UG=Hs.75724 /LL=9276 /DEF=Homo sapiens coatomer protein complex, subunit beta 2 (beta prime) (COPB2), mRNA. /PROD=coatomer protein complex, subunit beta 2 (betaprime) /FL=gb:BC000326.1 gb:NM_004766.1
201099_at	6441.2	P	7732.6	P	7080.4	P	5975.4	P	6104.3	P	7154.8	P	7198.7	P	6546.4	P	4587.8	P	4324.2	P	4623.3	P	3331.7	P	4275.2	P	3771.3	P	4512.9	P	4032.1	P	gb:AA824386 /DB_XREF=gi:2896270 /DB_XREF=aj29c05.s1 /CLONE=1391720 /FEA=FLmRNA /CNT=292 /TID=Hs.77578.0 /TIER=Stack /STK=17 /UG=Hs.77578 /LL=8239 /UG_GENE=USP9X /UG_TITLE=ubiquitin specific protease 9, X chromosome (Drosophila fat facets related) /FL=gb:NM_004652.2
201100_s_at	10708.4	P	11876.9	P	11625.3	P	9974.7	P	11322.7	P	9098.3	P	9915	P	9313.8	P	9987	P	9570.6	P	11243.5	P	5794	P	8937.4	P	8378.2	P	9149.3	P	9088.9	P	gb:NM_004652.2 /DB_XREF=gi:11641424 /GEN=USP9X /FEA=FLmRNA /CNT=292 /TID=Hs.77578.0 /TIER=FL+Stack /STK=39 /UG=Hs.77578 /LL=8239 /DEF=Homo sapiens ubiquitin specific protease 9, X chromosome (Drosophila fat facets related) (USP9X), transcript variant 1, mRNA. /PROD=Drosophila fat facets related, X-linked, isoform1 /FL=gb:NM_004652.2
201101_s_at	8323.3	P	7309	P	7318.8	P	6760.4	P	7245.5	P	7648.4	P	7521.3	P	6806.4	P	5480	P	5308	P	5533.2	P	5085.1	P	3688.5	P	5950.5	P	6877.6	P	4803.3	P	gb:BE963370 /DB_XREF=gi:11766788 /DB_XREF=601657132R1 /CLONE=IMAGE:3866335 /FEA=FLmRNA /CNT=305 /TID=Hs.80338.0 /TIER=Stack /STK=9 /UG=Hs.80338 /LL=9774 /UG_GENE=KIAA0164 /UG_TITLE=KIAA0164 gene product /FL=gb:NM_014739.1 gb:D79986.1
201102_s_at	952.8	P	542.5	P	811.7	P	672.2	P	676.9	P	727.2	P	672.2	P	754.9	P	1655.2	P	1802.4	P	1815.7	P	2024.7	P	2184.8	P	1504.7	P	1472.4	P	2014.6	P	gb:NM_002626.1 /DB_XREF=gi:4505746 /GEN=PFKL /FEA=FLmRNA /CNT=350 /TID=Hs.155455.0 /TIER=FL+Stack /STK=127 /UG=Hs.155455 /LL=5211 /DEF=Homo sapiens phosphofructokinase, liver (PFKL), mRNA. /PROD=phosphofructokinase, liver /FL=gb:NM_002626.1 gb:BC004920.1 gb:X15573.1
201103_x_at	16723.8	P	17779	P	19799.3	P	17212.7	P	17917.5	P	17153.9	P	18692.6	P	17555.3	P	16548.5	P	17802.9	P	16974.3	P	10746.4	P	11142.7	P	13500	P	13268	P	10440.2	P	gb:BE299495 /DB_XREF=gi:9183243 /DB_XREF=600944774T1 /CLONE=IMAGE:2960610 /FEA=FLmRNA /CNT=240 /TID=Hs.218329.0 /TIER=Stack /STK=62 /UG=Hs.218329 /LL=25832 /UG_GENE=DJ328E19.C1.1 /UG_TITLE=hypothetical protein /FL=gb:NM_015383.1
201104_x_at	6878	P	8861.9	P	8935.1	P	7034.3	P	9445.2	P	6819.5	P	7175.3	P	7027.8	P	7700.5	P	7861.9	P	7816.4	P	4370.1	P	4892.4	P	5578.8	P	5278.6	P	4619.2	P	gb:NM_015383.1 /DB_XREF=gi:7657016 /GEN=DJ328E19.C1.1 /FEA=FLmRNA /CNT=240 /TID=Hs.218329.0 /TIER=FL /STK=0 /UG=Hs.218329 /LL=25832 /DEF=Homo sapiens hypothetical protein (DJ328E19.C1.1), mRNA. /PROD=hypothetical protein /FL=gb:NM_015383.1
201105_at	60271.6	P	58790.7	P	58298.7	P	60021.5	P	57088.9	P	61972.9	P	69144.1	P	68379.1	P	73760.4	P	88322.8	P	91697.3	P	67012.4	P	112991	P	58541.1	P	75582.3	P	81507.8	P	gb:NM_002305.2 /DB_XREF=gi:6006015 /GEN=LGALS1 /FEA=FLmRNA /CNT=487 /TID=Hs.227751.0 /TIER=FL+Stack /STK=226 /UG=Hs.227751 /LL=3956 /DEF=Homo sapiens lectin, galactoside-binding, soluble, 1 (galectin 1) (LGALS1), mRNA. /PROD=beta-galactosidase binding lectin precursor /FL=gb:NM_002305.2 gb:BC001693.1 gb:J04456.1
201106_at	9654.3	P	12804.5	P	12789.9	P	10414.9	P	9904.1	P	12189.9	P	14659.8	P	14281.6	P	19826.7	P	20762.9	P	23861.9	P	24308.2	P	33578.7	P	19894.9	P	21077.2	P	24705.5	P	gb:NM_002085.1 /DB_XREF=gi:4504106 /GEN=GPX4 /FEA=FLmRNA /CNT=426 /TID=Hs.2706.0 /TIER=FL+Stack /STK=193 /UG=Hs.2706 /LL=2879 /DEF=Homo sapiens glutathione peroxidase 4 (phospholipid hydroperoxidase) (GPX4), mRNA. /PROD=glutathione peroxidase 4 /FL=gb:NM_002085.1
201107_s_at	7.9	A	12.1	A	10.3	A	39.1	A	19.8	A	13.5	A	22.3	A	11.5	A	9.1	A	126.8	A	8.8	A	15.6	A	15.4	A	70.5	A	14.2	A	14.8	A	gb:AI812030 /DB_XREF=gi:5398596 /DB_XREF=tw46c12.x1 /CLONE=IMAGE:2262742 /FEA=FLmRNA /CNT=371 /TID=Hs.87409.0 /TIER=Stack /STK=29 /UG=Hs.87409 /LL=7057 /UG_GENE=THBS1 /UG_TITLE=thrombospondin 1 /FL=gb:NM_003246.1
201108_s_at	39.6	A	36.2	A	168	A	70.1	A	7.2	A	12.3	A	158.4	A	126.1	A	61.3	A	150.6	A	180.8	M	236.2	A	202.1	A	162.3	A	296.5	A	307.7	A	gb:BF055462 /DB_XREF=gi:10809358 /DB_XREF=7j80e06.x1 /CLONE=IMAGE:3392770 /FEA=FLmRNA /CNT=371 /TID=Hs.87409.0 /TIER=Stack /STK=12 /UG=Hs.87409 /LL=7057 /UG_GENE=THBS1 /UG_TITLE=thrombospondin 1 /FL=gb:NM_003246.1
201109_s_at	5.1	A	51.6	A	22.9	A	18.3	A	14.5	A	26.3	A	18.8	A	20.9	A	27.5	A	22.7	A	233.4	A	433.8	A	109.6	A	456.4	A	499.1	P	491.6	P	gb:AV726673 /DB_XREF=gi:10836094 /DB_XREF=AV726673 /CLONE=HTCBGC12 /FEA=FLmRNA /CNT=371 /TID=Hs.87409.0 /TIER=Stack /STK=13 /UG=Hs.87409 /LL=7057 /UG_GENE=THBS1 /UG_TITLE=thrombospondin 1 /FL=gb:NM_003246.1
201110_s_at	13	A	88.6	A	87.1	M	4.4	A	36.1	A	11.4	A	109.8	P	111.3	A	190.9	P	209.7	P	341.9	P	233.2	P	202.7	P	450.4	P	732.8	P	601.1	P	gb:NM_003246.1 /DB_XREF=gi:4507484 /GEN=THBS1 /FEA=FLmRNA /CNT=371 /TID=Hs.87409.0 /TIER=FL+Stack /STK=35 /UG=Hs.87409 /LL=7057 /DEF=Homo sapiens thrombospondin 1 (THBS1), mRNA. /PROD=thrombospondin 1 /FL=gb:NM_003246.1
201111_at	13894.5	P	10868.8	P	10736.8	P	14469.2	P	12428.9	P	14471.4	P	11924.9	P	11581.7	P	6165.7	P	6007.5	P	4803.7	P	10637.2	P	6709.6	P	11032.6	P	11173.9	P	10802.4	P	gb:AF053641.1 /DB_XREF=gi:3560556 /GEN=CSE1 /FEA=FLmRNA /CNT=361 /TID=Hs.90073.0 /TIER=FL /STK=0 /UG=Hs.90073 /LL=1434 /DEF=Homo sapiens brain cellular apoptosis susceptibility protein (CSE1) mRNA, complete cds. /PROD=cellular apoptosis susceptibility protein /FL=gb:NM_001316.1 gb:AF053641.1 gb:U33286.1
201112_s_at	40731.5	P	35862.5	P	37228.4	P	39463.3	P	39306.5	P	42684.4	P	37250.5	P	40187	P	27496.4	P	27098.4	P	27704.8	P	36234	P	33143.4	P	34211.8	P	36884.8	P	35473.8	P	gb:NM_001316.1 /DB_XREF=gi:4503072 /GEN=CSE1L /FEA=FLmRNA /CNT=361 /TID=Hs.90073.0 /TIER=FL /STK=7 /UG=Hs.90073 /LL=1434 /DEF=Homo sapiens chromosome segregation 1 (yeast homolog)-like (CSE1L), mRNA. /PROD=chromosome segregation 1 (yeast homolog)-like /FL=gb:NM_001316.1 gb:AF053641.1 gb:U33286.1
201113_at	19080	P	18365	P	19540.7	P	22521.8	P	21856.3	P	24527.3	P	22654.6	P	24546.1	P	15886	P	17129.3	P	13469.6	P	23000.5	P	20285.2	P	19116.9	P	16561.3	P	20169.5	P	gb:NM_003321.1 /DB_XREF=gi:4507732 /GEN=TUFM /FEA=FLmRNA /CNT=451 /TID=Hs.12084.0 /TIER=FL+Stack /STK=147 /UG=Hs.12084 /LL=7284 /DEF=Homo sapiens Tu translation elongation factor, mitochondrial (TUFM), mRNA. /PROD=Tu translation elongation factor, mitochondrial /FL=gb:NM_003321.1 gb:BC001633.1 gb:L38995.1
201114_x_at	38355	P	35637.7	P	38232.5	P	39700.1	P	33677.1	P	37192.1	P	37097.2	P	39882.3	P	17885	P	19672.8	P	20571.3	P	31240.3	P	28737.3	P	29667.7	P	30810.8	P	29388.7	P	gb:NM_002792.1 /DB_XREF=gi:4506188 /GEN=PSMA7 /FEA=FLmRNA /CNT=336 /TID=Hs.233952.0 /TIER=FL+Stack /STK=79 /UG=Hs.233952 /LL=5688 /DEF=Homo sapiens proteasome (prosome, macropain) subunit, alpha type, 7 (PSMA7), mRNA. /PROD=proteasome (prosome, macropain) subunit, alphatype, 7 /FL=gb:AF022815.1 gb:BC004427.1 gb:AF054185.1 gb:NM_002792.1
201115_at	6515.7	P	4861.3	P	6241.4	P	7199.3	P	5199.1	P	8490.1	P	6269.4	P	5422.3	P	6329.4	P	5807.7	P	4996.6	P	9540.5	P	7735.2	P	7772	P	6179.3	P	7719.5	P	gb:NM_006230.1 /DB_XREF=gi:5453923 /GEN=POLD2 /FEA=FLmRNA /CNT=359 /TID=Hs.74598.0 /TIER=FL+Stack /STK=116 /UG=Hs.74598 /LL=5425 /DEF=Homo sapiens polymerase (DNA directed), delta 2, regulatory subunit (50kD) (POLD2), mRNA. /PROD=polymerase (DNA directed), delta 2, regulatorysubunit (50kD) /FL=gb:U21090.1 gb:BC000459.1 gb:NM_006230.1
201116_s_at	26.8	A	6.8	A	27.7	A	22.2	A	20.7	A	51.4	A	29.2	A	37.6	A	6790.2	P	6246	P	5764.1	P	3923.5	P	3961.4	P	3603.9	P	3399.5	P	3237.1	A	gb:AI922855 /DB_XREF=gi:5658819 /DB_XREF=wo14h05.x1 /CLONE=IMAGE:2455353 /FEA=FLmRNA /CNT=374 /TID=Hs.75360.0 /TIER=Stack /STK=9 /UG=Hs.75360 /LL=1363 /UG_GENE=CPE /UG_TITLE=carboxypeptidase E /FL=gb:NM_001873.1
201117_s_at	6.9	A	27.2	A	6.3	A	12.5	A	9.3	A	3.9	A	22.7	A	97.4	A	4391.5	P	3170.8	P	2683.5	P	2099.1	P	2490.4	P	2369	P	2867.8	P	2415.5	P	gb:NM_001873.1 /DB_XREF=gi:4503008 /GEN=CPE /FEA=FLmRNA /CNT=374 /TID=Hs.75360.0 /TIER=FL+Stack /STK=138 /UG=Hs.75360 /LL=1363 /DEF=Homo sapiens carboxypeptidase E (CPE), mRNA. /PROD=carboxypeptidase E precursor /FL=gb:NM_001873.1
201118_at	12472.1	P	11762.2	P	12664	P	13484.5	P	12619.8	P	13888.9	P	12350.2	P	14422.2	P	7965.1	P	7783.6	P	9752.5	P	14502.5	P	12141.8	P	12600.4	P	11381.6	P	15324.8	P	gb:NM_002631.1 /DB_XREF=gi:4505758 /GEN=PGD /FEA=FLmRNA /CNT=342 /TID=Hs.75888.0 /TIER=FL /STK=0 /UG=Hs.75888 /LL=5226 /DEF=Homo sapiens phosphogluconate dehydrogenase (PGD), mRNA. /PROD=phosphogluconate dehydrogenase /FL=gb:U30255.1 gb:NM_002631.1 gb:BC000368.1
201119_s_at	31768.2	P	32332	P	34313.7	P	37656.4	P	33256	P	38284.6	P	37794.2	P	36651.8	P	31767.1	P	34079.1	P	30242.6	P	38609.3	P	39787.3	P	35205.7	P	33613.1	P	38598.4	P	gb:NM_004074.1 /DB_XREF=gi:4758043 /GEN=COX8 /FEA=FLmRNA /CNT=406 /TID=Hs.81097.0 /TIER=FL+Stack /STK=178 /UG=Hs.81097 /LL=1351 /DEF=Homo sapiens cytochrome c oxidase subunit VIII (COX8), nuclear gene encoding mitochondrial protein, mRNA. /PROD=cytochrome c oxidase subunit VIII /FL=gb:NM_004074.1
201120_s_at	19908.6	P	17565.9	P	17919.4	P	20813.6	P	20543.3	P	19333.3	P	19006.6	P	20823.6	P	11475	P	11343.1	P	12265.4	P	13018.3	P	11384	P	13798.5	P	15226.1	P	13422.3	P	gb:AL547946 /DB_XREF=gi:12882489 /DB_XREF=AL547946 /CLONE=CS0DI035YB22 (5 prime) /FEA=FLmRNA /CNT=357 /TID=Hs.90061.0 /TIER=Stack /STK=11 /UG=Hs.90061 /LL=10857 /UG_GENE=HPR6.6 /UG_TITLE=progesterone binding protein /FL=gb:NM_006667.2
201121_s_at	22406.6	P	20363.2	P	20998.6	P	25074.5	P	23697.8	P	22730.5	P	23605.1	P	22691.6	P	13263.4	P	13353.9	P	13234.1	P	16207.4	P	16252.9	P	18259.7	P	19988.5	P	18793.8	P	gb:NM_006667.2 /DB_XREF=gi:6857798 /GEN=HPR6.6 /FEA=FLmRNA /CNT=357 /TID=Hs.90061.0 /TIER=FL+Stack /STK=175 /UG=Hs.90061 /LL=10857 /DEF=Homo sapiens progesterone binding protein (HPR6.6), mRNA. /PROD=progesterone binding protein /FL=gb:NM_006667.2
201122_x_at	28290.7	P	27800.7	P	30287.2	P	31786.4	P	27578.2	P	32719.8	P	26498.8	P	33427.7	P	15246.6	P	18640.1	P	15869.8	P	30537.1	P	18402.1	P	23596.5	P	19567.5	P	22455.9	P	gb:BC000751.1 /DB_XREF=gi:12653914 /FEA=FLmRNA /CNT=339 /TID=Hs.119140.0 /TIER=FL+Stack /STK=72 /UG=Hs.119140 /LL=1984 /UG_GENE=EIF5A /DEF=Homo sapiens, eukaryotic translation initiation factor 5A, clone MGC:2453, mRNA, complete cds. /PROD=eukaryotic translation initiation factor 5A /FL=gb:BC000751.1 gb:BC001832.1 gb:NM_001970.1 gb:M23419.1
201123_s_at	61294.4	P	57011.1	P	59482.8	P	63178.1	P	61485	P	66333.3	P	62230	P	59320.4	P	40852.1	P	41996.2	P	39843	P	59173	P	49847.3	P	58177.3	P	52095	P	56032.1	P	gb:NM_001970.1 /DB_XREF=gi:4503544 /GEN=EIF5A /FEA=FLmRNA /CNT=339 /TID=Hs.119140.0 /TIER=FL /STK=0 /UG=Hs.119140 /LL=1984 /DEF=Homo sapiens eukaryotic translation initiation factor 5A (EIF5A), mRNA. /PROD=eukaryotic translation initiation factor 5A /FL=gb:BC000751.1 gb:BC001832.1 gb:NM_001970.1 gb:M23419.1
201124_at	339.8	P	232.4	P	315	P	344.2	P	269	P	303.2	P	349.8	P	364.7	P	1134.6	P	1376.6	P	1690.5	P	755.8	P	1404	P	839.6	P	1142.9	P	1250	P	gb:AL048423 /DB_XREF=gi:5936493 /DB_XREF=DKFZp586H2324_s1 /CLONE=DKFZp586H2324 /FEA=FLmRNA /CNT=290 /TID=Hs.149846.0 /TIER=Stack /STK=13 /UG=Hs.149846 /LL=3693 /UG_GENE=ITGB5 /UG_TITLE=integrin, beta 5 /FL=gb:NM_002213.1 gb:J05633.1 gb:M35011.1
201125_s_at	3442.6	P	3168	P	3510.2	P	3847	P	3702.7	P	2921.5	P	3410.9	P	3489	P	4032.5	P	4973.6	P	6498.3	P	4858.6	P	8060.8	P	5683.5	P	7408.1	P	7446.8	P	gb:NM_002213.1 /DB_XREF=gi:4504772 /GEN=ITGB5 /FEA=FLmRNA /CNT=290 /TID=Hs.149846.0 /TIER=FL+Stack /STK=61 /UG=Hs.149846 /LL=3693 /DEF=Homo sapiens integrin, beta 5 (ITGB5), mRNA. /PROD=integrin, beta 5 /FL=gb:NM_002213.1 gb:J05633.1 gb:M35011.1
201126_s_at	1023.2	P	1104.9	P	1167.1	P	1092.9	P	1363.6	P	1199.5	P	1168.6	P	1517.2	P	593.9	P	670.3	P	734.7	P	1015.5	P	978.3	P	959.7	P	1053.6	P	1012.5	P	gb:NM_002406.2 /DB_XREF=gi:6031182 /GEN=MGAT1 /FEA=FLmRNA /CNT=272 /TID=Hs.151513.0 /TIER=FL+Stack /STK=136 /UG=Hs.151513 /LL=4245 /DEF=Homo sapiens mannosyl (alpha-1,3-)-glycoprotein beta-1,2-N-acetylglucosaminyltransferase (MGAT1), mRNA. /PROD=mannosyl (alpha-1,3-)-glycoproteinbeta-1,2-N-acetylglucosaminyltransferase /FL=gb:NM_002406.2 gb:M55621.1
201127_s_at	2928.9	P	3276.6	P	3111.7	P	3014.2	P	2698.1	P	2623	P	2370	P	2206.2	P	1644.4	P	2174.3	P	2341	P	2712.1	P	2862.2	P	3043.7	P	2545.7	P	2353.6	P	gb:AI971281 /DB_XREF=gi:5768107 /DB_XREF=wr27d10.x1 /CLONE=IMAGE:2488915 /FEA=FLmRNA /CNT=270 /TID=Hs.174140.0 /TIER=Stack /STK=15 /UG=Hs.174140 /LL=47 /UG_GENE=ACLY /UG_TITLE=ATP citrate lyase /FL=gb:NM_001096.1
201128_s_at	16878.5	P	16655.5	P	16180.9	P	19979.9	P	16191.8	P	17505.4	P	16846.1	P	13988.2	P	13812.6	P	16310	P	16840.3	P	19047.5	P	25936.2	P	20231.7	P	18856.1	P	23772.7	P	gb:NM_001096.1 /DB_XREF=gi:4501864 /GEN=ACLY /FEA=FLmRNA /CNT=270 /TID=Hs.174140.0 /TIER=FL+Stack /STK=75 /UG=Hs.174140 /LL=47 /DEF=Homo sapiens ATP citrate lyase (ACLY), mRNA. /PROD=ATP citrate lyase /FL=gb:NM_001096.1
201129_at	6654.6	P	6091.9	P	5870.3	P	7996.2	P	6203.3	P	7969.2	P	7218	P	8035.4	P	7708.1	P	7297.2	P	6818.4	P	7685.2	P	6133.1	P	7095.3	P	6732.5	P	6880.4	P	gb:NM_006276.2 /DB_XREF=gi:6857827 /GEN=SFRS7 /FEA=FLmRNA /CNT=332 /TID=Hs.184167.0 /TIER=FL+Stack /STK=72 /UG=Hs.184167 /LL=6432 /DEF=Homo sapiens splicing factor, arginineserine-rich 7 (35kD) (SFRS7), mRNA. /PROD=splicing factor, arginineserine-rich 7 (35kD) /FL=gb:BC000997.2 gb:L22253.1 gb:NM_006276.2
201130_s_at	7.5	A	71.5	A	32.3	A	87	A	79.6	A	36.4	A	8.9	A	109	A	321.3	P	443.4	P	465	P	363.4	P	361.4	P	269.9	P	285.5	P	490.5	P	gb:L08599.1 /DB_XREF=gi:340184 /GEN=UVO /FEA=FLmRNA /CNT=304 /TID=Hs.194657.0 /TIER=FL /STK=0 /UG=Hs.194657 /LL=999 /DEF=Human uvomorulin (E-cadherin) (UVO) mRNA, complete cds. /PROD=uvomorulin /FL=gb:NM_004360.1 gb:L08599.1
201131_s_at	9.8	A	13	A	117.4	A	9.8	A	25.1	A	65.8	A	3.9	A	7.1	A	8908.7	P	7566.3	P	8707.2	P	6770.5	P	10572.3	P	5296.9	P	6571.6	P	6109.4	P	gb:NM_004360.1 /DB_XREF=gi:4757959 /GEN=CDH1 /FEA=FLmRNA /CNT=304 /TID=Hs.194657.0 /TIER=FL+Stack /STK=88 /UG=Hs.194657 /LL=999 /DEF=Homo sapiens cadherin 1, type 1, E-cadherin (epithelial) (CDH1), mRNA. /PROD=cadherin 1, type 1, E-cadherin (epithelial) /FL=gb:NM_004360.1 gb:L08599.1
201132_at	9627.3	P	9909.4	P	8848.8	P	9571.1	P	8758.9	P	9736.5	P	8956.1	P	9722	P	8557.9	P	8571.9	P	8754.5	P	8377.7	P	9716.2	P	9219.5	P	8924	P	8838.9	P	gb:NM_019597.1 /DB_XREF=gi:9624997 /GEN=HNRPH2 /FEA=FLmRNA /CNT=264 /TID=Hs.278857.0 /TIER=FL+Stack /STK=115 /UG=Hs.278857 /LL=3188 /DEF=Homo sapiens heterogeneous nuclear ribonucleoprotein H2 (H) (HNRPH2), mRNA. /PROD=heterogeneous nuclear ribonucleoprotein H2 (H) /FL=gb:NM_019597.1
201133_s_at	2881	P	2695.6	P	2967	P	2234.2	P	2418	P	2303.2	P	2524.2	P	2459.9	P	3215.2	P	2981.6	P	3878	P	2281.3	P	2783.8	P	2272.4	P	2836.5	P	2244	P	gb:AA142966 /DB_XREF=gi:1712344 /DB_XREF=zl43b05.s1 /CLONE=IMAGE:504657 /FEA=FLmRNA /CNT=236 /TID=Hs.279849.0 /TIER=Stack /STK=15 /UG=Hs.279849 /LL=9867 /UG_GENE=KIAA0438 /UG_TITLE=KIAA0438 gene product /FL=gb:AB007898.1 gb:NM_014819.1
201134_x_at	42709	P	44784.9	P	48366.7	P	51894.8	P	47675	P	48007.7	P	52142.9	P	48065.3	P	51977.3	P	52077	P	57403.9	P	60645.8	P	61662	P	58977.6	P	61196.5	P	56093.7	P	gb:NM_001867.1 /DB_XREF=gi:4502992 /GEN=COX7C /FEA=FLmRNA /CNT=430 /TID=Hs.3462.0 /TIER=FL+Stack /STK=200 /UG=Hs.3462 /LL=1350 /DEF=Homo sapiens cytochrome c oxidase subunit VIIc (COX7C), mRNA. /PROD=cytochrome c oxidase subunit VIIc /FL=gb:BC001005.1 gb:NM_001867.1
201135_at	18792.4	P	19184.5	P	20051.4	P	19719.3	P	16762.3	P	22235.1	P	23046.1	P	23820.8	P	7428.3	P	7681.7	P	8267.8	P	13242.3	P	12555.6	P	11149.8	P	10619.5	P	12744.5	P	gb:NM_004092.2 /DB_XREF=gi:12707569 /GEN=ECHS1 /FEA=FLmRNA /CNT=403 /TID=Hs.76394.0 /TIER=FL+Stack /STK=176 /UG=Hs.76394 /LL=1892 /DEF=Homo sapiens enoyl Coenzyme A hydratase, short chain, 1, mitochondrial (ECHS1), nuclear gene encoding mitochondrial protein, mRNA. /PROD=mitochondrial short-chain enoyl-coenzyme Ahydratase 1 precursor /FL=gb:NM_004092.2 gb:D13900.1
201136_at	26383.5	P	22002	P	24255.5	P	27057.3	P	25866.2	P	27193.4	P	27235.1	P	27160.3	P	21092.6	P	22932.1	P	19611.1	P	19997.3	P	26602.3	P	16856.8	P	21307.6	P	23131.1	P	gb:NM_002668.1 /DB_XREF=gi:4505892 /GEN=PLP2 /FEA=FLmRNA /CNT=404 /TID=Hs.77422.0 /TIER=FL+Stack /STK=121 /UG=Hs.77422 /LL=5355 /DEF=Homo sapiens proteolipid protein 2 (colonic epithelium-enriched) (PLP2), mRNA. /PROD=proteolipid protein 2 (colonicepithelium-enriched) /FL=gb:NM_002668.1 gb:L09604.1
201137_s_at	23.4	A	100.5	A	192.6	A	108.5	A	38.9	A	199.3	A	28.5	A	36	A	220.1	A	281.4	P	459.6	A	61.1	A	396	P	232.9	A	391	A	332.6	M	gb:NM_002121.1 /DB_XREF=gi:4504404 /GEN=HLA-DPB1 /FEA=FLmRNA /CNT=360 /TID=Hs.814.0 /TIER=FL+Stack /STK=123 /UG=Hs.814 /LL=3115 /DEF=Homo sapiens major histocompatibility complex, class II, DP beta 1 (HLA-DPB1), mRNA. /PROD=major histocompatibility complex, class II, DPbeta 1 /FL=gb:NM_002121.1 gb:J03041.1 gb:M57466.1 gb:M83664.1 gb:M28202.1 gb:M28200.1
201138_s_at	14771.8	P	16983.1	P	14625.7	P	12745.3	P	14039.3	P	12249.5	P	14703.1	P	12414.7	P	7993.5	P	7983.1	P	8377.7	P	6855	P	5668.2	P	8871.5	P	7925.5	P	4678.9	P	gb:BG532929 /DB_XREF=gi:13524468 /DB_XREF=602580582F1 /CLONE=IMAGE:4718180 /FEA=FLmRNA /CNT=315 /TID=Hs.83715.0 /TIER=Stack /STK=18 /UG=Hs.83715 /LL=6741 /UG_GENE=SSB /UG_TITLE=Sjogren syndrome antigen B (autoantigen La) /FL=gb:BC001289.1 gb:J04205.1 gb:NM_003142.1
201139_s_at	8308.8	P	9409.4	P	8302.5	P	8907.3	P	7679.7	P	6831.5	P	8056.2	P	5976	P	4290.5	P	4923.5	P	4246.1	P	4301.2	P	3325.4	P	5790.9	P	4898.1	P	2771	P	gb:NM_003142.1 /DB_XREF=gi:10835066 /GEN=SSB /FEA=FLmRNA /CNT=315 /TID=Hs.83715.0 /TIER=FL+Stack /STK=69 /UG=Hs.83715 /LL=6741 /DEF=Homo sapiens Sjogren syndrome antigen B (autoantigen La) (SSB), mRNA. /PROD=autoantigen La /FL=gb:BC001289.1 gb:J04205.1 gb:NM_003142.1
201140_s_at	2057	P	2100.5	P	2548.6	P	2353.1	P	1988.5	P	2988.6	P	2812.5	P	2501	P	1951.7	P	2010.9	P	1531.3	P	2964.1	P	2355.6	P	2482.3	P	2811.3	P	2491.2	P	gb:NM_004583.1 /DB_XREF=gi:4759019 /GEN=RAB5C /FEA=FLmRNA /CNT=350 /TID=Hs.479.0 /TIER=FL+Stack /STK=146 /UG=Hs.479 /LL=5878 /DEF=Homo sapiens RAB5C, member RAS oncogene family (RAB5C), mRNA. /PROD=RAB5C, member RAS oncogene family /FL=gb:U11293.1 gb:NM_004583.1 gb:U18420.1 gb:AF141304.1
201141_at	49.1	A	84.2	A	176.3	P	5.4	A	22.7	A	46.8	A	20.3	A	113.2	A	447.3	P	366.7	P	385	P	391.9	P	52.7	A	534.2	P	533.2	P	516.9	P	gb:NM_002510.1 /DB_XREF=gi:4505404 /GEN=GPNMB /FEA=FLmRNA /CNT=341 /TID=Hs.82226.0 /TIER=FL+Stack /STK=111 /UG=Hs.82226 /LL=10457 /DEF=Homo sapiens glycoprotein (transmembrane) nmb (GPNMB), mRNA. /PROD=glycoprotein (transmembrane) nmb /FL=gb:NM_002510.1 gb:AF322909.1
201142_at	5062.4	P	4744.7	P	3746.5	P	4578.6	P	4430.7	P	4711.4	P	5070.4	P	4666.9	P	6327.9	P	7540.7	P	6468.4	P	7274	P	6021.7	P	8291.7	P	7556.4	P	7759	P	gb:AA577698 /DB_XREF=gi:2355882 /DB_XREF=nn22h05.s1 /CLONE=IMAGE:1084665 /FEA=FLmRNA /CNT=322 /TID=Hs.151777.0 /TIER=Stack /STK=23 /UG=Hs.151777 /LL=1965 /UG_GENE=EIF2S1 /UG_TITLE=eukaryotic translation initiation factor 2, subunit 1 (alpha, 35kD ) /FL=gb:BC002513.1 gb:NM_004094.1 gb:J02645.1
201143_s_at	3237.1	P	3093.5	P	2404.8	P	2640.4	P	2676.1	P	2576.6	P	2522.7	P	2377.3	P	3028.7	P	3304.2	P	3126.7	P	3387.7	P	3960.1	P	3363.6	P	3061.8	P	2867.1	P	gb:BC002513.1 /DB_XREF=gi:12803384 /FEA=FLmRNA /CNT=322 /TID=Hs.151777.0 /TIER=FL+Stack /STK=32 /UG=Hs.151777 /LL=1965 /UG_GENE=EIF2S1 /DEF=Homo sapiens, eukaryotic translation initiation factor 2, subunit 1 (alpha, 35kD ), clone MGC:1511, mRNA, complete cds. /PROD=eukaryotic translation initiation factor 2,subunit 1 (alpha, 35kD ) /FL=gb:BC002513.1 gb:NM_004094.1 gb:J02645.1
201144_s_at	21905	P	20365.7	P	21317.2	P	25510.6	P	24456.9	P	26795.6	P	24975.8	P	26590.9	P	14980.6	P	15884.8	P	16409.1	P	29910.5	P	19658.1	P	24838	P	24785.2	P	24059.9	P	gb:NM_004094.1 /DB_XREF=gi:4758255 /GEN=EIF2S1 /FEA=FLmRNA /CNT=322 /TID=Hs.151777.0 /TIER=FL+Stack /STK=75 /UG=Hs.151777 /LL=1965 /DEF=Homo sapiens eukaryotic translation initiation factor 2, subunit 1 (alpha, 35kD ) (EIF2S1), mRNA. /PROD=eukaryotic translation initiation factor 2,subunit 1 (alpha, 35kD ) /FL=gb:BC002513.1 gb:NM_004094.1 gb:J02645.1
201145_at	5972.9	P	4847.5	P	5426.1	P	5538.5	P	5827.4	P	5415.2	P	5724.7	P	6099.9	P	11558.7	P	10510.2	P	8439.8	P	9694.4	P	9534.4	P	8281.1	P	8203.3	P	9139.1	P	gb:NM_006118.2 /DB_XREF=gi:13435355 /GEN=HAX1 /FEA=FLmRNA /CNT=350 /TID=Hs.15318.0 /TIER=FL+Stack /STK=108 /UG=Hs.15318 /LL=10456 /DEF=Homo sapiens HS1 binding protein (HAX1), mRNA. /PROD=HS1 binding protein /FL=gb:BC005240.1 gb:NM_006118.2 gb:U68566.1
201146_at	6214.1	P	6077.2	P	6081.5	P	6523.6	P	6815.8	P	5992.9	P	6947.5	P	6490.6	P	16243.3	P	15284.2	P	12228	P	11787.6	P	12013.4	P	12336.2	P	14103.9	P	11933.2	P	gb:NM_006164.1 /DB_XREF=gi:5453775 /GEN=NFE2L2 /FEA=FLmRNA /CNT=268 /TID=Hs.155396.0 /TIER=FL+Stack /STK=68 /UG=Hs.155396 /LL=4780 /DEF=Homo sapiens nuclear factor (erythroid-derived 2)-like 2 (NFE2L2), mRNA. /PROD=nuclear factor (erythroid-derived 2)-like 2 /FL=gb:NM_006164.1
201147_s_at	17.3	A	20.2	A	13.6	A	16.6	A	64.8	A	29.3	A	13.5	A	13.8	A	101.1	A	88.5	A	69.6	A	138	A	55.8	A	79.6	A	40.5	A	166.2	A	gb:BF347089 /DB_XREF=gi:11294684 /DB_XREF=602020842F1 /CLONE=IMAGE:4156354 /FEA=FLmRNA /CNT=492 /TID=Hs.245188.0 /TIER=Stack /STK=20 /UG=Hs.245188 /LL=7078 /UG_GENE=TIMP3 /UG_TITLE=tissue inhibitor of metalloproteinase 3 (Sorsby fundus dystrophy, pseudoinflammatory) /FL=gb:NM_000362.2 gb:U14394.1 gb:U67195.1 gb:U02571.1
201148_s_at	32.6	A	46.4	A	38.3	A	38.3	A	19.9	A	16	A	40.3	A	19	A	26.6	A	47.8	A	246.3	A	367.5	A	254.1	A	75.6	A	289.9	A	273.1	A	gb:AW338933 /DB_XREF=gi:6835559 /DB_XREF=ha68g07.x1 /CLONE=IMAGE:2878908 /FEA=FLmRNA /CNT=492 /TID=Hs.245188.0 /TIER=Stack /STK=9 /UG=Hs.245188 /LL=7078 /UG_GENE=TIMP3 /UG_TITLE=tissue inhibitor of metalloproteinase 3 (Sorsby fundus dystrophy, pseudoinflammatory) /FL=gb:NM_000362.2 gb:U14394.1 gb:U67195.1 gb:U02571.1
201149_s_at	53.2	A	176.1	A	242.6	P	129.8	A	81.9	A	79.4	A	33.2	A	198	A	278.6	P	63.1	A	170.4	P	190.1	A	135.7	A	162.1	A	230.8	A	235.4	M	gb:U67195.1 /DB_XREF=gi:1519557 /FEA=FLmRNA /CNT=492 /TID=Hs.245188.0 /TIER=FL+Stack /STK=19 /UG=Hs.245188 /LL=7078 /UG_GENE=TIMP3 /DEF=Human tissue inhibitor of metalloproteinase-3 mRNA, complete cds. /PROD=tissue inhibitor of metalloproteinase-3 /FL=gb:NM_000362.2 gb:U14394.1 gb:U67195.1 gb:U02571.1
201150_s_at	109.8	A	31.6	A	20.1	A	14.2	A	50.2	A	61.6	A	11	A	163	A	55.3	A	11.7	A	193	A	188.2	M	254	P	105.2	A	169.9	P	144.1	A	gb:NM_000362.2 /DB_XREF=gi:9257248 /GEN=TIMP3 /FEA=FLmRNA /CNT=492 /TID=Hs.245188.0 /TIER=FL+Stack /STK=172 /UG=Hs.245188 /LL=7078 /DEF=Homo sapiens tissue inhibitor of metalloproteinase 3 (Sorsby fundus dystrophy, pseudoinflammatory) (TIMP3), mRNA. /PROD=tissue inhibitor of metalloproteinase 3precursor /FL=gb:NM_000362.2 gb:U14394.1 gb:U67195.1 gb:U02571.1
201151_s_at	2919.9	P	2619	P	2669.7	P	2729.3	P	3216.3	P	2533.5	P	2145.9	P	2114.9	P	4558.5	P	3899.8	P	3075.2	P	3067.6	P	1827	P	4319.6	P	3904.7	P	2778.7	P	gb:BF512200 /DB_XREF=gi:11597379 /DB_XREF=UI-H-BI3-alq-d-11-0-UI.s1 /CLONE=IMAGE:3068228 /FEA=FLmRNA /CNT=345 /TID=Hs.28578.0 /TIER=Stack /STK=14 /UG=Hs.28578 /LL=4154 /UG_GENE=MBNL /UG_TITLE=muscleblind (Drosophila)-like /FL=gb:NM_021038.1 gb:AB007888.1
201152_s_at	10967.4	P	8016.9	P	7844.4	P	8833.3	P	9481.7	P	8363	P	8308.7	P	7040.9	P	15568.6	P	14635.2	P	10980.7	P	10587.2	P	7792.3	P	12931.1	P	11473.3	P	6641.2	P	gb:N31913 /DB_XREF=gi:1152312 /DB_XREF=yy21f10.s1 /CLONE=IMAGE:271915 /FEA=FLmRNA /CNT=345 /TID=Hs.28578.0 /TIER=Stack /STK=29 /UG=Hs.28578 /LL=4154 /UG_GENE=MBNL /UG_TITLE=muscleblind (Drosophila)-like /FL=gb:NM_021038.1 gb:AB007888.1
201153_s_at	8462.4	P	7011.1	P	6946.9	P	7309.9	P	8442.9	P	6736.2	P	7544.6	P	4767.2	P	13220.3	P	13187.6	P	10068.8	P	9846.3	P	7870.7	P	12731.4	P	12217.1	P	7485.4	P	gb:NM_021038.1 /DB_XREF=gi:10518339 /GEN=MBNL /FEA=FLmRNA /CNT=345 /TID=Hs.28578.0 /TIER=FL+Stack /STK=88 /UG=Hs.28578 /LL=4154 /DEF=Homo sapiens muscleblind (Drosophila)-like (MBNL), mRNA. /PROD=muscleblind (Drosophila)-like /FL=gb:NM_021038.1 gb:AB007888.1
201154_x_at	82581.2	P	84913.5	P	85528.1	P	83862	P	80060.6	P	88121	P	100975	P	104475	P	99805.3	P	117869	P	106191	P	110419	P	118404	P	92508	P	97066.5	P	104948	P	gb:NM_000968.1 /DB_XREF=gi:4506652 /GEN=RPL4 /FEA=FLmRNA /CNT=486 /TID=Hs.286.0 /TIER=FL+Stack /STK=441 /UG=Hs.286 /LL=6124 /DEF=Homo sapiens ribosomal protein L4 (RPL4), mRNA. /PROD=ribosomal protein L4 /FL=gb:BC001365.1 gb:L20868.1 gb:D23660.1 gb:NM_000968.1
201155_s_at	2038.2	P	2334.5	P	2252.7	P	2353.2	P	2227	P	2407.2	P	1982.5	P	2378	P	2660.4	P	3158.1	P	3169.3	P	4703.4	P	3300.3	P	3644.8	P	3536.3	P	3600.1	P	gb:NM_014874.1 /DB_XREF=gi:7662003 /GEN=KIAA0214 /FEA=FLmRNA /CNT=318 /TID=Hs.3363.0 /TIER=FL+Stack /STK=125 /UG=Hs.3363 /LL=9927 /DEF=Homo sapiens KIAA0214 gene product (KIAA0214), mRNA. /PROD=KIAA0214 gene product /FL=gb:NM_014874.1 gb:D86987.1 gb:AF036536.1
201156_s_at	2780.4	P	3130.3	P	3105.5	P	3296.1	P	2995.1	P	3826.2	P	3573.9	P	3362.7	P	2450.3	P	2553	P	2936.3	P	3722.3	P	3603.2	P	3810.7	P	3835.2	P	4533.4	P	gb:AF141304.1 /DB_XREF=gi:7672664 /GEN=RAB5C /FEA=FLmRNA /CNT=350 /TID=Hs.479.0 /TIER=FL+Stack /STK=12 /UG=Hs.479 /LL=5878 /DEF=Homo sapiens small GTPase (RAB5C) mRNA, complete cds. /PROD=small GTPase /FL=gb:U11293.1 gb:NM_004583.1 gb:U18420.1 gb:AF141304.1
201157_s_at	8454	P	6992.8	P	7752	P	8375.4	P	7385.6	P	8582.9	P	8248.6	P	8675.2	P	7632.3	P	7581	P	10360.8	P	12363.3	P	11326.1	P	10148.9	P	10672.7	P	11454.1	P	gb:AF020500.1 /DB_XREF=gi:2760893 /FEA=FLmRNA /CNT=305 /TID=Hs.111039.0 /TIER=FL+Stack /STK=49 /UG=Hs.111039 /LL=4836 /UG_GENE=NMT1 /DEF=Homo sapiens myristoyl CoA:protein N-myristoyltransferase mRNA, complete cds. /PROD=myristoyl CoA:protein N-myristoyltransferase /FL=gb:NM_021079.1 gb:AF043324.1 gb:AF020500.1
201158_at	1044.3	P	1333.4	P	1052.1	P	1002.5	P	1292	P	1221.1	P	978.3	P	1075.3	P	822.8	P	931.5	P	876.5	P	1093.9	P	954.2	P	1220.5	P	1414	P	1291.4	P	gb:AI570834 /DB_XREF=gi:4534208 /DB_XREF=tr67g09.x1 /CLONE=IMAGE:2223424 /FEA=FLmRNA /CNT=305 /TID=Hs.111039.0 /TIER=Stack /STK=43 /UG=Hs.111039 /LL=4836 /UG_GENE=NMT1 /UG_TITLE=N-myristoyltransferase 1 /FL=gb:NM_021079.1 gb:AF043324.1 gb:AF020500.1
201159_s_at	436.7	P	517	P	407.3	A	211.9	A	265.3	M	352.6	P	241.9	A	312.8	A	129.5	A	169.2	A	294.4	A	350.1	A	243.7	A	340	P	414.1	P	374.5	A	gb:NM_021079.1 /DB_XREF=gi:10835072 /GEN=NMT1 /FEA=FLmRNA /CNT=305 /TID=Hs.111039.0 /TIER=FL /STK=0 /UG=Hs.111039 /LL=4836 /DEF=Homo sapiens N-myristoyltransferase 1 (NMT1), mRNA. /PROD=N-myristoyltransferase 1 /FL=gb:NM_021079.1 gb:AF043324.1 gb:AF020500.1
201160_s_at	19100.2	P	23779.5	P	22918.3	P	23365.4	P	21314.1	P	23434.5	P	27362.1	P	20327.5	P	31834.8	P	32600.5	P	32919.8	P	38269.3	P	36182.6	P	41052.6	P	41491	P	40798.1	P	gb:AL556190 /DB_XREF=gi:12898634 /DB_XREF=AL556190 /CLONE=CS0DK011YH09 (5 prime) /FEA=FLmRNA /CNT=311 /TID=Hs.1139.0 /TIER=Stack /STK=57 /UG=Hs.1139 /LL=8531 /UG_GENE=CSDA /UG_TITLE=cold shock domain protein A /FL=gb:NM_003651.1
201161_s_at	8591.7	P	12147	P	10662	P	8294	P	9657.5	P	9696.1	P	12735.8	P	10338.7	P	21971.1	P	23478.2	P	20053.5	P	25334.6	P	22332.4	P	23830.9	P	18548.2	P	23656.5	P	gb:NM_003651.1 /DB_XREF=gi:4503070 /GEN=CSDA /FEA=FLmRNA /CNT=311 /TID=Hs.1139.0 /TIER=FL /STK=0 /UG=Hs.1139 /LL=8531 /DEF=Homo sapiens cold shock domain protein A (CSDA), mRNA. /PROD=cold shock domain protein A /FL=gb:NM_003651.1
201162_at	17.3	A	44	A	14.3	A	35.3	A	18.2	A	22.8	A	17.4	A	21.9	A	14.8	A	61.9	A	26.4	A	42.1	A	14.9	A	12	A	14.1	A	22.1	A	gb:NM_001553.1 /DB_XREF=gi:4504618 /GEN=IGFBP7 /FEA=FLmRNA /CNT=409 /TID=Hs.119206.0 /TIER=FL+Stack /STK=157 /UG=Hs.119206 /LL=3490 /DEF=Homo sapiens insulin-like growth factor binding protein 7 (IGFBP7), mRNA. /PROD=insulin-like growth factor binding protein 7 /FL=gb:NM_001553.1 gb:L19182.1
201163_s_at	75.6	A	58.6	A	15.8	A	101.8	A	6	A	16.1	A	93	A	8.1	A	12.8	A	55.7	A	58.8	A	6.2	A	15	A	6.7	A	171.7	A	78.4	A	gb:NM_001553.1 /DB_XREF=gi:4504618 /GEN=IGFBP7 /FEA=FLmRNA /CNT=409 /TID=Hs.119206.0 /TIER=FL+Stack /STK=157 /UG=Hs.119206 /LL=3490 /DEF=Homo sapiens insulin-like growth factor binding protein 7 (IGFBP7), mRNA. /PROD=insulin-like growth factor binding protein 7 /FL=gb:NM_001553.1 gb:L19182.1
201164_s_at	4876.5	P	5384.6	P	4834.6	P	5097.2	P	4816.3	P	5088.4	P	3957.5	P	4341.3	P	7085.9	P	5803.7	P	6011.2	P	6249.5	P	6239	P	6297.7	P	6157.8	P	6093.1	P	gb:BG474429 /DB_XREF=gi:13406706 /DB_XREF=602517152F1 /CLONE=IMAGE:4648765 /FEA=FLmRNA /CNT=285 /TID=Hs.153834.0 /TIER=Stack /STK=70 /UG=Hs.153834 /LL=9698 /UG_GENE=PUM1 /UG_TITLE=pumilio (Drosophila) homolog 1 /FL=gb:NM_014676.1 gb:AF315592.1
201165_s_at	2031.5	P	2110.9	P	4191.4	P	4875.5	P	1835.1	P	3164.8	P	3311.9	P	4207.7	P	3574	P	4584.8	P	3843	P	3886.8	P	3076.7	P	3002.3	P	2627.1	P	3737.6	P	gb:BE670915 /DB_XREF=gi:10031456 /DB_XREF=7e43a09.x1 /CLONE=IMAGE:3285208 /FEA=FLmRNA /CNT=285 /TID=Hs.153834.0 /TIER=Stack /STK=13 /UG=Hs.153834 /LL=9698 /UG_GENE=PUM1 /UG_TITLE=pumilio (Drosophila) homolog 1 /FL=gb:NM_014676.1 gb:AF315592.1
201166_s_at	10337.8	P	10127.2	P	9819.7	P	10173.3	P	10664.9	P	9850.8	P	8716.4	P	8510.8	P	13425.5	P	14608.3	P	13347.7	P	11914.7	P	12386.4	P	12283	P	11181.4	P	12123.8	P	gb:NM_014676.1 /DB_XREF=gi:13491165 /GEN=PUM1 /FEA=FLmRNA /CNT=285 /TID=Hs.153834.0 /TIER=FL /STK=0 /UG=Hs.153834 /LL=9698 /DEF=Homo sapiens pumilio (Drosophila) homolog 1 (PUM1), mRNA. /PROD=pumilio (Drosophila) homolog 1 /FL=gb:NM_014676.1 gb:AF315592.1
201167_x_at	697.2	P	673.5	P	699.4	P	799.3	P	891.1	P	866.1	P	753	P	779.9	P	780.7	P	725.8	P	798.3	P	1445.2	P	1087.1	P	1017.8	P	1098.1	P	1351.3	P	gb:D13989.1 /DB_XREF=gi:285978 /FEA=FLmRNA /CNT=425 /TID=Hs.159161.0 /TIER=FL /STK=0 /UG=Hs.159161 /LL=396 /UG_GENE=ARHGDIA /DEF=Human rho GDI mRNA, complete cds. /PROD=human rho GDI /FL=gb:M97579.1 gb:D13989.1 gb:NM_004309.1
201168_x_at	2255.6	P	2113.6	P	2277.8	P	2042.3	P	1934.4	P	2341.5	P	2297.8	P	2538.4	P	2431	P	3191.9	P	3353.4	P	4597	P	3743	P	3453.9	P	2522.2	P	4083.6	P	gb:NM_004309.1 /DB_XREF=gi:4757767 /GEN=ARHGDIA /FEA=FLmRNA /CNT=425 /TID=Hs.159161.0 /TIER=FL+Stack /STK=140 /UG=Hs.159161 /LL=396 /DEF=Homo sapiens Rho GDP dissociation inhibitor (GDI) alpha (ARHGDIA), mRNA. /PROD=Rho GDP dissociation inhibitor (GDI) alpha /FL=gb:M97579.1 gb:D13989.1 gb:NM_004309.1
201169_s_at	3012.3	P	3651.5	P	3458.9	P	2026.1	P	2478.7	P	2037	P	2552.2	P	2135.9	P	967.4	P	742.5	P	834.7	P	172.8	P	372.6	P	298.7	P	129.2	P	392.5	P	gb:BG326045 /DB_XREF=gi:13132482 /DB_XREF=602424821F1 /CLONE=IMAGE:4562789 /FEA=FLmRNA /CNT=243 /TID=Hs.171825.0 /TIER=Stack /STK=9 /UG=Hs.171825 /LL=8553 /UG_GENE=BHLHB2 /UG_TITLE=basic helix-loop-helix domain containing, class B, 2 /FL=gb:AB004066.1 gb:NM_003670.1
201170_s_at	8990.9	P	10540.2	P	10682.3	P	6792.5	P	7509.1	P	5906.7	P	7945.8	P	8061.3	P	4243.8	P	4712.4	P	3931.1	P	1468.9	P	2865.4	P	1491.8	P	1352.5	P	1514.7	P	gb:NM_003670.1 /DB_XREF=gi:4503298 /GEN=BHLHB2 /FEA=FLmRNA /CNT=243 /TID=Hs.171825.0 /TIER=FL+Stack /STK=55 /UG=Hs.171825 /LL=8553 /DEF=Homo sapiens basic helix-loop-helix domain containing, class B, 2 (BHLHB2), mRNA. /PROD=differentiated embryo chondrocyte expressed gene1 /FL=gb:AB004066.1 gb:NM_003670.1
201171_at	878.2	P	868.1	P	803.1	P	1174.8	P	739.2	P	1055.6	P	1357	P	1427.4	P	664.2	P	830.3	P	660.1	P	1204.1	P	1351.7	P	986.3	P	1022.8	P	1308.4	P	gb:NM_003945.1 /DB_XREF=gi:4502318 /GEN=ATP6H /FEA=FLmRNA /CNT=433 /TID=Hs.24322.0 /TIER=ConsEnd /STK=0 /UG=Hs.24322 /LL=8992 /DEF=Homo sapiens ATPase, H+ transporting, lysosomal (vacuolar proton pump) 9kD (ATP6H), mRNA. /PROD=ATPase, H+ transporting, lysosomal (vacuolarproton pump) 9kD /FL=gb:NM_003945.1
201172_x_at	20634	P	21250.5	P	20963.2	P	20809.1	P	20027.1	P	23373.8	P	25852.2	P	26997.1	P	11254.6	P	12090.4	P	13998.4	P	16177.3	P	17937.6	P	16850.2	P	16648	P	19802.5	P	gb:NM_003945.1 /DB_XREF=gi:4502318 /GEN=ATP6H /FEA=FLmRNA /CNT=433 /TID=Hs.24322.0 /TIER=FL+Stack /STK=292 /UG=Hs.24322 /LL=8992 /DEF=Homo sapiens ATPase, H+ transporting, lysosomal (vacuolar proton pump) 9kD (ATP6H), mRNA. /PROD=ATPase, H+ transporting, lysosomal (vacuolarproton pump) 9kD /FL=gb:NM_003945.1
201173_x_at	35794.9	P	28056.9	P	30284.4	P	33716.2	P	33042.6	P	31793.2	P	27451.1	P	31719.4	P	9154	P	9473.2	P	11142.6	P	15371.4	P	14694.6	P	13988.1	P	12788	P	15814.5	P	gb:NM_006600.1 /DB_XREF=gi:5729952 /GEN=NUDC /FEA=FLmRNA /CNT=331 /TID=Hs.263812.0 /TIER=FL+Stack /STK=85 /UG=Hs.263812 /LL=10726 /DEF=Homo sapiens nuclear distribution gene C (A.nidulans) homolog (NUDC), mRNA. /PROD=nuclear distribution gene C (A.nidulans)homolog /FL=gb:AF130736.1 gb:BC002399.1 gb:AF125465.1 gb:BC003132.1 gb:NM_006600.1 gb:AF100760.1 gb:AB019408.1
201174_s_at	3021.3	P	3592.6	P	3167.8	P	2913.8	P	3371.2	P	3705.6	P	3824	P	3943.6	P	3171.3	P	3311	P	2962.3	P	4348.3	P	3795.2	P	3910.6	P	3958.3	P	4153.9	P	gb:NM_018975.1 /DB_XREF=gi:9507032 /GEN=RAP1 /FEA=FLmRNA /CNT=286 /TID=Hs.274428.0 /TIER=FL+Stack /STK=109 /UG=Hs.274428 /LL=54386 /DEF=Homo sapiens TRF2-interacting telomeric RAP1 protein (RAP1), mRNA. /PROD=TRF2-interacting telomeric RAP1 protein /FL=gb:NM_018975.1 gb:AF262988.1 gb:BC004465.1
201175_at	11686.7	P	11358.3	P	12823	P	14600	P	14498.1	P	14332.1	P	14593.6	P	18331	P	8644.5	P	9071.2	P	7991.5	P	12684.3	P	10538.9	P	10009.1	P	11315	P	13241.5	P	gb:NM_015959.1 /DB_XREF=gi:7705725 /GEN=LOC51075 /FEA=FLmRNA /CNT=311 /TID=Hs.279861.0 /TIER=FL+Stack /STK=115 /UG=Hs.279861 /LL=51075 /DEF=Homo sapiens CGI-31 protein (LOC51075), mRNA. /PROD=CGI-31 protein /FL=gb:NM_015959.1 gb:BC000666.1 gb:AF132965.1 gb:AF059753.1
201176_s_at	7509.1	P	7569	P	7687.2	P	7684.4	P	7159.4	P	8326.8	P	7782	P	7854.6	P	7514.9	P	7594.5	P	8517.2	P	7680.4	P	8135.5	P	7401.7	P	8603.2	P	9144.3	P	gb:NM_001655.2 /DB_XREF=gi:11863153 /GEN=ARCN1 /FEA=FLmRNA /CNT=277 /TID=Hs.33642.0 /TIER=FL+Stack /STK=111 /UG=Hs.33642 /LL=372 /DEF=Homo sapiens archain 1 (ARCN1), mRNA. /PROD=archain /FL=gb:NM_001655.2
201177_s_at	5950.5	P	6172.3	P	6163.8	P	6104.9	P	6044.4	P	5402.1	P	5406	P	4234	P	11067.3	P	10721.2	P	10076.6	P	9410.8	P	11029.7	P	9386.8	P	9029.3	P	9534	P	gb:NM_005499.1 /DB_XREF=gi:4885648 /GEN=UBA2 /FEA=FLmRNA /CNT=290 /TID=Hs.4311.0 /TIER=FL+Stack /STK=100 /UG=Hs.4311 /LL=10054 /DEF=Homo sapiens SUMO-1 activating enzyme subunit 2 (UBA2), mRNA. /PROD=SUMO-1 activating enzyme subunit 2 /FL=gb:AF110957.1 gb:NM_005499.1 gb:AL136905.1 gb:AF090384.1 gb:BC003153.1 gb:U35832.1 gb:AF079566.1
201178_at	8330.1	P	7242.9	P	7944.2	P	7364.6	P	6795.5	P	7731.1	P	7501.1	P	7339.5	P	5792.8	P	5520.4	P	6348.6	P	7218.4	P	7818.6	P	6227.7	P	6272.9	P	7263.9	P	gb:NM_012179.1 /DB_XREF=gi:7106310 /GEN=FBXO7 /FEA=FLmRNA /CNT=337 /TID=Hs.5912.0 /TIER=FL+Stack /STK=141 /UG=Hs.5912 /LL=25793 /DEF=Homo sapiens F-box only protein 7 (FBXO7), mRNA. /PROD=F-box only protein 7 /FL=gb:AF129537.1 gb:NM_012179.1 gb:AF233225.1
201179_s_at	4297.6	P	4507.6	P	4103.9	P	4231.8	P	3907.1	P	3915.1	P	3845.3	P	3963.2	P	4882.2	P	5043.5	P	5359.8	P	5663.7	P	4025	P	5045.6	P	5536	P	4908.4	P	gb:J03005.1 /DB_XREF=gi:183183 /GEN=GNAI1 /FEA=FLmRNA /CNT=345 /TID=Hs.73799.0 /TIER=FL /STK=0 /UG=Hs.73799 /LL=2773 /UG_TITLE=guanine nucleotide binding protein (G protein), alpha inhibiting activity polypeptide 3 /DEF=Human alternative guanine nucleotide-binding regulatory protein (G) alpha-inhibitory-subunit mRNA, complete cds. /FL=gb:J03005.1 gb:M27543.1 gb:J03198.1 gb:J03238.1 gb:NM_006496.1
201180_s_at	15791.8	P	14211.6	P	13474.6	P	13061.5	P	13220.2	P	13640.3	P	14109.1	P	13484.7	P	16962	P	21327.3	P	20099.2	P	17736.5	P	20562.1	P	20546	P	22122	P	21522.3	P	gb:J03198.1 /DB_XREF=gi:183224 /FEA=FLmRNA /CNT=345 /TID=Hs.73799.0 /TIER=FL+Stack /STK=113 /UG=Hs.73799 /LL=2773 /UG_GENE=GNAI3 /UG_TITLE=guanine nucleotide binding protein (G protein), alpha inhibiting activity polypeptide 3 /DEF=Human stimulatory G protein (of receptor-regulated K+ channels) alpha subunit mRNA, complete cds. /FL=gb:J03005.1 gb:M27543.1 gb:J03198.1 gb:J03238.1 gb:NM_006496.1
201181_at	1761.3	P	1606.2	P	1350.3	P	1395.3	P	1691.7	P	1453.1	P	1390	P	1239.7	P	1893.4	P	1784.5	P	1525.6	P	1282.1	P	1410	P	976.9	P	1285.7	P	1264.8	P	gb:NM_006496.1 /DB_XREF=gi:5729849 /GEN=GNAI3 /FEA=FLmRNA /CNT=345 /TID=Hs.73799.0 /TIER=FL /STK=7 /UG=Hs.73799 /LL=2773 /DEF=Homo sapiens guanine nucleotide binding protein (G protein), alpha inhibiting activity polypeptide 3 (GNAI3), mRNA. /PROD=guanine nucleotide binding protein (G protein),alpha inhibiting activity polypeptide 3 /FL=gb:J03005.1 gb:M27543.1 gb:J03198.1 gb:J03238.1 gb:NM_006496…
201182_s_at	1981.4	P	1642.1	P	1981.9	P	1880.3	P	1774	P	1809.3	P	1352.1	P	2049.9	P	1639.1	P	1415.9	P	1131.8	P	1412	P	1263.5	P	1142.8	P	1255.7	P	1446.8	P	gb:AI761771 /DB_XREF=gi:5177362 /DB_XREF=wi62b06.x1 /CLONE=IMAGE:2394803 /FEA=FLmRNA /CNT=243 /TID=Hs.74441.0 /TIER=Stack /STK=10 /UG=Hs.74441 /LL=1108 /UG_GENE=CHD4 /UG_TITLE=chromodomain helicase DNA binding protein 4 /FL=gb:NM_001273.1
201183_s_at	4720.2	P	4476.1	P	5061.2	P	5115.4	P	4432	P	5348.8	P	4730.8	P	5210.2	P	5385.7	P	5380.3	P	4764.2	P	7115.3	P	6331.1	P	5795.8	P	5703.5	P	6281.3	P	gb:AI613273 /DB_XREF=gi:4622440 /DB_XREF=ty35e03.x1 /CLONE=IMAGE:2281084 /FEA=FLmRNA /CNT=243 /TID=Hs.74441.0 /TIER=Stack /STK=15 /UG=Hs.74441 /LL=1108 /UG_GENE=CHD4 /UG_TITLE=chromodomain helicase DNA binding protein 4 /FL=gb:NM_001273.1
201184_s_at	5328.2	P	5679.8	P	4879.7	P	5276.9	P	5088.6	P	5805	P	5616.4	P	4898.9	P	6272.9	P	6070.4	P	5737.8	P	6674.4	P	6632.8	P	6532.4	P	5789.9	P	6517.6	P	gb:NM_001273.1 /DB_XREF=gi:4557452 /GEN=CHD4 /FEA=FLmRNA /CNT=243 /TID=Hs.74441.0 /TIER=FL+Stack /STK=45 /UG=Hs.74441 /LL=1108 /DEF=Homo sapiens chromodomain helicase DNA binding protein 4 (CHD4), mRNA. /PROD=chromodomain helicase DNA binding protein 4 /FL=gb:NM_001273.1
201185_at	152.4	A	42.3	A	259.5	A	127.2	A	203.1	A	45.8	A	141.7	A	172.5	A	164.7	A	105.2	A	49.9	A	52.4	A	102.3	A	168.5	A	69.4	A	130.9	A	gb:NM_002775.1 /DB_XREF=gi:4506140 /GEN=PRSS11 /FEA=FLmRNA /CNT=347 /TID=Hs.75111.0 /TIER=FL+Stack /STK=154 /UG=Hs.75111 /LL=5654 /DEF=Homo sapiens protease, serine, 11 (IGF binding) (PRSS11), mRNA. /PROD=protease, serine, 11 (IGF binding) /FL=gb:D87258.1 gb:NM_002775.1
201186_at	4835.3	P	5583.5	P	5235.2	P	6842.8	P	6043	P	6962.7	P	8428.7	P	9051.9	P	2778.7	P	3593.6	P	3066.4	P	3720.1	P	4248.5	P	3415.9	P	3855.8	P	4274.2	P	gb:NM_002337.1 /DB_XREF=gi:4505020 /GEN=LRPAP1 /FEA=FLmRNA /CNT=300 /TID=Hs.75140.0 /TIER=FL+Stack /STK=125 /UG=Hs.75140 /LL=4043 /DEF=Homo sapiens low density lipoprotein-related protein-associated protein 1 (alpha-2-macroglobulin receptor-associated protein 1) (LRPAP1), mRNA. /PROD=low density lipoprotein-relatedprotein-associated protein 1 (alpha-2-macroglobulinreceptor-associated protein 1) /…
201187_s_at	40	A	215.5	A	185.4	A	176.1	A	142.5	A	151.5	A	9.5	A	21.3	A	90.6	A	158.7	A	160.3	A	136.1	A	18.5	A	125.6	A	131.9	A	140.7	A	gb:BF001241 /DB_XREF=gi:10701516 /DB_XREF=7g96c02.x1 /CLONE=IMAGE:3314306 /FEA=FLmRNA /CNT=255 /TID=Hs.77515.0 /TIER=Stack /STK=11 /UG=Hs.77515 /LL=3710 /UG_GENE=ITPR3 /UG_TITLE=inositol 1,4,5-triphosphate receptor, type 3 /FL=gb:NM_002224.1 gb:D26351.1 gb:U01062.1
201188_s_at	5932	P	3869.5	P	4471.6	P	3725.7	P	5894.3	P	3968.8	P	2962.9	P	3606.9	P	1988.5	P	1869.4	P	1978.6	P	1674.9	P	2174.1	P	1490	P	1415.3	P	1826.3	P	gb:D26351.1 /DB_XREF=gi:450470 /FEA=FLmRNA /CNT=255 /TID=Hs.77515.0 /TIER=FL /STK=0 /UG=Hs.77515 /LL=3710 /UG_GENE=ITPR3 /DEF=Human mRNA for type 3 inositol 1,4,5-trisphosphate receptor, complete cds. /PROD=human type 3 inositol 1,4,5-trisphosphatereceptor /FL=gb:NM_002224.1 gb:D26351.1 gb:U01062.1
201189_s_at	10928.9	P	9922.3	P	10178	P	9940.8	P	13287.7	P	10201.6	P	9202.2	P	8766.2	P	5914.5	P	5839.6	P	5450.8	P	4058.2	P	5379.3	P	3888.4	P	3564.6	P	3628.8	P	gb:NM_002224.1 /DB_XREF=gi:4504794 /GEN=ITPR3 /FEA=FLmRNA /CNT=255 /TID=Hs.77515.0 /TIER=FL+Stack /STK=78 /UG=Hs.77515 /LL=3710 /DEF=Homo sapiens inositol 1,4,5-triphosphate receptor, type 3 (ITPR3), mRNA. /PROD=inositol 1,4,5-triphosphate receptor, type 3 /FL=gb:NM_002224.1 gb:D26351.1 gb:U01062.1
201190_s_at	3890	P	3660.9	P	3127.7	P	3705.9	P	3462.5	P	4080.8	P	4683.9	P	3174.8	P	6019.4	P	7616.4	P	6730.2	P	5390.5	P	8621.5	P	5878.1	P	5440.6	P	6598.2	P	gb:H15647 /DB_XREF=gi:880467 /DB_XREF=ym27b09.s1 /CLONE=IMAGE:49287 /FEA=FLmRNA /CNT=278 /TID=Hs.79709.0 /TIER=Stack /STK=84 /UG=Hs.79709 /LL=5306 /UG_GENE=PITPN /UG_TITLE=phosphotidylinositol transfer protein /FL=gb:NM_006224.1 gb:M73704.1 gb:D30036.1
201191_at	1782.4	P	1689.4	P	1613.8	P	1818.8	P	1536.1	P	1960.6	P	1966.2	P	1786.8	P	2729.5	P	3134.8	P	2964.3	P	2371.9	P	3354.3	P	2804.6	P	2230.4	P	2759.4	P	gb:H15647 /DB_XREF=gi:880467 /DB_XREF=ym27b09.s1 /CLONE=IMAGE:49287 /FEA=FLmRNA /CNT=278 /TID=Hs.79709.0 /TIER=Stack /STK=84 /UG=Hs.79709 /LL=5306 /UG_GENE=PITPN /UG_TITLE=phosphotidylinositol transfer protein /FL=gb:NM_006224.1 gb:M73704.1 gb:D30036.1
201192_s_at	3480.8	P	2990.4	P	3156.4	P	3496.3	P	2939.4	P	3854.1	P	3120.9	P	2929.7	P	2684.4	P	2936.9	P	3392.2	P	3403.7	P	3613.4	P	3049.7	P	2877.3	P	3482.7	P	gb:NM_006224.1 /DB_XREF=gi:5453907 /GEN=PITPN /FEA=FLmRNA /CNT=278 /TID=Hs.79709.0 /TIER=FL+Stack /STK=28 /UG=Hs.79709 /LL=5306 /DEF=Homo sapiens phosphotidylinositol transfer protein (PITPN), mRNA. /PROD=phosphotidylinositol transfer protein /FL=gb:NM_006224.1 gb:M73704.1 gb:D30036.1
201193_at	12768.8	P	13549	P	14414.3	P	18151.3	P	14680	P	14282	P	15074.9	P	13296.2	P	16614.3	P	13982	P	13969	P	15574.3	P	12353.6	P	13531.1	P	13075.9	P	16757.3	P	gb:NM_005896.1 /DB_XREF=gi:5174470 /GEN=IDH1 /FEA=FLmRNA /CNT=296 /TID=Hs.11223.0 /TIER=FL+Stack /STK=129 /UG=Hs.11223 /LL=3417 /DEF=Homo sapiens isocitrate dehydrogenase 1 (NADP+), soluble (IDH1), mRNA. /PROD=isocitrate dehydrogenase 1 (NADP+), soluble /FL=gb:AF020038.1 gb:AF113917.1 gb:AL136702.1 gb:NM_005896.1
201194_at	7217.4	P	9160.5	P	8525.6	P	8356.8	P	6369.2	P	8478.4	P	9739.5	P	10634	P	9997.3	P	11231.8	P	13440.2	P	14101.1	P	17335.8	P	14251.2	P	13667.5	P	15902.3	P	gb:NM_003009.1 /DB_XREF=gi:4506886 /GEN=SEPW1 /FEA=FLmRNA /CNT=444 /TID=Hs.14231.0 /TIER=FL+Stack /STK=233 /UG=Hs.14231 /LL=6415 /DEF=Homo sapiens selenoprotein W, 1 (SEPW1), mRNA. /PROD=selenoprotein W, 1 /FL=gb:AF015283.1 gb:U67171.1 gb:NM_003009.1
201195_s_at	5048.4	P	2662.5	P	2964.8	P	5260.8	P	7779.4	P	5223.3	P	4327.2	P	3170.2	P	15214.9	P	13883.5	P	9247.2	P	9471.3	P	8625.9	P	8279.2	P	9294	P	10646.2	P	gb:AB018009.1 /DB_XREF=gi:5926731 /GEN=hLAT1 /FEA=FLmRNA /CNT=423 /TID=Hs.184601.0 /TIER=FL+Stack /STK=71 /UG=Hs.184601 /LL=8140 /DEF=Homo sapiens mRNA for L-type amino acid transporter 1, complete cds. /PROD=L-type amino acid transporter 1 /FL=gb:AF077866.1 gb:AB018009.1 gb:AB018542.1 gb:AF104032.1 gb:AB017908.1 gb:NM_003486.1
201196_s_at	8627.8	P	7374.2	P	7675.8	P	8402.8	P	8429.1	P	8393.9	P	8154.1	P	8427.5	P	6505.5	P	5678.2	P	6969.5	P	6392.1	P	6707.2	P	6684.3	P	6395.1	P	6167.1	P	gb:M21154.1 /DB_XREF=gi:178517 /GEN=AMD2 /FEA=FLmRNA /CNT=294 /TID=Hs.262476.0 /TIER=FL+Stack /STK=25 /UG=Hs.262476 /LL=262 /UG_TITLE=S-adenosylmethionine decarboxylase 1 /DEF=Human S-adenosylmethionine decarboxylase mRNA, complete cds. /FL=gb:M21154.1 gb:NM_001634.3 gb:BC000171.2
201197_at	7818.3	P	8014.7	P	7295.5	P	8098	P	6561.2	P	5906.6	P	6680.4	P	5782.9	P	5103.4	P	4497.2	P	4886.2	P	4523.8	P	4390.6	P	4910.3	P	4209.3	P	5213.2	P	gb:NM_001634.3 /DB_XREF=gi:5209326 /GEN=AMD1 /FEA=FLmRNA /CNT=294 /TID=Hs.262476.0 /TIER=FL+Stack /STK=63 /UG=Hs.262476 /LL=262 /DEF=Homo sapiens S-adenosylmethionine decarboxylase 1 (AMD1), mRNA. /PROD=S-adenosylmethionine decarboxylase 1 precursor /FL=gb:M21154.1 gb:NM_001634.3 gb:BC000171.2
201198_s_at	16409.7	P	13787	P	13174.8	P	14803.9	P	14341.3	P	15110.2	P	13303.4	P	11926.6	P	8513	P	8898.4	P	10002.7	P	15398.3	P	13246.3	P	14431.4	P	13153.6	P	14514.2	P	gb:AI860431 /DB_XREF=gi:5514047 /DB_XREF=wl13h07.x1 /CLONE=IMAGE:2424829 /FEA=FLmRNA /CNT=322 /TID=Hs.3887.0 /TIER=Stack /STK=33 /UG=Hs.3887 /LL=5707 /UG_GENE=PSMD1 /UG_TITLE=proteasome (prosome, macropain) 26S subunit, non-ATPase, 1 /FL=gb:D44466.1 gb:NM_002807.1
201199_s_at	14626.1	P	12482.8	P	11855.8	P	14080.3	P	13426.7	P	14937.6	P	13843.1	P	13437.8	P	8299.2	P	10260.3	P	10339.3	P	15708.7	P	13673.9	P	14699.5	P	14253.1	P	15680.2	P	gb:NM_002807.1 /DB_XREF=gi:4506224 /GEN=PSMD1 /FEA=FLmRNA /CNT=322 /TID=Hs.3887.0 /TIER=FL+Stack /STK=58 /UG=Hs.3887 /LL=5707 /DEF=Homo sapiens proteasome (prosome, macropain) 26S subunit, non-ATPase, 1 (PSMD1), mRNA. /PROD=proteasome (prosome, macropain) 26S subunit,non-ATPase, 1 /FL=gb:D44466.1 gb:NM_002807.1
201200_at	6509.2	P	5884.8	P	6181.1	P	7058.6	P	6735.8	P	6889.5	P	7789	P	7496	P	9851.9	P	10478.3	P	11532	P	9479.7	P	8729	P	10311.9	P	10461.7	P	9373.3	P	gb:NM_003851.1 /DB_XREF=gi:4503036 /GEN=CREG /FEA=FLmRNA /CNT=323 /TID=Hs.5710.0 /TIER=FL+Stack /STK=143 /UG=Hs.5710 /LL=8804 /DEF=Homo sapiens cellular repressor of E1A-stimulated genes (CREG), mRNA. /PROD=cellular repressor of E1A-stimulated genes /FL=gb:NM_003851.1 gb:AF084523.1
201201_at	25649.3	P	29705.3	P	26091.2	P	25035.7	P	21535.6	P	31966.7	P	31005.6	P	31882.4	P	25055.9	P	29448.6	P	33929.3	P	33465	P	43606.9	P	32902.3	P	32499.1	P	39752	P	gb:NM_000100.1 /DB_XREF=gi:4503116 /GEN=CSTB /FEA=FLmRNA /CNT=325 /TID=Hs.695.0 /TIER=FL+Stack /STK=162 /UG=Hs.695 /LL=1476 /DEF=Homo sapiens cystatin B (stefin B) (CSTB), mRNA. /PROD=cystatin B (stefin B) /FL=gb:NM_000100.1 gb:L03558.1 gb:BC003370.1
201202_at	28922.8	P	25535.8	P	27790.2	P	33936.4	P	31588.8	P	31851	P	30047.1	P	23316.6	P	18184	P	17498.5	P	20542.5	P	31673.1	P	25966.2	P	35197.8	P	38159.1	P	32932.9	P	gb:NM_002592.1 /DB_XREF=gi:4505640 /GEN=PCNA /FEA=FLmRNA /CNT=386 /TID=Hs.78996.0 /TIER=FL+Stack /STK=109 /UG=Hs.78996 /LL=5111 /DEF=Homo sapiens proliferating cell nuclear antigen (PCNA), mRNA. /PROD=proliferating cell nuclear antigen /FL=gb:NM_002592.1 gb:BC000491.1 gb:M15796.1
201203_s_at	301.6	A	392	A	367.4	A	319.9	A	331.7	A	277	A	246.4	A	200.2	A	378.2	A	316.7	A	415.8	A	235.7	A	364.3	P	522.9	P	345.1	A	439.6	A	gb:AI921320 /DB_XREF=gi:5657284 /DB_XREF=wo23c10.x1 /CLONE=IMAGE:2456178 /FEA=FLmRNA /CNT=299 /TID=Hs.98614.0 /TIER=Stack /STK=37 /UG=Hs.98614 /LL=6238 /UG_GENE=RRBP1 /UG_TITLE=ribosome binding protein 1 (dog 180kD homolog) /FL=gb:AF006751.1 gb:NM_004587.1
201204_s_at	2377.1	P	3292.8	P	3029.5	P	2780	P	2993	P	3048.4	P	3134.8	P	2756.6	P	2543.5	P	2360.7	P	3027.3	P	2929.4	P	3380.3	P	3266.8	P	2987.8	P	3557.9	P	gb:AA706065 /DB_XREF=gi:2715983 /DB_XREF=zf44f12.s1 /CLONE=IMAGE:379823 /FEA=FLmRNA /CNT=299 /TID=Hs.98614.0 /TIER=ConsEnd /STK=0 /UG=Hs.98614 /LL=6238 /UG_GENE=RRBP1 /UG_TITLE=ribosome binding protein 1 (dog 180kD homolog) /FL=gb:AF006751.1 gb:NM_004587.1
201205_at	372.4	P	302.8	P	305.1	P	272.3	P	308.2	P	319.8	P	242.8	P	434.4	P	291.4	P	334.8	P	262.2	P	231.5	P	307.4	P	345.8	P	307.6	P	286.4	A	gb:AF006751.1 /DB_XREF=gi:3299884 /FEA=FLmRNA /CNT=299 /TID=Hs.98614.0 /TIER=ConsEnd /STK=0 /UG=Hs.98614 /LL=6238 /UG_GENE=RRBP1 /DEF=Homo sapiens ES130 mRNA, complete cds. /PROD=ES130 /FL=gb:AF006751.1 gb:NM_004587.1
201206_s_at	1181.6	P	1750	P	1432.9	P	1280.2	P	1461.2	P	1313.9	P	1391	P	1283.1	P	837.6	P	834.3	P	1147.5	P	1280.6	P	1037.6	P	1093.6	P	992.6	P	1181.3	P	gb:NM_004587.1 /DB_XREF=gi:4759055 /GEN=RRBP1 /FEA=FLmRNA /CNT=299 /TID=Hs.98614.0 /TIER=FL+Stack /STK=26 /UG=Hs.98614 /LL=6238 /DEF=Homo sapiens ribosome binding protein 1 (dog 180kD homolog) (RRBP1), mRNA. /PROD=ribosome binding protein 1 /FL=gb:AF006751.1 gb:NM_004587.1
201207_at	1893.4	P	1744.2	P	1860.1	P	1798.6	P	1763	P	1762.5	P	1765.3	P	1845.3	P	1515	P	1649	P	2399.1	P	1867.4	P	3447.4	P	1778.8	P	2115.6	P	2493.2	P	gb:NM_021137.1 /DB_XREF=gi:10863936 /GEN=TNFAIP1 /FEA=FLmRNA /CNT=336 /TID=Hs.76090.0 /TIER=FL+Stack /STK=87 /UG=Hs.76090 /LL=7126 /DEF=Homo sapiens tumor necrosis factor, alpha-induced protein 1 (endothelial) (TNFAIP1), mRNA. /PROD=tumor necrosis factor, alpha-induced protein 1(endothelial) /FL=gb:M80783.1 gb:BC001643.1 gb:BC001949.1 gb:BC003694.1 gb:NM_021137.1
201208_s_at	974.3	P	1182.3	P	989.5	P	978.4	P	694.9	P	850.4	P	1159.2	A	1603.5	P	506.9	A	723.8	A	833.9	A	936.5	A	1251.1	M	962.4	A	1010.6	A	1078.6	A	gb:BC001643.1 /DB_XREF=gi:12804470 /FEA=FLmRNA /CNT=336 /TID=Hs.76090.0 /TIER=FL+Stack /STK=11 /UG=Hs.76090 /LL=7126 /UG_GENE=TNFAIP1 /DEF=Homo sapiens, tumor necrosis factor, alpha-induced protein 1 (endothelial), clone MGC:2317, mRNA, complete cds. /PROD=tumor necrosis factor, alpha-induced protein 1(endothelial) /FL=gb:M80783.1 gb:BC001643.1 gb:BC001949.1 gb:BC003694.1 gb:NM_021137.1
201209_at	12085.5	P	12225.7	P	11750.9	P	13780.6	P	11984.4	P	14909.8	P	14090.8	P	13724.1	P	22436.2	P	23165.3	P	22689.9	P	27317.6	P	30058.5	P	24369.5	P	22648	P	24292.4	P	gb:NM_004964.2 /DB_XREF=gi:13128859 /GEN=HDAC1 /FEA=FLmRNA /CNT=481 /TID=Hs.88556.0 /TIER=FL+Stack /STK=99 /UG=Hs.88556 /LL=3065 /DEF=Homo sapiens histone deacetylase 1 (HDAC1), mRNA. /PROD=histone deacetylase 1 /FL=gb:BC000301.1 gb:NM_004964.2 gb:U50079.1 gb:D50405.1
201210_at	23152.5	P	25154.1	P	24840.8	P	24658	P	23778.1	P	25336.7	P	21713.3	P	20104.6	P	22771.8	P	23755.4	P	20286.6	P	19901.7	P	17771.8	P	22012.5	P	21665.6	P	20424.1	P	gb:NM_001356.2 /DB_XREF=gi:13514812 /GEN=DDX3 /FEA=FLmRNA /CNT=278 /TID=Hs.147916.0 /TIER=FL+Stack /STK=107 /UG=Hs.147916 /LL=1654 /DEF=Homo sapiens DEADH (Asp-Glu-Ala-AspHis) box polypeptide 3 (DDX3), transcript variant 2, mRNA. /PROD=DEADH (Asp-Glu-Ala-AspHis) box polypeptide 3 /FL=gb:U50553.1 gb:NM_001356.2 gb:AF000982.1 gb:AF061337.1
201211_s_at	4009.6	P	3335.7	P	2667.8	P	3192	P	4064.9	P	4127.8	P	3380	P	3128.2	P	2140.2	P	1938.6	P	2444.7	P	1700.9	P	1543.9	P	2163.4	P	2464.9	P	1727.7	P	gb:AF061337.1 /DB_XREF=gi:3523149 /GEN=DDX3 /FEA=FLmRNA /CNT=278 /TID=Hs.147916.0 /TIER=FL /STK=0 /UG=Hs.147916 /LL=1654 /DEF=Homo sapiens DEAD box RNA helicase DDX3 (DDX3) mRNA, complete cds. /PROD=DEAD box RNA helicase DDX3 /FL=gb:U50553.1 gb:NM_001356.2 gb:AF000982.1 gb:AF061337.1
201212_at	2243.6	P	3481.1	P	3394.9	P	3014.1	P	3757.3	P	3485.2	P	5495.7	P	6714	P	2812	P	2920.5	P	3104.7	P	3762.4	P	4299.3	P	2747.8	P	3383.9	P	4373.9	P	gb:D55696.1 /DB_XREF=gi:1890049 /FEA=FLmRNA /CNT=450 /TID=Hs.18069.0 /TIER=FL+Stack /STK=227 /UG=Hs.18069 /LL=5641 /UG_GENE=PRSC1 /DEF=Homo sapiens mRNA for cysteine protease, complete cds. /PROD=cysteine protease /FL=gb:D55696.1 gb:NM_005606.1 gb:BC003061.1
201213_at	441.2	P	555	P	525.7	P	624.4	P	629.5	P	831.1	P	642.1	P	833	P	207.2	P	301.7	A	225	A	512.2	P	432.3	P	585	P	617.7	P	716.6	P	gb:AI090331 /DB_XREF=gi:3429390 /DB_XREF=oy81f08.s1 /CLONE=IMAGE:1672263 /FEA=FLmRNA /CNT=257 /TID=Hs.36587.0 /TIER=Stack /STK=15 /UG=Hs.36587 /LL=5510 /UG_GENE=PPP1R7 /UG_TITLE=protein phosphatase 1, regulatory subunit 7 /FL=gb:BC000910.1 gb:NM_002712.1
201214_s_at	4415.6	P	4662.3	P	3865.7	P	4203.3	P	4240.1	P	4215.9	P	3742.2	P	4085.7	P	3246.1	P	3035.3	P	3142.6	P	4547.6	P	4056.5	P	4123	P	3913.4	P	4223.5	P	gb:NM_002712.1 /DB_XREF=gi:4506012 /GEN=PPP1R7 /FEA=FLmRNA /CNT=257 /TID=Hs.36587.0 /TIER=FL+Stack /STK=103 /UG=Hs.36587 /LL=5510 /DEF=Homo sapiens protein phosphatase 1, regulatory subunit 7 (PPP1R7), mRNA. /PROD=protein phosphatase 1, regulatory subunit 7 /FL=gb:BC000910.1 gb:NM_002712.1
201215_at	9608.3	P	10941.6	P	10698.9	P	8668.3	P	7829.2	P	8265.4	P	10343.4	P	8557.3	P	10375.4	P	9862.1	P	11588.6	P	11246.7	P	12924.6	P	13023.4	P	15395	P	12645.1	P	gb:NM_005032.2 /DB_XREF=gi:7549808 /GEN=PLS3 /FEA=FLmRNA /CNT=334 /TID=Hs.4114.0 /TIER=FL+Stack /STK=90 /UG=Hs.4114 /LL=5358 /DEF=Homo sapiens plastin 3 (T isoform) (PLS3), mRNA. /PROD=plastin 3 precursor /FL=gb:NM_005032.2 gb:M22299.1
201216_at	10089.1	P	7962	P	8328.7	P	12095.2	P	12705.9	P	12921.6	P	11175.6	P	13518.8	P	12578.5	P	13630.4	P	9219.1	P	13712.7	P	12660.1	P	11271.9	P	11717.4	P	14398	P	gb:NM_006817.2 /DB_XREF=gi:13124889 /GEN=ERP28 /FEA=FLmRNA /CNT=323 /TID=Hs.75841.0 /TIER=FL /STK=1 /UG=Hs.75841 /LL=10961 /DEF=Homo sapiens endoplasmic reticulum lumenal protein (ERP28), mRNA. /PROD=endoplasmic reticulum lumenal protein ERp28precursor /FL=gb:NM_006817.2
201217_x_at	111305	P	116257	P	108140	P	105405	P	105506	P	115972	P	137381	P	127256	P	133427	P	162846	P	145069	P	134776	P	161416	P	126525	P	131258	P	139317	P	gb:NM_000967.1 /DB_XREF=gi:4506648 /GEN=RPL3 /FEA=FLmRNA /CNT=483 /TID=Hs.119598.0 /TIER=FL+Stack /STK=359 /UG=Hs.119598 /LL=6122 /DEF=Homo sapiens ribosomal protein L3 (RPL3), mRNA. /PROD=ribosomal protein L3 /FL=gb:BC002408.1 gb:BC004323.1 gb:NM_000967.1
201218_at	9753.9	P	9427	P	9781.7	P	11200.8	P	9870.5	P	9509.6	P	9258.9	P	8965.5	P	18921.8	P	18130	P	18560.6	P	19548.7	P	20434.5	P	17597.4	P	18392.7	P	18407.5	P	gb:N23018 /DB_XREF=gi:1137168 /DB_XREF=yx65d12.s1 /CLONE=IMAGE:266615 /FEA=FLmRNA /CNT=304 /TID=Hs.171391.0 /TIER=Stack /STK=45 /UG=Hs.171391 /LL=1488 /UG_GENE=CTBP2 /UG_TITLE=C-terminal binding protein 2 /FL=gb:AF016507.1 gb:NM_001329.1
201219_at	1934.3	P	1899.3	P	1765.4	P	2049.5	P	1904.2	P	1883.7	P	2032.4	P	2197.3	P	3853.7	P	3673.9	P	3523.3	P	2689.6	P	3283.5	P	2849.5	P	3222.6	P	2828.7	P	gb:AW269836 /DB_XREF=gi:6656866 /DB_XREF=xv45h03.x1 /CLONE=IMAGE:2816117 /FEA=FLmRNA /CNT=304 /TID=Hs.171391.0 /TIER=Stack /STK=8 /UG=Hs.171391 /LL=1488 /UG_GENE=CTBP2 /UG_TITLE=C-terminal binding protein 2 /FL=gb:AF016507.1 gb:NM_001329.1
201220_x_at	8067.7	P	8415.9	P	7536.3	P	7373	P	8175.3	P	7450.3	P	8413.8	P	7263	P	14622.5	P	16530.2	P	18692.2	P	12199.4	P	17499.6	P	14393.1	P	15644.6	P	15135.4	P	gb:NM_001329.1 /DB_XREF=gi:4557498 /GEN=CTBP2 /FEA=FLmRNA /CNT=304 /TID=Hs.171391.0 /TIER=FL /STK=2 /UG=Hs.171391 /LL=1488 /DEF=Homo sapiens C-terminal binding protein 2 (CTBP2), transcript variant 1, mRNA. /PROD=C-terminal binding protein 2, isoform 1 /FL=gb:AF016507.1 gb:NM_001329.1
201221_s_at	6527.5	P	6090.3	P	5545.5	P	5694.7	P	4984.1	P	6382.9	P	5148.9	P	7295.2	P	4273.5	P	3766.2	P	5165.4	P	5769.4	P	5325.3	P	5482.3	P	5219.2	P	6733.4	P	gb:NM_003089.1 /DB_XREF=gi:4507118 /GEN=SNRP70 /FEA=FLmRNA /CNT=298 /TID=Hs.174051.0 /TIER=FL+Stack /STK=122 /UG=Hs.174051 /LL=6625 /DEF=Homo sapiens small nuclear ribonucleoprotein 70kD polypeptide (RNP antigen) (SNRP70), mRNA. /PROD=small nuclear ribonucleoprotein 70kD polypeptide(RNP antigen) /FL=gb:NM_003089.1 gb:BC000342.1 gb:M22636.1
201222_s_at	24938.2	P	21161.5	P	24322.2	P	27319.5	P	27248.6	P	24159	P	22148.3	P	23995.1	P	27223.6	P	23518.3	P	28292.3	P	33888	P	29418.3	P	33113.8	P	34609.1	P	32906.3	P	gb:AL527365 /DB_XREF=gi:12790858 /DB_XREF=AL527365 /CLONE=CS0DC021YG08 (5 prime) /FEA=FLmRNA /CNT=276 /TID=Hs.178658.0 /TIER=Stack /STK=14 /UG=Hs.178658 /LL=5887 /UG_GENE=RAD23B /UG_TITLE=RAD23 (S. cerevisiae) homolog B /FL=gb:D21090.1 gb:NM_002874.1
201223_s_at	13492.5	P	12541.1	P	12456.6	P	14425	P	13693.1	P	14117.3	P	12699.7	P	10277.7	P	12724.7	P	11879.7	P	10412.9	P	12601.6	P	13125.9	P	14730.4	P	16057.6	P	14469.8	P	gb:NM_002874.1 /DB_XREF=gi:4506386 /GEN=RAD23B /FEA=FLmRNA /CNT=276 /TID=Hs.178658.0 /TIER=FL /STK=1 /UG=Hs.178658 /LL=5887 /DEF=Homo sapiens RAD23 (S. cerevisiae) homolog B (RAD23B), mRNA. /PROD=RAD23 (S. cerevisiae) homolog B /FL=gb:D21090.1 gb:NM_002874.1
201224_s_at	3320.1	P	2141.5	P	2626.8	P	2443.6	P	2307.1	P	2308.8	P	3178	P	2218.9	P	1969.2	P	2826.3	P	2533	P	3398.9	P	3515.7	P	2557	P	2629.4	P	2879.3	P	gb:AU147713 /DB_XREF=gi:11009234 /DB_XREF=AU147713 /CLONE=MAMMA1001474 /FEA=FLmRNA /CNT=230 /TID=Hs.18192.0 /TIER=Stack /STK=8 /UG=Hs.18192 /LL=10250 /UG_GENE=SRM160 /UG_TITLE=SerArg-related nuclear matrix protein (plenty of prolines 101-like) /FL=gb:NM_005839.1 gb:AF048977.1
201225_s_at	10498.4	P	10102.3	P	9842.7	P	12319.1	P	11227	P	12844.5	P	11121.1	P	9944	P	12016.6	P	13432.6	P	13883	P	19283.1	P	19407.7	P	18045	P	18365.1	P	18564.9	P	gb:NM_005839.1 /DB_XREF=gi:5032118 /GEN=SRM160 /FEA=FLmRNA /CNT=230 /TID=Hs.18192.0 /TIER=FL+Stack /STK=35 /UG=Hs.18192 /LL=10250 /DEF=Homo sapiens SerArg-related nuclear matrix protein (plenty of prolines 101-like) (SRM160), mRNA. /PROD=SerArg-related nuclear matrix protein (plentyof prolines 101-like) /FL=gb:NM_005839.1 gb:AF048977.1
201226_at	17672.8	P	16209.2	P	17016.1	P	16942.7	P	16760.9	P	17981.9	P	17772.1	P	19565.4	P	15920.8	P	16137.8	P	15430.3	P	24380.2	P	19672.5	P	20688.8	P	18514.8	P	21933.3	P	gb:NM_005004.1 /DB_XREF=gi:4826853 /GEN=NDUFB8 /FEA=FLmRNA /CNT=324 /TID=Hs.198273.0 /TIER=FL+Stack /STK=121 /UG=Hs.198273 /LL=4714 /DEF=Homo sapiens NADH dehydrogenase (ubiquinone) 1 beta subcomplex, 8 (19kD, ASHI) (NDUFB8), mRNA. /PROD=NADH dehydrogenase (ubiquinone) 1 betasubcomplex, 8 (19kD, ASHI) /FL=gb:AF077028.1 gb:BC000466.1 gb:AL080056.1 gb:AF044958.1 gb:NM_005004.1
201227_s_at	19845.2	P	19048.8	P	19715.5	P	20855.7	P	17845.6	P	21237	P	20074.1	P	18620.9	P	18946.7	P	19356.8	P	20245.5	P	27221.6	P	23504.3	P	25141.8	P	22227.2	P	26613.8	P	gb:NM_005004.1 /DB_XREF=gi:4826853 /GEN=NDUFB8 /FEA=FLmRNA /CNT=324 /TID=Hs.198273.0 /TIER=FL+Stack /STK=121 /UG=Hs.198273 /LL=4714 /DEF=Homo sapiens NADH dehydrogenase (ubiquinone) 1 beta subcomplex, 8 (19kD, ASHI) (NDUFB8), mRNA. /PROD=NADH dehydrogenase (ubiquinone) 1 betasubcomplex, 8 (19kD, ASHI) /FL=gb:AF077028.1 gb:BC000466.1 gb:AL080056.1 gb:AF044958.1 gb:NM_005004.1
201228_s_at	839.1	P	925.7	P	747.2	P	1144.5	P	801.6	P	723.2	P	879.6	P	1105.4	P	632.7	P	882.6	P	584.6	P	589.6	P	597.2	P	853.6	P	721.2	P	574.8	P	gb:AW074830 /DB_XREF=gi:6029828 /DB_XREF=xa08a08.x1 /CLONE=IMAGE:2567702 /FEA=FLmRNA /CNT=295 /TID=Hs.241558.0 /TIER=Stack /STK=10 /UG=Hs.241558 /LL=10425 /UG_GENE=ARIH2 /UG_TITLE=ariadne (Drosophila) homolog 2 /FL=gb:AF099149.1 gb:BC000422.1 gb:NM_006321.1 gb:AF183427.1
201229_s_at	2067.5	P	1777.3	P	1696.1	P	1702.1	P	1714.6	P	1563.3	P	1705.1	P	1483.4	P	1325.5	P	535.4	P	1212.3	P	1484	P	939.9	P	1196.7	P	906.8	P	1093.8	P	gb:BC000422.1 /DB_XREF=gi:12653306 /FEA=FLmRNA /CNT=295 /TID=Hs.241558.0 /TIER=FL+Stack /STK=43 /UG=Hs.241558 /LL=10425 /UG_GENE=ARIH2 /DEF=Homo sapiens, ariadne (Drosophila) homolog 2, clone MGC:8671, mRNA, complete cds. /PROD=ariadne (Drosophila) homolog 2 /FL=gb:AF099149.1 gb:BC000422.1 gb:NM_006321.1 gb:AF183427.1
201230_s_at	1888.9	P	1638.5	P	1897.3	P	1605	P	1877.7	P	1603.2	P	1707.5	P	1416.8	P	2385.8	P	2299.3	P	2153.4	P	1917.8	P	1924	P	2308.9	P	2112.6	P	2185.5	P	gb:NM_006321.1 /DB_XREF=gi:5453556 /GEN=ARIH2 /FEA=FLmRNA /CNT=295 /TID=Hs.241558.0 /TIER=FL+Stack /STK=48 /UG=Hs.241558 /LL=10425 /DEF=Homo sapiens ariadne (Drosophila) homolog 2 (ARIH2), mRNA. /PROD=ariadne (Drosophila) homolog 2 /FL=gb:AF099149.1 gb:BC000422.1 gb:NM_006321.1 gb:AF183427.1
201231_s_at	61764	P	53713.6	P	56564.1	P	64868.7	P	58035.1	P	64375.5	P	61492.1	P	56226.3	P	58525.3	P	66153.3	P	60987.8	P	78198.8	P	78464.7	P	67176.1	P	69192.9	P	76553.2	P	gb:NM_001428.1 /DB_XREF=gi:4503570 /GEN=ENO1 /FEA=FLmRNA /CNT=604 /TID=Hs.254105.0 /TIER=FL+Stack /STK=593 /UG=Hs.254105 /LL=2023 /DEF=Homo sapiens enolase 1, (alpha) (ENO1), mRNA. /PROD=enolase 1, (alpha) /FL=gb:BC001810.1 gb:NM_001428.1 gb:BC004458.1 gb:M14328.1
201232_s_at	8500.8	P	8374.8	P	7929.8	P	8460.7	P	7901	P	8131.2	P	7812.1	P	7766.7	P	6320.3	P	6659.8	P	7025.8	P	11437.4	P	9638.4	P	10183.7	P	9694.9	P	11742.4	P	gb:NM_002817.1 /DB_XREF=gi:4506222 /GEN=PSMD13 /FEA=FLmRNA /CNT=333 /TID=Hs.279554.0 /TIER=FL+Stack /STK=88 /UG=Hs.279554 /LL=5719 /DEF=Homo sapiens proteasome (prosome, macropain) 26S subunit, non-ATPase, 13 (PSMD13), mRNA. /PROD=proteasome (prosome, macropain) 26S subunit,non-ATPase, 13 /FL=gb:BC001100.1 gb:AF107837.1 gb:BC001747.1 gb:AF083245.1 gb:AB009398.1 gb:NM_002817.1
201233_at	3268.4	P	3170.1	P	3112.1	P	3093.6	P	2781.9	P	3253.3	P	2373	P	3094.7	P	2031.6	P	1887.9	P	2428.7	P	4001.8	P	3628.3	P	3261.7	P	3207.9	P	3616.3	P	gb:NM_002817.1 /DB_XREF=gi:4506222 /GEN=PSMD13 /FEA=FLmRNA /CNT=333 /TID=Hs.279554.0 /TIER=FL+Stack /STK=88 /UG=Hs.279554 /LL=5719 /DEF=Homo sapiens proteasome (prosome, macropain) 26S subunit, non-ATPase, 13 (PSMD13), mRNA. /PROD=proteasome (prosome, macropain) 26S subunit,non-ATPase, 13 /FL=gb:BC001100.1 gb:AF107837.1 gb:BC001747.1 gb:AF083245.1 gb:AB009398.1 gb:NM_002817.1
201234_at	7070	P	7201.4	P	7034.3	P	6715.9	P	5547.2	P	6661.9	P	5954.5	P	6988.6	P	3252.1	P	3872.6	P	3649.3	P	3511.5	P	4911.1	P	4030.1	P	4355.4	P	5093.3	P	gb:NM_004517.1 /DB_XREF=gi:4758605 /GEN=ILK /FEA=FLmRNA /CNT=239 /TID=Hs.6196.0 /TIER=FL+Stack /STK=108 /UG=Hs.6196 /LL=3611 /DEF=Homo sapiens integrin-linked kinase (ILK), mRNA. /PROD=integrin-linked kinase /FL=gb:U40282.1 gb:NM_004517.1
201235_s_at	199	P	470.3	M	516	A	251.5	A	300.7	A	375.2	A	681.8	P	730.2	P	397.7	P	252.3	A	392.7	A	733.5	P	580.2	P	792.5	P	944.3	P	829	A	gb:BG339064 /DB_XREF=gi:13145502 /DB_XREF=602436889F1 /CLONE=IMAGE:4554551 /FEA=FLmRNA /CNT=321 /TID=Hs.75462.0 /TIER=Stack /STK=10 /UG=Hs.75462 /LL=7832 /UG_GENE=BTG2 /UG_TITLE=BTG family, member 2 /FL=gb:U72649.1 gb:NM_006763.1
201236_s_at	645.2	P	1527.5	P	1161.5	P	827.8	P	470.7	P	948.2	P	1518.4	P	1858.6	P	1172.8	P	1214.6	P	1318.7	P	2343.5	P	1809.5	P	2798.9	P	2168.6	P	2503.1	P	gb:NM_006763.1 /DB_XREF=gi:5802987 /GEN=BTG2 /FEA=FLmRNA /CNT=321 /TID=Hs.75462.0 /TIER=FL+Stack /STK=106 /UG=Hs.75462 /LL=7832 /DEF=Homo sapiens BTG family, member 2 (BTG2), mRNA. /PROD=BTG family, member 2 /FL=gb:U72649.1 gb:NM_006763.1
201237_at	4119	P	3927.2	P	3370.3	P	3656.9	P	3673.1	P	3497.1	P	3493	P	3551.2	P	2768.2	P	3403.8	P	2615.9	P	2344	P	2283.3	P	2824.1	P	2922.1	P	2122.5	P	gb:AV685920 /DB_XREF=gi:10287783 /DB_XREF=AV685920 /CLONE=GKCEGD05 /FEA=FLmRNA /CNT=401 /TID=Hs.75546.0 /TIER=Stack /STK=33 /UG=Hs.75546 /LL=830 /UG_GENE=CAPZA2 /UG_TITLE=capping protein (actin filament) muscle Z-line, alpha 2 /FL=gb:U03269.1 gb:BC005338.1 gb:NM_006136.1
201238_s_at	14421.4	P	14562.6	P	13281.7	P	11862.3	P	13342.9	P	13181.2	P	12516.3	P	11587	P	11509	P	10300.5	P	11473.6	P	8192.4	P	9022.3	P	11181.8	P	10328.2	P	6685.9	P	gb:BC005338.1 /DB_XREF=gi:13529130 /FEA=FLmRNA /CNT=401 /TID=Hs.75546.0 /TIER=FL /STK=1 /UG=Hs.75546 /LL=830 /UG_GENE=CAPZA2 /DEF=Homo sapiens, capping protein (actin filament) muscle Z-line, alpha 2, clone MGC:12426, mRNA, complete cds. /PROD=capping protein (actin filament) muscle Z-line,alpha 2 /FL=gb:U03269.1 gb:BC005338.1 gb:NM_006136.1
201239_s_at	19156.8	P	19560.8	P	17373.4	P	22533.6	P	21172.1	P	22490.7	P	23165.5	P	23880.5	P	16505.2	P	18100.2	P	15117.1	P	18208.6	P	19577.3	P	18842.9	P	19917.4	P	21463.6	P	gb:BF530535 /DB_XREF=gi:11617898 /DB_XREF=602071788F1 /CLONE=IMAGE:4214660 /FEA=FLmRNA /CNT=311 /TID=Hs.77665.0 /TIER=Stack /STK=19 /UG=Hs.77665 /LL=9789 /UG_GENE=KIAA0102 /UG_TITLE=KIAA0102 gene product /FL=gb:D14658.1 gb:NM_014752.1
201240_s_at	30789.4	P	26901.9	P	28080.5	P	35147.9	P	32836.2	P	32343.6	P	33141.2	P	34798.7	P	28084.3	P	28985	P	22554.7	P	33004.3	P	31224.7	P	30342.9	P	29790.5	P	32522	P	gb:NM_014752.1 /DB_XREF=gi:7661907 /GEN=KIAA0102 /FEA=FLmRNA /CNT=311 /TID=Hs.77665.0 /TIER=FL+Stack /STK=61 /UG=Hs.77665 /LL=9789 /DEF=Homo sapiens KIAA0102 gene product (KIAA0102), mRNA. /PROD=KIAA0102 gene product /FL=gb:D14658.1 gb:NM_014752.1
201241_at	18067.4	P	15875.3	P	14064.4	P	16957.1	P	16539.7	P	17249.8	P	15764.6	P	15583.9	P	18135.9	P	18439.2	P	17555.1	P	24109.2	P	18441.2	P	22844.1	P	21473.8	P	21424	P	gb:NM_004939.1 /DB_XREF=gi:4826685 /GEN=DDX1 /FEA=FLmRNA /CNT=295 /TID=Hs.78580.0 /TIER=FL+Stack /STK=76 /UG=Hs.78580 /LL=1653 /DEF=Homo sapiens DEADH (Asp-Glu-Ala-AspHis) box polypeptide 1 (DDX1), mRNA. /PROD=DEADH (Asp-Glu-Ala-AspHis) box polypeptide 1 /FL=gb:X70649.1 gb:NM_004939.1
201242_s_at	1736.3	P	2296.3	P	2542.6	P	2076.5	P	2011.4	P	1885.5	P	2290.5	P	2506.9	P	4016.3	P	4195.7	P	3687.1	P	4086.7	P	3882.7	P	3419.1	P	4523.9	P	3884.2	P	gb:BC000006.1 /DB_XREF=gi:12652534 /FEA=FLmRNA /CNT=301 /TID=Hs.78629.0 /TIER=FL+Stack /STK=63 /UG=Hs.78629 /LL=481 /UG_GENE=ATP1B1 /DEF=Homo sapiens, ATPase, Na+K+ transporting, beta 1 polypeptide, clone MGC:1798, mRNA, complete cds. /PROD=ATPase, Na+K+ transporting, beta 1 polypeptide /FL=gb:NM_001677.1 gb:BC000006.1
201243_s_at	3645.9	P	4421.5	P	4712	P	3887.5	P	3867.3	P	3687.7	P	4437.3	P	4346.7	P	8168.9	P	7460.8	P	6922	P	6552.1	P	7912	P	7472.1	P	7864.3	P	7939.5	P	gb:NM_001677.1 /DB_XREF=gi:4502276 /GEN=ATP1B1 /FEA=FLmRNA /CNT=301 /TID=Hs.78629.0 /TIER=FL+Stack /STK=53 /UG=Hs.78629 /LL=481 /DEF=Homo sapiens ATPase, Na+K+ transporting, beta 1 polypeptide (ATP1B1), mRNA. /PROD=ATPase, Na+K+ transporting, beta 1 polypeptide /FL=gb:NM_001677.1 gb:BC000006.1
201244_s_at	3421.1	P	2972.8	P	2928	P	3007	P	3125.6	P	2997.6	P	2521	P	2519.5	P	2329.8	P	2264	P	2312.3	P	3254.9	P	2824.9	P	3264.3	P	3088.6	P	3018.1	P	gb:NM_002880.1 /DB_XREF=gi:4506400 /GEN=RAF1 /FEA=FLmRNA /CNT=277 /TID=Hs.85181.0 /TIER=FL+Stack /STK=122 /UG=Hs.85181 /LL=5894 /DEF=Homo sapiens v-raf-1 murine leukemia viral oncogene homolog 1 (RAF1), mRNA. /PROD=v-raf-1 murine leukemia viral oncogene homolog1 /FL=gb:NM_002880.1
201245_s_at	4142.9	P	4040.4	P	4046	P	4187.2	P	3836.2	P	4360	P	4691.8	P	4391	P	4248.9	P	4337	P	4984.1	P	6179.6	P	7084.9	P	6006.3	P	5517.9	P	7615.2	P	gb:AL523776 /DB_XREF=gi:12787269 /DB_XREF=AL523776 /CLONE=CS0DC003YC23 (5 prime) /FEA=FLmRNA /CNT=289 /TID=Hs.108504.0 /TIER=Stack /STK=31 /UG=Hs.108504 /LL=55611 /UG_GENE=FLJ20113 /UG_TITLE=hypothetical protein FLJ20113 /FL=gb:NM_017670.1
201246_s_at	737.8	P	748	P	755.4	P	794.7	P	641.5	P	897	P	761.2	P	1041.5	P	684.8	P	824.2	P	642.8	P	844.5	P	1069.2	P	836.8	P	746.9	P	1094.8	P	gb:NM_017670.1 /DB_XREF=gi:8923113 /GEN=FLJ20113 /FEA=FLmRNA /CNT=289 /TID=Hs.108504.0 /TIER=FL+Stack /STK=66 /UG=Hs.108504 /LL=55611 /DEF=Homo sapiens hypothetical protein FLJ20113 (FLJ20113), mRNA. /PROD=hypothetical protein FLJ20113 /FL=gb:NM_017670.1
201247_at	825.7	P	763.9	P	1046.9	P	975.9	P	1079	P	813.5	P	686.5	P	995.4	P	1017.3	P	910.3	P	989.8	P	784.7	P	1024.3	P	835.2	P	775.9	P	1051.7	P	gb:BE513151 /DB_XREF=gi:9720362 /DB_XREF=601171940F1 /CLONE=IMAGE:3545697 /FEA=FLmRNA /CNT=387 /TID=Hs.108689.0 /TIER=Stack /STK=73 /UG=Hs.108689 /LL=6721 /UG_GENE=SREBF2 /UG_TITLE=sterol regulatory element binding transcription factor 2 /FL=gb:NM_004599.1 gb:U02031.1
201248_s_at	1018.5	P	1116.4	P	1450.6	P	1158.4	P	1164.3	P	862.1	P	1090.7	P	1035.2	P	918.6	P	755.8	P	1278.2	P	842.4	P	812.9	P	685	P	789.5	P	972.2	P	gb:NM_004599.1 /DB_XREF=gi:4759169 /GEN=SREBF2 /FEA=FLmRNA /CNT=387 /TID=Hs.108689.0 /TIER=FL+Stack /STK=36 /UG=Hs.108689 /LL=6721 /DEF=Homo sapiens sterol regulatory element binding transcription factor 2 (SREBF2), mRNA. /PROD=sterol regulatory element binding transcriptionfactor 2 /FL=gb:NM_004599.1 gb:U02031.1
201249_at	145.8	A	57	A	162.3	A	24.5	A	141.1	A	83.2	A	18.9	A	211.7	A	132.9	A	155.4	A	308	P	442.2	P	427.1	P	411.1	P	730.9	P	905.4	P	gb:AI091047 /DB_XREF=gi:3430106 /DB_XREF=qa53b03.s1 /CLONE=IMAGE:1690445 /FEA=FLmRNA /CNT=479 /TID=Hs.169902.0 /TIER=Stack /STK=8 /UG=Hs.169902 /LL=6513 /UG_GENE=SLC2A1 /UG_TITLE=solute carrier family 2 (facilitated glucose transporter), member 1 /FL=gb:K03195.1 gb:NM_006516.1
201250_s_at	1735.6	P	2056.8	P	1952.1	P	2341.9	P	2237.4	P	2185.4	P	2425.7	P	2783.4	P	3866.1	P	4468.2	P	9596.9	P	11188.8	P	14308.1	P	9147.8	P	16308.8	P	16430.4	P	gb:NM_006516.1 /DB_XREF=gi:5730050 /GEN=SLC2A1 /FEA=FLmRNA /CNT=479 /TID=Hs.169902.0 /TIER=FL /STK=4 /UG=Hs.169902 /LL=6513 /DEF=Homo sapiens solute carrier family 2 (facilitated glucose transporter), member 1 (SLC2A1), mRNA. /PROD=solute carrier family 2 (facilitated glucosetransporter), member 1 /FL=gb:K03195.1 gb:NM_006516.1
201251_at	31524.9	P	27943.8	P	30933.8	P	28802.5	P	29494.2	P	30244.2	P	26621.2	P	26131.2	P	20557.9	P	22972.1	P	20459.2	P	27463.8	P	25986.9	P	24524.8	P	20467.4	P	26944.3	P	gb:NM_002654.1 /DB_XREF=gi:4505838 /GEN=PKM2 /FEA=FLmRNA /CNT=473 /TID=Hs.198281.0 /TIER=FL /STK=0 /UG=Hs.198281 /LL=5315 /DEF=Homo sapiens pyruvate kinase, muscle (PKM2), mRNA. /PROD=pyruvate kinase, muscle /FL=gb:NM_002654.1 gb:BC000481.1 gb:M26252.1 gb:M23725.1
201252_at	6482.6	P	5923.5	P	5983.6	P	6426.6	P	5976.7	P	7235	P	6454	P	6495.1	P	3843.4	P	3313.2	P	3991.7	P	7349.2	P	5919.3	P	7317.6	P	6868	P	7351.9	P	gb:NM_006503.1 /DB_XREF=gi:5729990 /GEN=PSMC4 /FEA=FLmRNA /CNT=407 /TID=Hs.211594.0 /TIER=FL+Stack /STK=89 /UG=Hs.211594 /LL=5704 /DEF=Homo sapiens proteasome (prosome, macropain) 26S subunit, ATPase, 4 (PSMC4), mRNA. /PROD=proteasome (prosome, macropain) 26S subunit,ATPase, 4 /FL=gb:AF038965.1 gb:AF020736.1 gb:BC000343.1 gb:U27515.1 gb:NM_006503.1
201253_s_at	13351.9	P	13248.5	P	13782.2	P	19160.7	P	17212.8	P	17668	P	17321.7	P	17388.6	P	8093.5	P	7255.9	P	6689.8	P	10230.6	P	12750.3	P	7814.4	P	7005.2	P	9510.7	P	gb:NM_006319.1 /DB_XREF=gi:5453905 /GEN=CDIPT /FEA=FLmRNA /CNT=266 /TID=Hs.227107.0 /TIER=FL+Stack /STK=106 /UG=Hs.227107 /LL=10423 /DEF=Homo sapiens CDP-diacylglycerol--inositol 3-phosphatidyltransferase (phosphatidylinositol synthase) (CDIPT), mRNA. /PROD=CDP-diacylglycerol--inositol3-phosphatidyltransferase (phosphatidylinositol synthase) /FL=gb:AF014807.1 gb:BC001444.1 gb:NM_006319.1
201254_x_at	105238	P	107161	P	105197	P	104696	P	101174	P	112787	P	120192	P	122364	P	123650	P	144011	P	130693	P	130309	P	141210	P	116824	P	120268	P	126354	P	gb:NM_001010.1 /DB_XREF=gi:4506730 /GEN=RPS6 /FEA=FLmRNA /CNT=520 /TID=Hs.241507.0 /TIER=FL+Stack /STK=433 /UG=Hs.241507 /LL=6194 /DEF=Homo sapiens ribosomal protein S6 (RPS6), mRNA. /PROD=ribosomal protein S6 /FL=gb:M20020.1 gb:NM_001010.1
201255_x_at	6164.5	P	5531.8	P	6210.5	P	6165	P	5783.6	P	5924.9	P	5675.6	P	6212.8	P	4884.4	P	5585	P	5548.3	P	5911.1	P	6325	P	5655.6	P	5004.7	P	6194.6	P	gb:NM_004639.1 /DB_XREF=gi:4758109 /GEN=D6S52E /FEA=FLmRNA /CNT=268 /TID=Hs.274348.0 /TIER=FL+Stack /STK=61 /UG=Hs.274348 /LL=7917 /DEF=Homo sapiens HLA-B associated transcript-3 (D6S52E), mRNA. /PROD=HLA-B associated transcript-3 /FL=gb:M33519.1 gb:NM_004639.1
201256_at	9972.1	P	9622.8	P	9908.3	P	9663.3	P	9809.3	P	10606.6	P	10950.7	P	12395.4	P	11140.1	P	11025.2	P	9431.8	P	14294.8	P	13261.8	P	11595.6	P	11047.4	P	11694	P	gb:NM_004718.1 /DB_XREF=gi:4758041 /GEN=COX7A2L /FEA=FLmRNA /CNT=303 /TID=Hs.30888.0 /TIER=FL+Stack /STK=129 /UG=Hs.30888 /LL=9167 /DEF=Homo sapiens cytochrome c oxidase subunit VIIa polypeptide 2 like (COX7A2L), mRNA. /PROD=cytochrome c oxidase subunit VIIa polypeptide 2like /FL=gb:NM_004718.1 gb:BC005251.1 gb:AB007618.1
201257_x_at	114946	P	119883	P	119484	P	116742	P	114965	P	123829	P	138323	P	142125	P	139587	P	169081	P	158508	P	146035	P	170936	P	130260	P	139526	P	147710	P	gb:NM_001006.1 /DB_XREF=gi:4506722 /GEN=RPS3A /FEA=FLmRNA /CNT=547 /TID=Hs.77039.0 /TIER=FL+Stack /STK=383 /UG=Hs.77039 /LL=6189 /DEF=Homo sapiens ribosomal protein S3A (RPS3A), mRNA. /PROD=ribosomal protein S3A /FL=gb:L13802.1 gb:BC004981.1 gb:BC001708.1 gb:BC000204.1 gb:M84711.1 gb:M77234.1 gb:NM_001006.1
201258_at	79085.3	P	83047.6	P	81469.1	P	77383.5	P	78980.4	P	86699.1	P	91736.4	P	81149	P	93850.3	P	115274	P	98101.9	P	95562.4	P	117558	P	97138.9	P	93785.3	P	100635	P	gb:NM_001020.1 /DB_XREF=gi:4506690 /GEN=RPS16 /FEA=FLmRNA /CNT=404 /TID=Hs.80617.0 /TIER=FL+Stack /STK=197 /UG=Hs.80617 /LL=6217 /DEF=Homo sapiens ribosomal protein S16 (RPS16), mRNA. /PROD=ribosomal protein S16 /FL=gb:M60854.1 gb:BC004324.1 gb:NM_001020.1
201259_s_at	17000.5	P	16705.9	P	16813.1	P	18924.4	P	20502.4	P	18459.7	P	19651.9	P	22073.5	P	9461	P	9575.7	P	9516.7	P	10478.4	P	8939.9	P	11083.6	P	11017.3	P	10881.6	P	gb:AI768845 /DB_XREF=gi:5235354 /DB_XREF=wj12e10.x1 /CLONE=IMAGE:2402634 /FEA=FLmRNA /CNT=332 /TID=Hs.80919.0 /TIER=Stack /STK=23 /UG=Hs.80919 /LL=6856 /UG_GENE=SYPL /UG_TITLE=synaptophysin-like protein /FL=gb:NM_006754.1
201260_s_at	9202.9	P	8507.6	P	8444.8	P	11566.5	P	10943.6	P	10079.3	P	9771.3	P	8648.7	P	5551.1	P	5555.6	P	4731.9	P	6797.3	P	5323.9	P	6857.3	P	7238.2	P	6968.7	P	gb:NM_006754.1 /DB_XREF=gi:5803184 /GEN=SYPL /FEA=FLmRNA /CNT=332 /TID=Hs.80919.0 /TIER=FL+Stack /STK=96 /UG=Hs.80919 /LL=6856 /DEF=Homo sapiens synaptophysin-like protein (SYPL), mRNA. /PROD=synaptophysin-like protein /FL=gb:NM_006754.1
201261_x_at	12.9	A	110.5	A	56	A	185.2	P	159.3	A	211.9	A	132.9	A	240.7	A	283.8	A	134.9	A	40.1	A	184.7	A	150.4	M	11	A	143.4	M	127	A	gb:BC002416.1 /DB_XREF=gi:12803216 /FEA=FLmRNA /CNT=369 /TID=Hs.821.0 /TIER=FL+Stack /STK=142 /UG=Hs.821 /LL=633 /UG_GENE=BGN /DEF=Homo sapiens, biglycan, clone MGC:2298, mRNA, complete cds. /PROD=biglycan /FL=gb:BC002416.1 gb:J04599.1 gb:NM_001711.1 gb:BC004244.1
201262_s_at	44.3	A	39.1	A	121.6	A	138.4	M	71.9	A	157.5	A	126.5	A	12	A	48.7	A	13.9	A	132.3	A	112.1	A	60.9	A	54.9	A	47.4	A	136.5	A	gb:NM_001711.1 /DB_XREF=gi:4502402 /GEN=BGN /FEA=FLmRNA /CNT=369 /TID=Hs.821.0 /TIER=FL /STK=0 /UG=Hs.821 /LL=633 /DEF=Homo sapiens biglycan (BGN), mRNA. /PROD=biglycan /FL=gb:BC002416.1 gb:J04599.1 gb:NM_001711.1 gb:BC004244.1
201263_at	12192.1	P	11408.9	P	10350.8	P	11912.2	P	13939	P	10256.3	P	10852.7	P	11925.3	P	13675.7	P	14835.6	P	10118.1	P	10663.7	P	8936.2	P	10479.1	P	9667.8	P	9668.3	P	gb:NM_003191.1 /DB_XREF=gi:4507366 /GEN=TARS /FEA=FLmRNA /CNT=330 /TID=Hs.84131.0 /TIER=FL+Stack /STK=88 /UG=Hs.84131 /LL=6897 /DEF=Homo sapiens threonyl-tRNA synthetase (TARS), mRNA. /PROD=threonyl-tRNA synthetase /FL=gb:NM_003191.1 gb:M63180.1 gb:BC000517.1
201264_at	8416.3	P	8030.5	P	7909.7	P	7592.2	P	7445.8	P	8432.6	P	8078.8	P	6552.7	P	8468.8	P	9253.9	P	9420.8	P	9962.4	P	13250.3	P	9193.4	P	8758.5	P	12223.2	P	gb:NM_007263.1 /DB_XREF=gi:6005734 /GEN=COPE /FEA=FLmRNA /CNT=422 /TID=Hs.10326.0 /TIER=FL+Stack /STK=174 /UG=Hs.10326 /LL=11316 /DEF=Homo sapiens coatomer protein complex, subunit epsilon (COPE), mRNA. /PROD=coatomer protein complex, subunit epsilon /FL=gb:AL136928.1 gb:BC003155.1 gb:NM_007263.1
201265_at	12.3	A	72.6	A	68.1	A	96.5	A	202.1	A	30.3	A	118.8	A	20.5	A	129.9	A	108.3	A	364	A	46.7	A	17.9	A	21.7	A	52.8	A	108.7	A	gb:AF119897.1 /DB_XREF=gi:7770230 /FEA=FLmRNA /CNT=431 /TID=Hs.111334.0 /TIER=FL /STK=0 /UG=Hs.111334 /LL=2512 /UG_GENE=FTL /DEF=Homo sapiens PRO2760 mRNA, complete cds. /PROD=PRO2760 /FL=gb:AF119897.1 gb:NM_000146.1 gb:M10119.1 gb:M11147.1 gb:BC004245.1
201266_at	20342.1	P	18313.6	P	18520.6	P	17214.3	P	16629.3	P	16787.6	P	18473.5	P	16550.6	P	26218.2	P	24715.2	P	21478.9	P	21155.2	P	16130.9	P	21671	P	22037.6	P	20168.1	P	gb:NM_003330.1 /DB_XREF=gi:4507746 /GEN=TXNRD1 /FEA=FLmRNA /CNT=376 /TID=Hs.13046.0 /TIER=FL+Stack /STK=178 /UG=Hs.13046 /LL=7296 /DEF=Homo sapiens thioredoxin reductase 1 (TXNRD1), mRNA. /PROD=thioredoxin reductase 1 /FL=gb:NM_003330.1 gb:D88687.1 gb:AF077367.1 gb:AF208018.1
201267_s_at	8342.9	P	6523.5	P	6926.8	P	8706.8	P	7920.5	P	8690.4	P	6987.5	P	6908.4	P	6892	P	7041.4	P	8201.4	P	13654.1	P	12098.8	P	11939	P	13810.5	P	15256.2	P	gb:AL545523 /DB_XREF=gi:12878005 /DB_XREF=AL545523 /CLONE=CS0DI015YE19 (5 prime) /FEA=FLmRNA /CNT=363 /TID=Hs.250758.0 /TIER=Stack /STK=9 /UG=Hs.250758 /LL=5702 /UG_GENE=PSMC3 /UG_TITLE=proteasome (prosome, macropain) 26S subunit, ATPase, 3 /FL=gb:M34079.1 gb:NM_002804.1
201268_at	34406.9	P	32936.2	P	35376.9	P	36927.7	P	30684.9	P	39405.2	P	38867.3	P	41454.5	P	43561.3	P	45631.9	P	44424.8	P	53294.1	P	52691.8	P	46550.5	P	43893	P	49903	P	gb:NM_002512.1 /DB_XREF=gi:4505408 /GEN=NME2 /FEA=FLmRNA /CNT=321 /TID=Hs.275163.0 /TIER=FL+Stack /STK=136 /UG=Hs.275163 /LL=4831 /DEF=Homo sapiens non-metastatic cells 2, protein (NM23B) expressed in (NME2), nuclear gene encoding mitochondrial protein, mRNA. /PROD=non-metastatic cells 2, protein (NM23B)expressed in /FL=gb:BC002476.1 gb:M36981.1 gb:NM_002512.1 gb:L16785.1
201269_s_at	152.2	A	125.1	A	157.5	A	184.5	P	295.6	P	148.8	P	264.8	A	47.4	A	79.1	A	265.3	A	251.3	P	163.9	M	92.2	A	136.1	A	239.6	P	307.8	P	gb:AB028991.1 /DB_XREF=gi:5689472 /GEN=KIAA1068 /FEA=FLmRNA /CNT=316 /TID=Hs.4770.0 /TIER=ConsEnd /STK=0 /UG=Hs.4770 /LL=23386 /DEF=Homo sapiens mRNA for KIAA1068 protein, partial cds. /PROD=KIAA1068 protein /FL=gb:BC003691.1 gb:NM_015332.1
201270_x_at	1787.9	P	1291	P	1182.3	P	1525	P	1432.6	P	1620.6	P	1155.1	P	1256.5	P	1983.3	P	2012.4	P	1699.2	P	2968.5	P	2147.4	P	2448.2	P	2560.2	P	2514.3	P	gb:NM_015332.1 /DB_XREF=gi:13357209 /GEN=KIAA1068 /FEA=FLmRNA /CNT=316 /TID=Hs.4770.0 /TIER=FL+Stack /STK=87 /UG=Hs.4770 /LL=23386 /DEF=Homo sapiens KIAA1068 protein (KIAA1068), mRNA. /PROD=KIAA1068 protein /FL=gb:BC003691.1 gb:NM_015332.1
201271_s_at	3436.4	P	2635.1	P	2787.2	P	2742.4	P	2539.9	P	3243.6	P	3026.6	P	3082	P	2364.9	P	2581.7	P	2134	P	2561.4	P	2573.4	P	2373.7	P	2431	P	3117.2	P	gb:NM_016732.1 /DB_XREF=gi:8051630 /GEN=RALY /FEA=FLmRNA /CNT=370 /TID=Hs.74111.0 /TIER=FL+Stack /STK=195 /UG=Hs.74111 /LL=22913 /DEF=Homo sapiens RNA-binding protein (autoantigenic) (RALY), transcript variant 1, mRNA. /PROD=RNA-binding protein (autoantigenic) longisoform /FL=gb:NM_016732.1 gb:AF148457.1
201272_at	93.3	A	224.1	A	118.6	A	158.2	A	55.5	A	166.7	A	177.1	P	75.3	A	5889.8	P	6408.3	P	5494.4	P	8045.6	P	7699.8	P	7071.6	P	5509.8	P	6812.8	P	gb:NM_001628.1 /DB_XREF=gi:4502048 /GEN=AKR1B1 /FEA=FLmRNA /CNT=453 /TID=Hs.75313.0 /TIER=FL+Stack /STK=142 /UG=Hs.75313 /LL=231 /DEF=Homo sapiens aldo-keto reductase family 1, member B1 (aldose reductase) (AKR1B1), mRNA. /PROD=aldo-keto reductase family 1, member B1 (aldosereductase) /FL=gb:M34720.1 gb:NM_001628.1 gb:BC000260.1 gb:J04795.1 gb:J05474.1 gb:J05017.1 gb:BC005387.1
201273_s_at	35317.4	P	39712.2	P	37859.4	P	37205.5	P	38687.4	P	35786.3	P	32981.6	P	27736.1	P	35545.3	P	36440.9	P	37559.2	P	27595.3	P	33147.2	P	38703.6	P	35476	P	32588.5	P	gb:NM_003133.1 /DB_XREF=gi:4507216 /GEN=SRP9 /FEA=FLmRNA /CNT=458 /TID=Hs.75975.0 /TIER=FL+Stack /STK=183 /UG=Hs.75975 /LL=6726 /DEF=Homo sapiens signal recognition particle 9kD (SRP9), mRNA. /PROD=signal recognition particle 9kD /FL=gb:NM_003133.1 gb:U20998.1
201274_at	19219.8	P	17778.9	P	20501.6	P	18892	P	17163.5	P	21408.3	P	20296	P	22510.5	P	14053.7	P	16264.8	P	17415.8	P	24981.3	P	20322	P	22662.6	P	20885.2	P	21091.1	P	gb:NM_002790.1 /DB_XREF=gi:4506186 /GEN=PSMA5 /FEA=FLmRNA /CNT=320 /TID=Hs.76913.0 /TIER=FL /STK=0 /UG=Hs.76913 /LL=5686 /DEF=Homo sapiens proteasome (prosome, macropain) subunit, alpha type, 5 (PSMA5), mRNA. /PROD=proteasome (prosome, macropain) subunit, alphatype, 5 /FL=gb:NM_002790.1
201275_at	9583.3	P	7052.2	P	8470.1	P	10295.1	P	8779.5	P	10154.7	P	7377.2	P	7517.3	P	7659.5	P	6970.7	P	7820.3	P	12397.4	P	11640	P	11449.6	P	11162.4	P	11329.3	P	gb:NM_002004.1 /DB_XREF=gi:4503684 /GEN=FDPS /FEA=FLmRNA /CNT=295 /TID=Hs.77393.0 /TIER=FL+Stack /STK=106 /UG=Hs.77393 /LL=2224 /DEF=Homo sapiens farnesyl diphosphate synthase (farnesyl pyrophosphate synthetase, dimethylallyltranstransferase, geranyltranstransferase) (FDPS), mRNA. /PROD=farnesyl diphosphate synthase (farnesylpyrophosphate synthetase, dimethylallyltranstransferase,geranyltranstran…
201276_at	1245	P	1370.2	P	1248.8	P	1007.9	P	1283.9	P	1033.5	P	1173	P	1311.9	P	796.6	P	1129.4	P	1391.2	P	885.5	P	1272.4	P	783.8	P	980.9	P	1068.2	P	gb:AF267863.1 /DB_XREF=gi:12006052 /FEA=FLmRNA /CNT=256 /TID=Hs.77690.0 /TIER=FL+Stack /STK=83 /UG=Hs.77690 /LL=5869 /UG_GENE=RAB5B /DEF=Homo sapiens DC43 mRNA, complete cds. /PROD=DC43 /FL=gb:AF267863.1 gb:NM_002868.1
201277_s_at	34903.3	P	29398.5	P	28618	P	36707.5	P	33186.8	P	38826.5	P	31241.2	P	33451.6	P	22676	P	24300.5	P	24789.2	P	38117.9	P	30625.4	P	34608.8	P	33841.3	P	36963.8	P	gb:NM_004499.1 /DB_XREF=gi:4758541 /GEN=HNRPAB /FEA=FLmRNA /CNT=323 /TID=Hs.81361.0 /TIER=FL+Stack /STK=107 /UG=Hs.81361 /LL=3182 /DEF=Homo sapiens heterogeneous nuclear ribonucleoprotein AB (HNRPAB), mRNA. /PROD=heterogeneous nuclear ribonucleoprotein AB /FL=gb:NM_004499.1 gb:BC004561.1 gb:BC002625.1 gb:M65028.1
201278_at	120	P	77.8	P	98.6	A	184.5	P	80.5	A	51.5	A	13.6	A	92.3	M	435.4	P	465.9	P	388.2	P	424.4	P	524	P	552.1	P	449.9	P	578.2	P	gb:N21202 /DB_XREF=gi:1126372 /DB_XREF=yx41e12.s1 /CLONE=IMAGE:264334 /FEA=FLmRNA /CNT=360 /TID=Hs.81988.0 /TIER=Stack /STK=53 /UG=Hs.81988 /LL=1601 /UG_GENE=DAB2 /UG_TITLE=disabled (Drosophila) homolog 2 (mitogen-responsive phosphoprotein) /FL=gb:U39050.1 gb:NM_001343.1 gb:U53446.1 gb:BC003064.1
201279_s_at	33.9	A	6.6	A	22.8	A	34.2	A	93.8	A	204.9	A	168.4	A	204.7	A	554.2	A	558.8	P	708.2	P	467	P	618.3	P	613.6	M	478.2	P	448.9	A	gb:BC003064.1 /DB_XREF=gi:13111753 /FEA=FLmRNA /CNT=360 /TID=Hs.81988.0 /TIER=FL /STK=0 /UG=Hs.81988 /LL=1601 /UG_GENE=DAB2 /DEF=Homo sapiens, disabled (Drosophila) homolog 2 (mitogen-responsive phosphoprotein), clone MGC:1764, mRNA, complete cds. /PROD=disabled (Drosophila) homolog 2(mitogen-responsive phosphoprotein) /FL=gb:U39050.1 gb:NM_001343.1 gb:U53446.1 gb:BC003064.1
201280_s_at	15.3	A	25.5	A	157.6	A	23.9	A	10.7	A	26.7	A	115.7	A	90.7	A	481.5	P	315	P	428.5	P	384.3	P	429.7	P	374.8	P	329.5	P	309.7	P	gb:NM_001343.1 /DB_XREF=gi:4503250 /GEN=DAB2 /FEA=FLmRNA /CNT=360 /TID=Hs.81988.0 /TIER=FL+Stack /STK=47 /UG=Hs.81988 /LL=1601 /DEF=Homo sapiens disabled (Drosophila) homolog 2 (mitogen-responsive phosphoprotein) (DAB2), mRNA. /PROD=disabled (Drosophila) homolog 2 /FL=gb:U39050.1 gb:NM_001343.1 gb:U53446.1 gb:BC003064.1
201281_at	9126.7	P	9258.2	P	9785.4	P	9610.8	P	9117.8	P	10458.4	P	9481.5	P	9240.9	P	3950.2	P	4546.9	P	5180.9	P	9493	P	6794.2	P	8665.9	P	7135.1	P	9560.9	P	gb:NM_007002.1 /DB_XREF=gi:5901959 /GEN=GP110 /FEA=FLmRNA /CNT=304 /TID=Hs.90107.0 /TIER=FL+Stack /STK=99 /UG=Hs.90107 /LL=11047 /DEF=Homo sapiens cell membrane glycoprotein, 110000M(r) (surface antigen) (GP110), mRNA. /PROD=cell membrane glycoprotein, 110000M(r) (surfaceantigen) /FL=gb:D64154.1 gb:NM_007002.1
201282_at	623.5	P	524.5	P	511	P	370.8	P	521.7	P	535.7	P	546.6	P	448.2	P	1611.6	P	1200.5	P	1264.6	P	762.1	P	1535.6	P	927.2	P	1204.7	P	1381.9	P	gb:NM_002541.1 /DB_XREF=gi:4505492 /GEN=OGDH /FEA=FLmRNA /CNT=265 /TID=Hs.168669.0 /TIER=FL+Stack /STK=34 /UG=Hs.168669 /LL=4967 /DEF=Homo sapiens oxoglutarate dehydrogenase (lipoamide) (OGDH), mRNA. /PROD=oxoglutarate dehydrogenase (lipoamide) /FL=gb:D10523.1 gb:BC004964.1 gb:NM_002541.1
201283_s_at	7.4	A	55.9	A	147.2	A	37.9	A	41.5	A	45.1	A	67.5	A	85.4	A	21.8	A	18.8	A	106.3	A	90.1	A	15.7	A	19.7	A	100.3	A	9.1	A	gb:J03068.1 /DB_XREF=gi:181629 /FEA=FLmRNA /CNT=303 /TID=Hs.78223.0 /TIER=FL /STK=0 /UG=Hs.78223 /LL=327 /UG_GENE=APEH /UG_TITLE=N-acylaminoacyl-peptide hydrolase /DEF=Human DNF1552 (lung) mRNA, complete cds. /FL=gb:NM_001640.2 gb:AF141383.1 gb:BC000362.1 gb:BC001826.1 gb:D38441.1 gb:J03068.1
201284_s_at	3108.4	P	2790.3	P	3052.6	P	3001.8	P	3008.7	P	3174.2	P	2800.4	P	3473.6	P	4100.8	P	4290	P	4560.8	P	5721.3	P	6731.6	P	4522.4	P	4665.4	P	5288.9	P	gb:NM_001640.2 /DB_XREF=gi:9951916 /GEN=APEH /FEA=FLmRNA /CNT=303 /TID=Hs.78223.0 /TIER=FL+Stack /STK=112 /UG=Hs.78223 /LL=327 /DEF=Homo sapiens N-acylaminoacyl-peptide hydrolase (APEH), mRNA. /PROD=N-acylaminoacyl-peptide hydrolase /FL=gb:NM_001640.2 gb:AF141383.1 gb:BC000362.1 gb:BC001826.1 gb:D38441.1 gb:J03068.1
201285_at	7108.4	P	6108.2	P	5658	P	6420.6	P	6568.7	P	6445.8	P	6547.2	P	5974.3	P	6902.5	P	6833.8	P	6058.2	P	5720	P	7812	P	5640.1	P	5655.7	P	5660.8	P	gb:NM_013446.1 /DB_XREF=gi:7305272 /GEN=MKRN1 /FEA=FLmRNA /CNT=285 /TID=Hs.7838.0 /TIER=FL+Stack /STK=125 /UG=Hs.7838 /LL=23608 /DEF=Homo sapiens makorin, ring finger protein, 1 (MKRN1), mRNA. /PROD=makorin, ring finger protein, 1 /FL=gb:AF192784.1 gb:NM_013446.1 gb:AL136812.1
201286_at	2058	P	1434.9	P	1667	P	2149.3	P	2296.9	P	2381.8	P	1543.7	P	2166.1	P	551.4	P	917.5	P	1090.7	P	1646.9	P	1589.6	P	1372.6	P	1478.3	P	1577.7	P	gb:Z48199 /DB_XREF=gi:666051 /FEA=FLmRNA /CNT=356 /TID=Hs.82109.0 /TIER=Stack /STK=64 /UG=Hs.82109 /LL=6382 /UG_GENE=SDC1 /UG_TITLE=syndecan 1 /DEF=H.sapiens syndecan-1 gene (exons 2-5) /FL=gb:J05392.1 gb:NM_002997.1
201287_s_at	4665.3	P	3853.8	P	4617.9	P	4152.6	P	4366.3	P	4297.4	P	4543.5	P	4568.6	P	961.2	P	675.2	M	1646.2	P	2018.6	P	2626.5	P	2324.5	P	2659.8	P	2671.7	P	gb:NM_002997.1 /DB_XREF=gi:4506858 /GEN=SDC1 /FEA=FLmRNA /CNT=356 /TID=Hs.82109.0 /TIER=FL+Stack /STK=67 /UG=Hs.82109 /LL=6382 /DEF=Homo sapiens syndecan 1 (SDC1), mRNA. /PROD=syndecan 1 /FL=gb:J05392.1 gb:NM_002997.1
201288_at	34.1	A	11.8	A	8.5	A	4.6	A	7.2	A	38.8	A	8.3	A	20.8	A	20.5	A	34.7	A	535.2	P	324.9	P	337.1	P	153.6	A	426.5	P	383.4	P	gb:NM_001175.1 /DB_XREF=gi:10835001 /GEN=ARHGDIB /FEA=FLmRNA /CNT=466 /TID=Hs.83656.0 /TIER=FL+Stack /STK=151 /UG=Hs.83656 /LL=397 /DEF=Homo sapiens Rho GDP dissociation inhibitor (GDI) beta (ARHGDIB), mRNA. /PROD=Rho GDP dissociation inhibitor (GDI) beta /FL=gb:NM_001175.1 gb:L20688.1
201289_at	15819.5	P	17841	P	18085.8	P	17415.6	P	18224.2	P	15160.5	P	18962.2	P	12843.9	P	1619.9	P	1770.9	P	2937.8	P	2019.9	P	2279.1	P	2105	P	3755.9	P	3224.2	P	gb:NM_001554.1 /DB_XREF=gi:4504612 /GEN=CYR61 /FEA=FLmRNA /CNT=379 /TID=Hs.8867.0 /TIER=FL+Stack /STK=133 /UG=Hs.8867 /LL=3491 /DEF=Homo sapiens cysteine-rich, angiogenic inducer, 61 (CYR61), mRNA. /PROD=cysteine-rich, angiogenic inducer, 61 /FL=gb:NM_001554.1 gb:AF003594.1 gb:BC001271.1 gb:AF031385.1 gb:U62015.1
201290_at	31120.9	P	25806.5	P	28509	P	32837.6	P	29610.7	P	33214.6	P	28317	P	33854.4	P	34879	P	33078.2	P	28230.8	P	34478.4	P	31159.5	P	33301.8	P	32884.7	P	31407.9	P	gb:NM_014300.1 /DB_XREF=gi:7657608 /GEN=SPC18 /FEA=FLmRNA /CNT=377 /TID=Hs.9534.0 /TIER=FL+Stack /STK=76 /UG=Hs.9534 /LL=23478 /DEF=Homo sapiens signal peptidase complex (18kD) (SPC18), mRNA. /PROD=signal peptidase complex (18kD) /FL=gb:BC000359.1 gb:NM_014300.1 gb:AF108945.1 gb:AF061737.1
201291_s_at	11119.9	P	9035.1	P	8676.4	P	10233.5	P	7443.8	P	10238.6	P	9934.5	P	8740.5	P	9012.4	P	9517.7	P	8324.5	P	10764.7	P	9345.4	P	9132.5	P	11276.2	P	8508.4	P	gb:AU159942 /DB_XREF=gi:11021463 /DB_XREF=AU159942 /CLONE=Y79AA1000724 /FEA=FLmRNA /CNT=294 /TID=Hs.156346.0 /TIER=Stack /STK=8 /UG=Hs.156346 /LL=7153 /UG_GENE=TOP2A /UG_TITLE=topoisomerase (DNA) II alpha (170kD) /FL=gb:NM_001067.1 gb:J04088.1
201292_at	4123.3	P	2988	P	3597.1	P	4020.5	P	4419.3	P	4311.3	P	3672.2	P	3161.9	P	4565.3	P	4179.3	P	4225.7	P	4337.9	P	3955.5	P	4512	P	5280.2	P	3695.9	P	gb:AL561834 /DB_XREF=gi:12909658 /DB_XREF=AL561834 /CLONE=CS0DB005YC15 (3 prime) /FEA=FLmRNA /CNT=294 /TID=Hs.156346.0 /TIER=Stack /STK=77 /UG=Hs.156346 /LL=7153 /UG_GENE=TOP2A /UG_TITLE=topoisomerase (DNA) II alpha (170kD) /FL=gb:NM_001067.1 gb:J04088.1
201293_x_at	86344.2	P	81521.3	P	81757.3	P	93197.4	P	87808.4	P	99059.1	P	94896.3	P	110221	P	96378.5	P	115329	P	116055	P	124462	P	132831	P	108921	P	107233	P	118744	P	gb:NM_021130.1 /DB_XREF=gi:10863926 /GEN=PPIA /FEA=FLmRNA /CNT=433 /TID=Hs.182937.0 /TIER=FL+Stack /STK=364 /UG=Hs.182937 /LL=5478 /DEF=Homo sapiens peptidylprolyl isomerase A (cyclophilin A) (PPIA), mRNA. /PROD=peptidylprolyl isomerase A (cyclophilin A) /FL=gb:BC000689.1 gb:NM_021130.1 gb:BC005320.1
201294_s_at	1904.6	P	2691.2	P	2023.9	P	1574.9	P	2617.5	P	1675.8	P	1862.8	P	1687	P	1742.7	P	2025.9	P	1941.1	P	313.6	P	712.9	P	801.8	P	1048.7	P	426.8	P	gb:N24643 /DB_XREF=gi:1138793 /DB_XREF=yx89f11.s1 /CLONE=IMAGE:268941 /FEA=FLmRNA /CNT=305 /TID=Hs.187991.0 /TIER=Stack /STK=8 /UG=Hs.187991 /LL=26118 /UG_GENE=DKFZP564A122 /UG_TITLE=DKFZP564A122 protein /FL=gb:NM_015626.1 gb:AF106684.1
201295_s_at	1918.8	P	2743.7	P	1893.8	P	1685.9	P	2640	P	1522.1	P	2239.6	P	945.4	P	1930.9	P	1569.6	P	2280.7	P	206.5	P	640.8	P	607.4	P	728.6	P	394.5	P	gb:BF111821 /DB_XREF=gi:10941511 /DB_XREF=7l36a06.x1 /CLONE=IMAGE:3523474 /FEA=FLmRNA /CNT=305 /TID=Hs.187991.0 /TIER=Stack /STK=16 /UG=Hs.187991 /LL=26118 /UG_GENE=DKFZP564A122 /UG_TITLE=DKFZP564A122 protein /FL=gb:NM_015626.1 gb:AF106684.1
201296_s_at	6344.6	P	7803	P	7820.6	P	7595.7	P	8562.4	P	6974.1	P	7291.3	P	6818	P	7172.1	P	6739.3	P	7335.4	P	3893.9	P	5163	P	5421.5	P	5682.3	P	4141.9	P	gb:NM_015626.1 /DB_XREF=gi:7661595 /GEN=DKFZP564A122 /FEA=FLmRNA /CNT=305 /TID=Hs.187991.0 /TIER=FL /STK=0 /UG=Hs.187991 /LL=26118 /DEF=Homo sapiens DKFZP564A122 protein (DKFZP564A122), mRNA. /PROD=DKFZP564A122 protein /FL=gb:NM_015626.1 gb:AF106684.1
201297_s_at	2835.9	P	2400.3	P	2242.7	P	2356.4	P	2427	P	2384.7	P	2483.1	P	2393.1	P	1824.3	P	1970.7	P	1811.8	P	1370	P	1289.1	P	1905	P	1727.9	P	1550.1	P	gb:AK023321.1 /DB_XREF=gi:10435206 /FEA=FLmRNA /CNT=285 /TID=Hs.196437.0 /TIER=Stack /STK=8 /UG=Hs.196437 /LL=55233 /UG_GENE=FLJ10788 /UG_TITLE=hypothetical protein FLJ10788 /DEF=Homo sapiens cDNA FLJ13259 fis, clone OVARC1000876, moderately similar to MOB1 PROTEIN. /FL=gb:AB016839.1 gb:NM_018221.1 gb:BC003398.1
201298_s_at	10457.3	P	9570.9	P	9344.1	P	11024.3	P	9603.9	P	11030.6	P	9748.5	P	10227.3	P	7274.6	P	7234.4	P	7713.7	P	7675.9	P	7314.3	P	7500.8	P	7076	P	6901.6	P	gb:BC003398.1 /DB_XREF=gi:13097287 /FEA=FLmRNA /CNT=285 /TID=Hs.196437.0 /TIER=FL+Stack /STK=30 /UG=Hs.196437 /LL=55233 /UG_GENE=FLJ10788 /DEF=Homo sapiens, hypothetical protein FLJ10788, clone MGC:4929, mRNA, complete cds. /PROD=hypothetical protein FLJ10788 /FL=gb:AB016839.1 gb:NM_018221.1 gb:BC003398.1
201299_s_at	1943.7	P	1466.7	P	1586.3	P	1579.3	P	1486.3	P	1627	P	1375	P	1003.9	P	2019.3	P	2080.6	P	2106.3	P	1386.9	P	1863	P	1851.3	P	2880.2	P	1466.5	P	gb:NM_018221.1 /DB_XREF=gi:8922670 /GEN=FLJ10788 /FEA=FLmRNA /CNT=285 /TID=Hs.196437.0 /TIER=FL+Stack /STK=10 /UG=Hs.196437 /LL=55233 /DEF=Homo sapiens hypothetical protein FLJ10788 (FLJ10788), mRNA. /PROD=hypothetical protein FLJ10788 /FL=gb:AB016839.1 gb:NM_018221.1 gb:BC003398.1
201300_s_at	12492.6	P	12171.9	P	11844.1	P	15194.2	P	17453.1	P	12288.6	P	14054.2	P	11852.4	P	18387.2	P	15091.3	P	14854.7	P	11959.1	P	12875.4	P	13348.2	P	13213	P	12428.7	P	gb:NM_000311.1 /DB_XREF=gi:4506112 /GEN=PRNP /FEA=FLmRNA /CNT=303 /TID=Hs.74621.0 /TIER=FL+Stack /STK=112 /UG=Hs.74621 /LL=5621 /DEF=Homo sapiens prion protein (p27-30) (Creutzfeld-Jakob disease, Gerstmann-Strausler-Scheinker syndrome, fatal familial insomnia) (PRNP), mRNA. /PROD=prion protein /FL=gb:AY008282.1 gb:M13899.1 gb:NM_000311.1
201301_s_at	4389.8	P	5151.6	P	4760.1	P	4093.2	P	3945.8	P	4915.2	P	5619.4	P	5940.2	P	8862.6	P	9423.5	P	11302.6	P	12029.3	P	13629	P	12409	P	11748	P	12083.2	P	gb:BC000182.1 /DB_XREF=gi:12652858 /FEA=FLmRNA /CNT=302 /TID=Hs.77840.0 /TIER=FL /STK=0 /UG=Hs.77840 /LL=307 /UG_GENE=ANXA4 /DEF=Homo sapiens, annexin A4, clone MGC:2271, mRNA, complete cds. /PROD=annexin A4 /FL=gb:M82809.1 gb:BC000182.1 gb:M19383.1 gb:NM_001153.2 gb:D78152.1
201302_at	2826.8	P	4157.7	P	3643	P	3098.6	P	3515.6	P	3412.8	P	4090.3	P	4097.6	P	5967.2	P	7141.6	P	6653.1	P	6774.4	P	6475	P	8080.2	P	7258.1	P	6646.4	P	gb:NM_001153.2 /DB_XREF=gi:4809272 /GEN=ANXA4 /FEA=FLmRNA /CNT=302 /TID=Hs.77840.0 /TIER=FL+Stack /STK=39 /UG=Hs.77840 /LL=307 /DEF=Homo sapiens annexin A4 (ANXA4), mRNA. /PROD=annexin IV /FL=gb:M82809.1 gb:BC000182.1 gb:M19383.1 gb:NM_001153.2 gb:D78152.1
201303_at	19890.4	P	18385.2	P	19304.8	P	20189.4	P	18712.3	P	21917.7	P	21392.2	P	19808.9	P	25639	P	26888.6	P	29830.1	P	38810.4	P	37733.1	P	35685.7	P	34046.7	P	40229.4	P	gb:NM_014740.1 /DB_XREF=gi:7661919 /GEN=KIAA0111 /FEA=FLmRNA /CNT=281 /TID=Hs.79768.0 /TIER=FL+Stack /STK=95 /UG=Hs.79768 /LL=9775 /DEF=Homo sapiens KIAA0111 gene product (KIAA0111), mRNA. /PROD=KIAA0111 gene product /FL=gb:NM_014740.1 gb:BC004386.1 gb:D21853.1 gb:BC003662.1
201304_at	6524.3	P	7545.1	P	6549	P	7358.3	P	6650.6	P	5199.1	P	5681.3	P	3688.2	P	8860.7	P	8160.2	P	7285.3	P	5581.7	P	5057.7	P	7302.4	P	7853.4	P	4436.5	P	gb:NM_005000.2 /DB_XREF=gi:13699821 /GEN=NDUFA5 /FEA=FLmRNA /CNT=454 /TID=Hs.83916.0 /TIER=FL+Stack /STK=88 /UG=Hs.83916 /LL=4698 /DEF=Homo sapiens NADH dehydrogenase (ubiquinone) 1 alpha subcomplex, 5 (13kD, B13) (NDUFA5), nuclear gene encoding mitochondrial protein, mRNA. /PROD=NADH dehydrogenase (ubiquinone) 1 alphasubcomplex, 5 /FL=gb:U64028.1 gb:BC000813.1 gb:NM_005000.2 gb:U53468.1
201305_x_at	29152.6	P	20826.4	P	21263.9	P	27941.6	P	26533.8	P	26200	P	21360.1	P	20231.4	P	12088.3	P	10893.4	P	9849.4	P	14579.1	P	9920.5	P	13119	P	13210.7	P	14635.7	P	gb:AV712577 /DB_XREF=gi:10731883 /DB_XREF=AV712577 /CLONE=DCAAUH03 /FEA=FLmRNA /CNT=325 /TID=Hs.84264.0 /TIER=Stack /STK=16 /UG=Hs.84264 /LL=10541 /UG_GENE=SSP29 /UG_TITLE=acidic protein rich in leucines /FL=gb:U70439.1 gb:NM_006401.1
201306_s_at	50735.4	P	43944.2	P	45672.6	P	50565.3	P	47852.1	P	50193.7	P	49808.2	P	50392.9	P	37285	P	39426.4	P	32285.2	P	42862.6	P	34709.5	P	38403.2	P	36561.7	P	38938.7	P	gb:NM_006401.1 /DB_XREF=gi:5454087 /GEN=SSP29 /FEA=FLmRNA /CNT=325 /TID=Hs.84264.0 /TIER=FL+Stack /STK=17 /UG=Hs.84264 /LL=10541 /DEF=Homo sapiens acidic protein rich in leucines (SSP29), mRNA. /PROD=acidic protein rich in leucines /FL=gb:U70439.1 gb:NM_006401.1
201307_at	4561.3	P	4367.4	P	3975.9	P	4466.3	P	4175.9	P	4916.4	P	4347.6	P	4848.1	P	4377.9	P	4616.6	P	4652.2	P	4516.2	P	4217.7	P	5275.9	P	4895.7	P	5116.1	P	gb:AL534972 /DB_XREF=gi:12798465 /DB_XREF=AL534972 /CLONE=CS0DF007YI02 (5 prime) /FEA=FLmRNA /CNT=294 /TID=Hs.8768.0 /TIER=Stack /STK=67 /UG=Hs.8768 /LL=55752 /UG_GENE=FLJ10849 /UG_TITLE=hypothetical protein FLJ10849 /FL=gb:NM_018243.1
201308_s_at	1107.2	P	942	P	961	P	1131.4	P	989.1	P	841.2	P	866.7	P	746.9	P	850.4	P	804.2	P	778.7	P	718.5	P	650.7	P	969.5	P	625.8	P	574.2	P	gb:NM_018243.1 /DB_XREF=gi:8922711 /GEN=FLJ10849 /FEA=FLmRNA /CNT=294 /TID=Hs.8768.0 /TIER=FL /STK=1 /UG=Hs.8768 /LL=55752 /DEF=Homo sapiens hypothetical protein FLJ10849 (FLJ10849), mRNA. /PROD=hypothetical protein FLJ10849 /FL=gb:NM_018243.1
201309_x_at	86.8	A	173.5	A	65.2	A	178.7	A	244.2	A	97	A	181.6	A	27.7	A	459.1	P	588.6	P	396	P	188.2	P	464.9	P	269.5	P	452.7	P	295.9	P	gb:U36189.1 /DB_XREF=gi:1244509 /GEN=hP311 /FEA=FLmRNA /CNT=470 /TID=Hs.142827.0 /TIER=FL /STK=0 /UG=Hs.142827 /LL=9315 /DEF=Human p311 protein (hP311) mRNA, complete cds. /PROD=p311 protein /FL=gb:U30521.1 gb:NM_004772.1 gb:U36189.1
201310_s_at	9.3	A	98.2	A	196.6	P	29	A	120.3	A	80.4	A	110.5	A	105	A	1477.4	P	1500.2	P	1368.6	P	963.3	P	1128.9	P	867.4	P	1006.4	P	837.7	P	gb:NM_004772.1 /DB_XREF=gi:4758865 /GEN=P311 /FEA=FLmRNA /CNT=470 /TID=Hs.142827.0 /TIER=FL+Stack /STK=195 /UG=Hs.142827 /LL=9315 /DEF=Homo sapiens P311 protein (P311), mRNA. /PROD=P311 protein /FL=gb:U30521.1 gb:NM_004772.1 gb:U36189.1
201311_s_at	3588.6	P	3575.9	P	3371.1	P	2941.1	P	2803.6	P	3144.8	P	3442.3	P	3558.1	P	4666.7	P	4282.5	P	5314.9	P	3434.3	P	4346.9	P	3824.5	P	2972.9	P	2824.7	P	gb:AL515318 /DB_XREF=gi:12778811 /DB_XREF=AL515318 /CLONE=CL0BB030ZH05 (5 prime) /FEA=FLmRNA /CNT=361 /TID=Hs.14368.0 /TIER=Stack /STK=19 /UG=Hs.14368 /LL=6451 /UG_GENE=SH3BGRL /UG_TITLE=SH3 domain binding glutamic acid-rich protein like /FL=gb:AF042081.1 gb:AL136718.1 gb:NM_003022.1
201312_s_at	4425.5	P	5048.9	P	4988.7	P	4801.6	P	4604.5	P	4464.3	P	4881.5	P	4931.8	P	7143.5	P	7925.3	P	7936.4	P	5903.9	P	6719.9	P	6940.9	P	6033.2	P	4196.8	P	gb:NM_003022.1 /DB_XREF=gi:4506924 /GEN=SH3BGRL /FEA=FLmRNA /CNT=361 /TID=Hs.14368.0 /TIER=FL+Stack /STK=115 /UG=Hs.14368 /LL=6451 /DEF=Homo sapiens SH3 domain binding glutamic acid-rich protein like (SH3BGRL), mRNA. /PROD=SH3 domain binding glutamic acid-rich proteinlike /FL=gb:AF042081.1 gb:AL136718.1 gb:NM_003022.1
201313_at	3240.9	P	2737	P	4213	P	3112.8	P	3169.5	P	2199.1	P	2676	P	3248.2	P	1600.8	P	1476.8	P	1489.3	P	911.6	P	1654.3	P	713.9	P	1163.2	P	1408.9	P	gb:NM_001975.1 /DB_XREF=gi:5803010 /GEN=ENO2 /FEA=FLmRNA /CNT=333 /TID=Hs.146580.0 /TIER=FL+Stack /STK=128 /UG=Hs.146580 /LL=2026 /DEF=Homo sapiens enolase 2, (gamma, neuronal) (ENO2), mRNA. /PROD=enolase 2, (gamma, neuronal) /FL=gb:NM_001975.1 gb:BC002745.1 gb:M22349.1
201314_at	1418.8	P	1446.7	P	1525.7	P	1184.9	P	1317.9	P	1412.5	P	1605	P	1036.7	P	1326	P	1273.7	P	1531.2	P	1089.9	P	1470.5	P	1242.2	P	1320.4	P	1715.5	P	gb:NM_006374.1 /DB_XREF=gi:5454173 /GEN=STK25 /FEA=FLmRNA /CNT=319 /TID=Hs.155206.0 /TIER=FL+Stack /STK=28 /UG=Hs.155206 /LL=10494 /DEF=Homo sapiens serinethreonine kinase 25 (Ste20, yeast homolog) (STK25), mRNA. /PROD=serinethreonine kinase 25 (Ste20, yeasthomolog) /FL=gb:D63780.1 gb:NM_006374.1
201315_x_at	27793.1	P	29557.7	P	30656.5	P	29709.2	P	25260.1	P	31555.4	P	32373.9	P	33635.9	P	33333.4	P	34057.9	P	32617.6	P	24301.5	P	38741.2	P	19460.7	P	22023.2	P	27590.2	P	gb:NM_006435.1 /DB_XREF=gi:10835237 /GEN=IFITM2 /FEA=FLmRNA /CNT=387 /TID=Hs.174195.0 /TIER=FL+Stack /STK=89 /UG=Hs.174195 /LL=10581 /DEF=Homo sapiens interferon induced transmembrane protein 2 (1-8D) (IFITM2), mRNA. /PROD=interferon induced transmembrane protein 2(1-8D) /FL=gb:NM_006435.1
201316_at	4481	P	4870.3	P	4368.8	P	4602.2	P	4140.1	P	4959.3	P	4321.1	P	4954.3	P	1881.7	P	1923.2	P	2271.7	P	3298.7	P	2142.3	P	3495	P	3600.6	P	3085.9	P	gb:AL523904 /DB_XREF=gi:12787397 /DB_XREF=AL523904 /CLONE=CS0DC003YB07 (3 prime) /FEA=FLmRNA /CNT=329 /TID=Hs.181309.0 /TIER=Stack /STK=20 /UG=Hs.181309 /LL=5683 /UG_GENE=PSMA2 /UG_TITLE=proteasome (prosome, macropain) subunit, alpha type, 2 /FL=gb:NM_002787.1
201317_s_at	26991.1	P	25991.5	P	25500.6	P	28073.8	P	26500.2	P	26741	P	25722.9	P	28180.1	P	21189.3	P	23194.7	P	24600.9	P	28667.7	P	25020.2	P	30122.6	P	29688	P	28988.4	P	gb:NM_002787.1 /DB_XREF=gi:4506180 /GEN=PSMA2 /FEA=FLmRNA /CNT=329 /TID=Hs.181309.0 /TIER=FL+Stack /STK=149 /UG=Hs.181309 /LL=5683 /DEF=Homo sapiens proteasome (prosome, macropain) subunit, alpha type, 2 (PSMA2), mRNA. /PROD=proteasome (prosome, macropain) subunit, alphatype, 2 /FL=gb:NM_002787.1
201318_s_at	39910.4	P	38291.5	P	37942.2	P	36950.4	P	36705.9	P	42370.2	P	44778.8	P	41814.1	P	46877	P	54493.8	P	57931.6	P	46704	P	61318.7	P	51251	P	61858.9	P	56476.5	P	gb:NM_006471.1 /DB_XREF=gi:5453739 /GEN=MLCB /FEA=FLmRNA /CNT=408 /TID=Hs.233936.0 /TIER=FL+Stack /STK=92 /UG=Hs.233936 /LL=10627 /DEF=Homo sapiens myosin, light polypeptide, regulatory, non-sarcomeric (20kD) (MLCB), mRNA. /PROD=myosin, light polypeptide, regulatory,non-sarcomeric (20kD) /FL=gb:NM_006471.1
201319_at	6040.2	P	5496.8	P	7940.3	P	6976.1	P	7022.2	P	4535.9	P	4969	P	4580.9	P	8834	P	6971.4	P	7797	P	7544.4	P	7917.8	P	7131.7	P	6938.1	P	9087.1	P	gb:NM_006471.1 /DB_XREF=gi:5453739 /GEN=MLCB /FEA=FLmRNA /CNT=408 /TID=Hs.233936.0 /TIER=FL+Stack /STK=92 /UG=Hs.233936 /LL=10627 /DEF=Homo sapiens myosin, light polypeptide, regulatory, non-sarcomeric (20kD) (MLCB), mRNA. /PROD=myosin, light polypeptide, regulatory,non-sarcomeric (20kD) /FL=gb:NM_006471.1
201320_at	1252.4	P	820.6	P	779.5	P	888.5	P	1233.1	P	1010.8	P	877.6	P	903.7	P	948.2	P	1174.8	P	779.8	P	621.4	P	726.9	P	523.5	P	698.2	M	567.9	M	gb:BF663402 /DB_XREF=gi:11937297 /DB_XREF=602144558F1 /CLONE=IMAGE:4297695 /FEA=FLmRNA /CNT=252 /TID=Hs.236030.0 /TIER=Stack /STK=45 /UG=Hs.236030 /LL=6601 /UG_GENE=SMARCC2 /UG_TITLE=SWISNF related, matrix associated, actin dependent regulator of chromatin, subfamily c, member 2 /FL=gb:NM_003075.1 gb:U66616.1
201321_s_at	1220.1	P	1008.8	P	1215.4	P	1087.4	P	1221.3	P	1347.1	P	766.3	P	1038.4	P	1136	P	1362.7	P	1053.2	P	1131.6	P	1016.2	P	1066	P	971.1	P	971.3	P	gb:NM_003075.1 /DB_XREF=gi:4507080 /GEN=SMARCC2 /FEA=FLmRNA /CNT=252 /TID=Hs.236030.0 /TIER=FL+Stack /STK=40 /UG=Hs.236030 /LL=6601 /DEF=Homo sapiens SWISNF related, matrix associated, actin dependent regulator of chromatin, subfamily c, member 2 (SMARCC2), mRNA. /PROD=SWISNF related, matrix associated, actindependent regulator of chromatin, subfamily c, member 2 /FL=gb:NM_003075.1 gb:U66616.1
201322_at	36284.4	P	36684.5	P	38450.8	P	39672	P	34629.2	P	42092.9	P	40749.7	P	41292.6	P	40044.6	P	42058.3	P	44006.2	P	53742.3	P	51489.2	P	46937.7	P	46706.6	P	51514.1	P	gb:NM_001686.1 /DB_XREF=gi:4502294 /GEN=ATP5B /FEA=FLmRNA /CNT=477 /TID=Hs.25.0 /TIER=FL+Stack /STK=64 /UG=Hs.25 /LL=506 /DEF=Homo sapiens ATP synthase, H+ transporting, mitochondrial F1 complex, beta polypeptide (ATP5B), nuclear gene encoding mitochondrial protein, mRNA. /PROD=ATP synthase, H+ transporting, mitochondrial F1complex, beta polypeptide /FL=gb:NM_001686.1 gb:D00022.1
201323_at	11143.6	P	11052.5	P	9198.1	P	12583.5	P	10241.3	P	12849.7	P	12447.3	P	9918.6	P	7176.3	P	8019.3	P	7465.4	P	11459.3	P	8481.9	P	11772	P	10657.4	P	10680.9	P	gb:NM_006824.1 /DB_XREF=gi:5803110 /GEN=P40 /FEA=FLmRNA /CNT=345 /TID=Hs.74407.0 /TIER=FL+Stack /STK=18 /UG=Hs.74407 /LL=10969 /DEF=Homo sapiens nucleolar protein p40; homolog of yeast EBNA1-binding protein (P40), mRNA. /PROD=nucleolar protein p40; homolog of yeastEBNA1-binding protein /FL=gb:NM_006824.1 gb:U86602.1
[truncated: 53,762 more rows]

## Sheet: sample name
	GeneChip txt sample name
		Sample	File name	Cell Line	Treatment
		masutani-16	masutani-01-masutani-16	HCT-116	PJ-34/5-aza-dC/TSA
[truncated: 15 more rows]
